# Supplementary material for: Expression of Small RNA in Aphis gossypii and Its Potential Role in the Resistance Interaction with Melon
Source: PLoS One. 2012 Nov 16;7(11):e48579. doi: 10.1371/journal.pone.0048579 (PMC3500242; doi:10.1371/journal.pone.0048579)
Supplement: File S2 — Number of reads in each count category in both Vat+ and Vat− aphid library. (XLSX) [file pone.0048579.s002.xlsx]

## Sheet: Vat+ aphid 25-30 mer counts
79654_10120	AGGGGTGTAGTTCAATTGGTAGAGC	79654	25
70861_7637	GTGCGTCGGGCTCCGCGGTGAAGCG	70861	25
46323_8577	CGTGCGTCGGGCTCCGCGGTGAAGC	46323	25
43093_70527	CGCCGCGTCCGCGGCCGTCGCCGGC	43093	25
23080_9552	GGCCGTGATCGTCTAGTGGTTAGGA	23080	25
14222_108	GACCACGCGTCCCGTCGGCGCGGCC	14222	25
8772_70696	CCGTCGTCCCGTCGCGTCGTCGGCT	8772	25
7196_1386776	GTTGGCTCGGCCCGGTATCCCCGAA	7196	25
6899_65070	CTAGGCGGGCGGTCTCGCGGCCGTC	6899	25
5708_74154	GTCGTGCGTCGGGCTCCGCGGTGAA	5708	25
5538_79065	TCTCCGGACCGGGAGCCTCGAGGCG	5538	25
5419_68687	GTCGTCCACGGCGGTCGTCGGGCGC	5419	25
3629_68871	GTCAGTCGTGCGTCGGGCTCCGCGG	3629	25
3611_49718	TCGTGCGTCGGGCTCCGCGGTGAAG	3611	25
3538_75789	CGTCTCGGGGTGTTAGTTACCGGCA	3538	25
3498_1442193	GTCTCCGGACCGGGAGCCTCGAGGC	3498	25
3407_2307213	AGGCTTGTAGCTCAGATGGTAAGAG	3407	25
3404_1655806	GCCCGGATGGTGAAATTGGTAGACA	3404	25
3340_75442	CTTCGGACTGGACGCGCGTTATTCG	3340	25
3210_50941	CTCCGGACCGGGAGCCTCGAGGCGG	3210	25
3087_47482	TAGGGCTACCGCCGGCTCCCAGGAG	3087	25
3084_2448661	AAGGATTGGCTCTGAGGGCTGGGCA	3084	25
2776_70211	CGTCCCGTCGCGTCGTCGGCTCGCC	2776	25
2749_77495	AATGGCACTGAAAGAATTCACGGGT	2749	25
2724_71985	TTCGGGTCGTCGTAGAAGCGTAGGC	2724	25
2712_55378	TCTTCGGACTGGACGCGCGTTATTC	2712	25
2662_73101	TCCGGACCGGGAGCCTCGAGGCGGT	2662	25
2384_69571	GAGGTGTAGCATAAGTGGGAGTCGG	2384	25
2315_76953	ATCGGGTTCGGGTCGTCGTAGAAGC	2315	25
2114_795	GTCCACGGCGGTCGTCGGGCGCGGC	2114	25
2066_83852	CAGTGAGGTCTTCGGACTGGACGCG	2066	25
2041_71395	AGCCTCGAGGCGGTCGCGGGCCCGT	2041	25
1776_75040	GCGGACATCGTATAATGGATATTAC	1776	25
1753_800	CGCGCGATCGGCGCGCGGCGCGGTC	1753	25
1716_57255	CGTCGTCGCGCTCGTCGGCCGTCTC	1716	25
1662_84738	ACCTGTTGGACAACTTCTGGCGGTC	1662	25
1636_71618	AACTATAAATGGGTGAGATCGCCGG	1636	25
1617_872	GGCAACCTCCGGTCGGCGCGCGTCA	1617	25
1592_71524	AATTGTCGGGAGGGAAGCGGATGGG	1592	25
1527_915	GCGCCGCGTCCGCGGCCGTCGCCGG	1527	25
1405_996	GTCCGGCCGTCGGCCGTCGTCCCGT	1405	25
1386_1010	AATGGCACTGAAAGAATTCACGGGA	1386	25
1325_1058	AGTCGTGCGTCGGGCTCCGCGGTGA	1325	25
1279_1077	CGCAGTGAGGTCTTCGGACTGGACG	1279	25
1265_1088	GGGGCTGTTCTGGATTCGACAAAAT	1265	25
1236_1115	GGAGCCTCGAGGCGGTCGCGGGCCC	1236	25
1210_1132	CGGGTCGGCGGTGGGCGCGGCGCGG	1210	25
1180_1160	CGACCGTGGAACCACCGAGCTTCGG	1180	25
1164_1176	CGTCGCGCTCGTCGGCCGTCTCGGG	1164	25
1139_1204	CCGTCGTCCACGGCGGTCGTCGGGC	1139	25
1129_1194	GTGCGTCGGGCTCCGCGGTGANGCG	1129	25
1102_1218	GCGGCCGTCGTCGCGCTCGTCGGCC	1102	25
1065_1276	CGGGTTCGGGTCGTCGTAGAAGCGT	1065	25
1064_1272	GTCGGGGTCCGACGACGGCGGCCGC	1064	25
1028_1293	AGGGGTGTAGTTCAATTGGTANAGC	1028	25
1027_1299	ATTAGTAACTTCTGGGCCAGGTGCC	1027	25
1016_1307	AGTGAGGTCTTCGGACTGGACGCGC	1016	25
947_1801564	CTCGGTAGTATAGTGGTAAGTATCC	947	25
922_1943059	CGGACTGGACGCGCGTTATTCGGCC	922	25
899_350215	TCGGGTCGTCGTAGAAGCGTAGGCG	899	25
886_256262	GGGGGCGTAGCTCAGATGGTAGAGC	886	25
806_1422431	GTGCGTCGGGCTCCGCGGTGACGCG	806	25
801_1664193	GCAGTGAGGTCTTCGGACTGGACGC	801	25
788_1422310	GTGCGTCGGGCTCCGCGGTGAGGCG	788	25
734_78076	TTCGGACTGGACGCGCGTTATTCGG	734	25
733_1537019	GGTCTAGGCGGGCGGTCTCGCGGCC	733	25
705_1759	CGTGCGTCGGGCTCCGCGGTGNAGC	705	25
694_1806	CGCCGCGTCCGCGGCCGTCGCNGGC	694	25
694_418888	GGACCACGCGTCCCGTCGGCGCGGC	694	25
657_260349	GCGGGAGTGGCGAAATAGGTAGACG	657	25
655_1587062	GGCCGTCGTCCCGTCGCGTCGTCGG	655	25
653_2030427	CCGGCCGTCGGCCGTCGTCCCGTCG	653	25
651_755548	TGTGTAAGGACTGTGAAAACACGGA	651	25
645_1035994	TCGGACTGGACGCGCGTTATTCGGC	645	25
639_1905	GTGCGTCGGGCTCCGCNGTGAAGCG	639	25
632_1927	AGGGGTGTAGTTCAATNGGTAGAGC	632	25
612_1778738	CTGGGATTGGCGTGTATTCGAGAGT	612	25
607_1328550	TAACAGAATCTCGGATTGGGGTATG	607	25
601_1829439	CTAGGGCTACCGCCGGCTCCCAGGA	601	25
593_961242	TCTTGAATCTGAATGGCAGGACGTT	593	25
580_755460	TGTGTAAGGACTGTGAAAACGCGGA	580	25
579_2296062	AGGGGTGTAGTTCAATTGGTATAGC	579	25
546_2302619	AGGGCTGCTGTTGGTATACTATGGG	546	25
533_2253	GTGCGTCGGGCTCCGCGGTGATGCG	533	25
532_1352783	NTGCGTCGGGCTCCGCGGTGAAGCG	532	25
519_1855974	CGTGCGTCGGGCTCCGCGGTGCAGC	519	25
513_1855918	CGTGCGTCGGGCTCCGCGGTGGAGC	513	25
511_1148390	TATGGGAGTTGTGGCGTACGGGCCG	511	25
500_2376	NGGGGTGTAGTTCAATTGGTAGAGC	500	25
497_76323	CGCCGCGTCCGCGGCCGTCGCGGGC	497	25
494_627404	TTGGACAACTTCTGGCGGTCGTGGG	494	25
489_1938352	CGGATGGTGAAATTGGTAGACACAA	489	25
484_2298445	AGGGGTGTAGTTCAATTGATAGAGC	484	25
476_1884992	CGTCCGGCCGTCGGCCGTCGTCCCG	476	25
467_1780084	CTGGCGGTCCGGCGTGTCGCGGCCG	467	25
465_450540	CGTCGGGCTCCGCGGTGAAGCGCGC	465	25
462_1795996	CTCTGTAGTTCAGTTGGTAGAACGG	462	25
460_844363	TGGACGGAGAACTGATAAGGGCTTT	460	25
459_1463555	GTCGGGCTCCGCGGTGAAGCGCGCC	459	25
449_2621	CGTGCGTCGGGCTCCGNGGTGAAGC	449	25
448_332369	TGCGTCGGGCTCCGCGGTGAAGCGC	448	25
447_1971026	CGCCGCGTCCGCGGCCGTCGCAGGC	447	25
443_1110398	TCAATTGGATTGTATTGGCAATGGT	443	25
439_2298605	AGGGGTGTAGTTCAATTAGTAGAGC	439	25
434_1526579	GGTGGGGTTCCCGAGCGGCCAAAGG	434	25
429_1989692	CGAGGTGTAGCATAAGTGGGAGTCG	429	25
418_1627271	GCGTCAGTCGTGCGTCGGGCTCCGC	418	25
413_2324605	AGCGGGGTGGAGCAGTCTGGTAGCT	413	25
412_2089006	CAGTGGTAGAGCATTTGACTGCATC	412	25
411_393103	GTGCGTCGGGCTCCGCGATGAAGCG	411	25
409_1766748	CTTACTCGGTAGAGCGGAACGCGCG	409	25
404_1432484	GTGATGCGCGGATAAGTATGGTATC	404	25
400_61469	CCACGGCGGTCGTCGGGCGCGGCCG	400	25
397_2384825	ACCGTGGAACCACCGAGCTTCGGTC	397	25
390_1156107	TATGATCGTTCAGTGTTAGATGGTT	390	25
389_438212	CTGGCGGCGCATCAACGGTGAACGC	389	25
388_2047823	CCCGAACCCGTCGGCTGTCGGTGGA	388	25
383_3037	AGGGGTGTANTTCAATTGGTAGAGC	383	25
375_3090	CGTGCGTCGGGCTCCGCGGTGTAGC	375	25
371_2177924	ATTCACGGTCGGTCCGTAAAACGGC	371	25
370_3138	AGGGGTGTAGTTGAATTGGTAGAGC	370	25
367_1970379	CGCCGCGTCCGCGGCCGTCGCTGGC	367	25
365_1959513	CGCGGCCGTCGTCGCGCTCGTCGGC	365	25
363_3179	AGGGGTGTAGTTCAATGGGTAGAGC	363	25
363_1970272	CGCCGCGTCCGCGGCCNTCGCCGGC	363	25
362_1521247	GGTTCGTCCGGCGCGCGATCGGCGC	362	25
361_1393137	GTTCGGGTCGTCGTAGAAGCGTAGG	361	25
360_3198	GTGCGTCGGGCTCCGCGGAGAAGCG	360	25
360_923040	TGAGAGGTGTAGGATAAGTGGGAGC	360	25
359_1358112	NGTGCGTCGGGCTCCGCGGTGAAGC	359	25
355_2500551	AAAGAAGATTCTGTTAGACCTAAAC	355	25
353_2110020	CACTTGGCTCGTGGATCGATGAAGA	353	25
348_3306	AGGGGTGTAGTTCAATTGGTACAGC	348	25
348_410291	GGGTGTAGTTCAATTGGTAGAGCAT	348	25
347_6433	CCGAAGGTCGTTGGTTCAAATCCAT	347	25
345_3322	GTGCGTCGGNCTCCGCGGTGAAGCG	345	25
344_344303	TCTGAATGGCAGGACGTTGGGCGTA	344	25
343_1094801	TCAGTCGTGCGTCGGGCTCCGCGGT	343	25
341_1585227	GGCCGTGATCGTCTAGTAGTTAGGA	341	25
337_3396	GGCCGTGATCGTCTAGTGGTTNGGA	337	25
336_588249	TTTAAATAGGTAGGACGGTGTGGCT	336	25
335_3414	GTGCGTCGGGCTACGCGGTGAAGCG	335	25
331_2091415	CAGTCGTGCGTCGGGCTCCGCGGTG	331	25
329_2421894	AATGGCACTGAAAGAATTCACGGTT	329	25
328_2362588	ACTATAAATGGGTGAGATCGCCGGC	328	25
328_57331	CGTCCACGGCGGTCGTCGGGCGCGG	328	25
328_1506117	GTAGTCGGATCTGTGTCTGGGCGGT	328	25
327_558023	TTTGATCCTTCGATGTCGGCTCTTC	327	25
326_3549	AGGGCTGCTGTTGGTATACTATGGA	326	25
307_1447949	GTCGTGCGTCGGGCTCCGCGGTGAG	307	25
305_1665115	GCAGTCGTGGCCGAGCGGTTAAGGC	305	25
304_3724	AGGGGTGTAGTTCAATTCGTAGAGC	304	25
300_1873070	CGTCGTCCCGTCGCGTCGTCGGCTC	300	25
298_1433999	GTGAGGTCTTCGGACTGGACGCGCG	298	25
293_2299118	AGGGGTGTAGTTAAATTGGTAGAGC	293	25
292_3941	CGGCGCGTCCGCGGCCGTCGCCGGC	292	25
292_1834983	CTACTCCAATCTTGCTGCGCGGTGC	292	25
289_3912	CCGGACCGGGAGCCTCGAGGCGGTC	289	25
288_1468630	GTCGCGTCGTCGGCTCGCCGTCGGT	288	25
285_2032406	CCGGATAGCTCAGTCGGTAGAGCAG	285	25
283_4022	GGTGGCTGTAGTTTAGTGGTGAGAA	283	25
283_3990	TAATTCGGATTCGAGAGAGCGGAGA	283	25
282_1893521	CGTCAGTCGTGCGTCGGGCTCCGCG	282	25
281_814094	TGGGCGCGGCGCGGGCGGTTTCGGC	281	25
278_2118166	CACGCGTCGCGCGGCCGTCGGGGTC	278	25
276_1856166	CGTGCGTCGGGCTCCGCGGTGAAGT	276	25
276_1810391	CTCCGGGGCGTTTCCGTGCGCGGGC	276	25
275_852062	TGGAATGTAAAGAAGTATGGAGTTT	275	25
273_1970127	CGCCGCGTCGGCGGCCGTCGCCGGC	273	25
272_4144	TCCGGAGAGGGAGCCTGAGAAACGG	272	25
271_4139	CACGTCGGGAAGGCGTCAAAGCACG	271	25
268_1918514	CGGGCGTCGGGCTCCGCGGTGAAGC	268	25
268_1392165	GTTCGTCTGACTTGGGTATAGGGGC	268	25
266_4246	NGCCGCGTCCGCGGCCGTCGCCGGC	266	25
265_2455780	AAGCAACGTCGGGCGTAGTTAGTAC	265	25
263_1662401	GCATCAGTTCAGTGGTAGAATGCTC	263	25
262_4263	GTGCGTCGGGCTGCGCGGTGAAGCG	262	25
258_4331	CGTGCGGCCGGCCGTCAAAAGTCGC	258	25
257_1874919	CGTCGTCCACGGCGGTCGTCGGGCG	257	25
256_4366	CGTGCGTCGGGCTCCGCAGTGAAGC	256	25
255_2312311	AGGATTGGCTCTGAGGGCTGGGCAC	255	25
254_2095118	CAGGTGGGGAGTTTGGCTGGGGCGG	254	25
253_2496394	AAAGGATTGGCTCTGAGGGCTGGGC	253	25
253_1860048	CGTGATGCGCGGATAAGTATGGTAT	253	25
251_1971233	CGCCGCGTCCGCGGCCGACGCCGGC	251	25
247_2228139	ATCCGCGTCCCGGCGTGCGGCGGGC	247	25
245_80533	GTGCGTGGGGCTCCGCGGTGAAGCG	245	25
244_4563	GGCCGTGATCGTCTAGTGGTTCGGA	244	25
244_4556	GTGCGTCGGGCTCCGCGCTGAAGCG	244	25
238_1447424	GTCGTGCGTCGGGCTCCGCGTGAAG	238	25
238_950102	TGAACACAGCTGGTGGTATCTCAGT	238	25
237_957541	TCTTTGGGATTTAATAGAGCCGGTT	237	25
234_4806	CACGTGTCTCGTGCTTCCGGCGCGC	234	25
233_4787	GGCCGTGATCGTCTAGTGGTTGGGA	233	25
232_4837	GCATCAGTGGTTCAGTGGTAGAATG	232	25
229_1961286	CGCGCGTCGGGCTCCGCGGTGAAGC	229	25
229_1457799	GTCGTCCACGGCGGTCGTCGGGGGC	229	25
225_2298380	AGGGGTGTAGTTCAATTGCTAGAGC	225	25
225_5009	CGCCGCGTCCGCGGCCGTAGCCGGC	225	25
225_1424151	GTGCGTCGGGCTCCGCGGTGAAGCA	225	25
223_4981	GACCACGCGTCCCGTCGGCGCNGCC	223	25
220_2298162	AGGGGTGTAGTTCAATTGGTAAAGC	220	25
219_5171	CAGGACGGTGGTCATGGAAGTCGAA	219	25
219_1662838	GCATCAGTAGTTCAGTGGTAGAATG	219	25
217_1970088	CGCCGCGTCNGCGGCCGTCGCCGGC	217	25
215_2448839	AAGGATTGGCTCTGAGGAGCGTGGC	215	25
213_5202	CGTGCGTCGGGCACCGCGGTGAAGC	213	25
212_7120	GAAGTCGGCGGTTCGAGTCCGTCAT	212	25
212_1003492	TCGTCCACGGCGGTCGTCGGGCGCG	212	25
211_2309400	AGGCGGTGCTGGCGACACCCCGGCC	211	25
211_5261	AGGGGTGTAGTTCAATCGGTAGAGC	211	25
209_5296	CGTGCGTCGGGCTCCGCGATGAAGC	209	25
208_5372	CGCCGCGTCCGCAGCCGTCGCCGGC	208	25
208_5313	GGGCGTCGGGCTCCGCGGTGAAGCG	208	25
208_1447494	GTCGTGCGTCGGGCTCCGCGGTTGT	208	25
208_1246940	TACTAGTTCGGCGTTGAATAGGATA	208	25
207_2232651	ATCAGAAGGTTGCGTGTTCGTTTCA	207	25
206_5370	CGTGCGTCGGGCTCCGGGGTGAAGC	206	25
206_791839	TGTAAACTTCTCCGGATACAGTAGC	206	25
205_5394	GGCCGTGATCGTCTAGNGGTTAGGA	205	25
205_1465737	GTCGGCCGTCGTCCCGTCGCGTCGT	205	25
203_5564	AGGGGTGTAGTTCAATTGGTAGAGT	203	25
202_1424818	GTGCGTCGGGCTCCGCGGCGAAGCG	202	25
202_1424665	GTGCGTCGGGCTCCGCGGGGAAGCG	202	25
201_5495	CGTGCGTCGNGCTCCGCGGTGAAGC	201	25
198_5590	CGGCCGTCGGCCGTCGTCCCGTCGC	198	25
196_5623	GTTGGTAGAGCAGTTGACTTTTAAT	196	25
193_5812	TGTAAGGACTGTGAAAACACGGAGA	193	25
191_5848	CGTCCCGTCGGCGCGGCCGTCGTCG	191	25
191_5873	CGTGATCGTCTAGTGGTTAGGACCT	191	25
189_5903	GCCGGCTTAGCTCAGCAGGTAGAGC	189	25
187_6113	GCCCGTCGTCCACGGCGGTCGTCGG	187	25
186_5976	TTGGCTCTGAGGGCTGGGCACGGGG	186	25
185_5958	GGGTGATTAGCTCAGTTGGTAGAGC	185	25
184_6004	AAGGCTTGTAGCTCAGATGGTAAGA	184	25
184_5940	ATCCGGGCTAGAAGCGACGCATGTG	184	25
184_5957	GGTCTCCGGACCGGGAGCCTCGAGG	184	25
184_6063	TTGGTTGCGGGGGATGGATTTGAAC	184	25
182_6030	CGGTGCGGACGATGGCCTAGCGACC	182	25
180_83378	CGCCGCGTCCGCGGCCGGCGCCGGC	180	25
180_6179	GTGCGTCGGGCTCCGCGGTGAAGCT	180	25
179_6217	GGGTTCGGGTCGTCGTAGAAGCGTA	179	25
179_6062	TTTGGACATAAGGCTTGCTTCGGCG	179	25
177_6191	CGTTCGTCTGACTTGGGTATAGGGG	177	25
177_6266	TGGACTTGTAGTTGCGGGTTGTGGA	177	25
175_6630	CGTGCGGCGGGCTCCGCGGTGAAGC	175	25
174_6288	CCTACTCCAATCTTGCTGCGCGGTG	174	25
173_6366	TTAGTAACTTCTGGGCCAGGTGCCA	173	25
172_6331	TATTAGTAACTTCTGGGCCAGGTGC	172	25
172_6295	TTGAGGACTGCCTGCGAACGTGCAA	172	25
170_6446	TGGTAGCTCGTCGGGCTCATAACCC	170	25
169_6464	GGGCAACCTCCGGTCGGCGCGCGTC	169	25
168_6576	GTTAGAGGTGAAATTCTTGGATCGT	168	25
168_6486	TAGTCGGATCTGTGTCTGGGCGGTG	168	25
166_6492	GGGCGTGATCGTCTAGTGGTTAGGA	166	25
165_6554	AACGACTCTCGGCAACGGATATCTC	165	25
165_6539	CGTGCGTCGGGCGCCGCGGTGAAGC	165	25
165_6690	GTGTGTCGACAATATGGATACAAAT	165	25
164_6577	GTGCGTCGGACTCCGCGGTGAAGCG	164	25
163_6711	TTAATTCGGATTCGAGAGAGCGGAG	163	25
162_6706	AGGGGTGTAGTTTAATTGGTAGAGC	162	25
161_6716	TACTCCAATCTTGCTGCGCGGTGCT	161	25
159_6893	GCTGCGGTGTCCGAGTGGTTAAGGA	159	25
158_6802	GGCCGTGATCGTCTAGGGGTTAGGA	158	25
157_6977	CCTGGCGGTCCGGCGTGTCGCGGCC	157	25
157_6841	GGCCGTGATGGTCTAGTGGTTAGGA	157	25
157_6828	NGCCGTGATCGTCTAGTGGTTAGGA	157	25
156_6896	CTCCGGACCGGGAGCCTCGAGGCGT	156	25
154_7092	ACACCCCGGCCGTCGCCCGTGCGCC	154	25
154_7059	AGGGGTGTAGTTCAATTGTTAGAGC	154	25
154_6966	GATTGGCTCTGAGGGCTGGGCACGG	154	25
151_7231	ACGCGTCGCGCGGCCGTCGGGGTCC	151	25
150_7228	AGGGGTGTAGTTCAATTGGTAGAGA	150	25
150_7763	CGTGCGCCGGGCTCCGCGGTGAAGC	150	25
149_7193	TGAGGTCTTTGTAGAAATCGTCGGT	149	25
149_7282	TTTATGCCCGGAGGCGGAATTGAAC	149	25
148_7277	CACCGCCAGGTGGGGAGTTTGACTG	148	25
148_7365	GTCGCGCTCGTCGGCCGTCTCGGGG	148	25
147_7525	CCCGTCGCGTCGTCGGCTCGCCGTC	147	25
147_7316	GGCCACGCGTCGCGCGGCCGTCGGG	147	25
146_7383	CGTTGGCTCGGCCCGGTATCCCCGA	146	25
146_7398	TGGTCTTGTAGGAATAGGTTGAGAT	146	25
145_7428	CCTGTTGGTCTAGGGGTATGATTCT	145	25
144_7436	AGGGGCGTAGTTCAATTGGTAGAGC	144	25
144_7520	CGCGCCGCGTCCGCGGCCGTCGCCG	144	25
144_7515	CGTCGTCGGCTCGCCGTCGGTTCGT	144	25
144_7408	GTGCGTCGGTCTCCGCGGTGAAGCG	144	25
144_7488	TCCGGCCGTCGGCCGTCGTCCCGTC	144	25
143_7774	CAGGGACAGTCGGGGGCATTCGTAT	143	25
141_69735	CTTGGGAACACTGCGTGCCGTTGGC	141	25
141_7553	GACCACGCGTCCCGTCNGCGCGGCC	141	25
140_69737	CTTGGGAACACTACGTGCCGTTGGC	140	25
140_7736	TAAATGTCGTTGGGCAAATAGTGCA	140	25
139_7773	CAGTCGGGGGCATTCGTATTTCATA	139	25
139_7772	CCGTCGTCCCGTCGCGTCGTCNGCT	139	25
139_7707	CTCGTGTGGAACAAAAGGGTAAAAG	139	25
139_7701	GCCGTGATCGTCTAGTGGTTAGGAC	139	25
138_8137	AGGGGTCTAGTTCAATTGGTAGAGC	138	25
138_7776	AGGGGTGTAGTTCAATTGGTAGCGC	138	25
138_7690	GTGCGTCGGGCTCCGCGTTGAAGCG	138	25
137_7759	GACCGTGGAACCACCGAGCTTCGGT	137	25
136_8069	CTCAGTGGTAGAGCATTTGACTGCA	136	25
136_7903	GGTGGCTGTAGTTTAGTGGTAAGAA	136	25
136_8001	GTCGTCGGCTCGCCGTCGGTTCGTC	136	25
136_7841	GTGCGTCGGCCTCCGCGGTGAAGCG	136	25
135_8002	GTCGTCGCGCTCGTCGGCCGTCTCG	135	25
135_8286	GTGCGTTGGGCTCCGCGGTGAAGCG	135	25
135_7896	TAGGAACTTCATACCGTGCTCTTTT	135	25
135_7892	TCGAGTCGGGTTGCTTGAGAGTGCA	135	25
134_7964	CTGTGAGAGTAGGACGTTGCCAGGC	134	25
133_7981	AGTCGTGGCCGAGCGGTTAAGGCTT	133	25
133_7972	CGCCGCGTCCGCGGCCGTGGCCGGC	133	25
133_8039	TGTAGGATAAGTGGGAGCCGAAAGG	133	25
131_8328	ACGTCGCGACTCGTTGGGCGCCGGC	131	25
130_8308	CGTGCGTCGGGCTCCGTGGTGAAGC	130	25
130_8305	CTTGGCTCGTGGATCGATGAAGACC	130	25
130_8176	CTTGGTGGTCTAGGGGTATGATTTT	130	25
130_8236	GGGGGTGTAGTTCAATTGGTAGAGC	130	25
130_8197	TTTTCTTCGGGCAAGTCACGGTGTC	130	25
129_8185	CGCCGCGTCCGCGGCCGCCGCCGGC	129	25
129_8360	GGGCGCGGCGCGGGCGGTTTCGGCC	129	25
129_8351	GTCGCCCGTGCGCCCGGTCTCCGGA	129	25
129_8225	GTGCGTCGGGCTCCGCTGTGAAGCG	129	25
128_8756	GTGCGTAGGGCTCCGCGGTGAAGCG	128	25
127_8434	GACGAGGTGGCCGAGTGGTTAAGGC	127	25
127_8358	GGGGCTATAGCTCAGCTGGGAGAGC	127	25
127_8333	TTTCGGCCGTCCGCGTTCGCGTCTC	127	25
126_8421	GTCCCGTCGGCGCGGCCGTCGTCGC	126	25
126_8457	TTTGGACATAAGGCTTACTTCGGTG	126	25
125_8591	CACGGAATCGAGAGCTCCAAGTGGG	125	25
125_8439	CGTGCGTCGGGCTCCGCTGTGAAGC	125	25
125_8503	GATAGAATGGACTGGTAACGGTAGG	125	25
124_8569	CTTGGTGGTCTAGGGGTATGATTCT	124	25
123_8640	CTAGTAGACCATGCCTGGCACATTT	123	25
122_8776	GCCGCGTCCGCGGCCGTCGCCGGCG	122	25
122_8774	GCGCGTCGGGCTCCGCGGTGAAGCG	122	25
122_8705	GGAGTTTGACTGGGGCGGTACATCT	122	25
122_8672	TTTTGGTTGCGGGGGATGGATTTGA	122	25
121_8702	GGCCGTGATCGTCTAGTGGTTTGGA	121	25
121_8839	GGGGATGTAGCTCAGATGGTAGAGC	121	25
121_8819	TATCACAGCCAGCTTTGTATGAGCG	121	25
121_8894	TCCGGGCTAGAAGCGACGCATGTGC	121	25
120_8951	AGTGTAAGGACTGTGAAAATATGGA	120	25
120_8767	GGGGCAACCTCCGGTCGGCGCGCGT	120	25
120_8766	GGTGTAGCATAAGTGGGAGTCGGGG	120	25
119_8937	CGCCGCGTCTGCGGCCGTCGCCGGC	119	25
119_8850	CGTGCGTCGCGCTCCGCGGTGAAGC	119	25
119_8824	GTGCGTCGGGCTCCGCCGTGAAGCG	119	25
118_9750	AGGGGTATAGTTCAATTGGTAGAGC	118	25
116_9074	GGCCGTGATCGTATAGTGGTTAGGA	116	25
116_9061	GTGCGTCGGGCTTCGCGGTGAAGCG	116	25
116_9058	GTTGGCTCGGCCCGGTATCCCNGAA	116	25
115_9237	ATGCGTCGGGCTCCGCGGTGAAGCG	115	25
115_1728879	GAAGTCGGCGGTTCGAGTCCGTCCT	115	25
115_9204	GTCGGTTCGTCCGGCGCGCGATCGG	115	25
115_9258	TGCGGACGATGGCCTAGCGACCGAA	115	25
115_9251	TTGGCTCGGCCCGGTATCCCCGAAC	115	25
114_9246	AGGGGAGTAGTTCAATTGGTAGAGC	114	25
114_9310	ATTGGCTCTGAGGGCTGGGCACGGG	114	25
114_1708512	GACGTCGGCGGTTCGAGTCCGTCCT	114	25
114_9339	GTCGGGAAGGCGTCAAAGCACGGAC	114	25
113_9425	CGCCGCGTCAGCGGCCGTCGCCGGC	113	25
112_9498	CGGGGTGTAGTTCAATTGGTAGAGC	112	25
112_9362	CTTCGTGCGCGTCCCGATCGCGGCC	112	25
112_9490	GACACCCCGGCCGTCGCCCGTGCGC	112	25
112_9487	GGCCGTGATCGTCTAGTGATTAGGA	112	25
111_9482	GGTCGGATTGCGTGGATGGTTTGAG	111	25
110_9513	AGGGGTGTAGTTCAATAGGTAGAGC	110	25
109_9589	AGGCCCCGGGTTCGATCCCCGGCAT	109	25
109_9665	CGACCGCAGTGAGGTCTTCGGACTG	109	25
109_10183	CGTGCGACGGGCTCCGCGGTGAAGC	109	25
109_9642	GGCGGTCCGGCCGCCGCGCCGTCGG	109	25
108_9810	CTGGTAGCTCGTCGGGCTCATAACC	108	25
107_9827	AGGGGTGTAGTTCAATTTGTAGAGC	107	25
106_84407	AGGGGTTTAGTTCAATTGGTAGAGC	106	25
106_10113	CAAATCGTTCGTCTGACTTGGGTAT	106	25
106_10059	GTCGTGCGTCGGGCTCCCGGTGAAG	106	25
106_9881	GTGCGTCGGGCTCCGCAGTGAAGCG	106	25
105_10047	TCCTCTGTAGTTCAGTTGGTAGAAC	105	25
104_10199	AGGGGTGTAATTCAATTGGTAGAGC	104	25
104_10024	AGGGGTGTACTTCAATTGGTAGAGC	104	25
104_10019	AGGGGTGTATTTCAATTGGTAGAGC	104	25
103_10362	CCGGATGGTGAAATTGGTAGACACA	103	25
103_1887848	CGTCCCGTCGCGTCGTCGGCTCCCC	103	25
103_10089	CGTGCGTCGAGCTCCGCGGTGAAGC	103	25
103_10073	GGCCCGTCTCGGGAAAACGATCGTC	103	25
102_10369	ATTGGTTTTTCGTCGGTAACGGATT	102	25
102_10182	CGTGCGTCGGGCTCCGCCGTGAAGC	102	25
101_10282	ATGGGTGTAGTTCAATTGGTAGAGC	101	25
101_10256	GACCACGCGTCCCGTCGGCGCAGCC	101	25
101_300024	TTTGGAAATTTTTGCGGTGGTTGGA	101	25
100_2391823	ACCAGATCGTCCACATGGAAGAGGA	100	25
100_1830855	CTAGGCGGGCGGTCTCGCGGCNGTC	100	25
100_1656563	GCCCGGATAGCTCAGTCGGTAGAGC	100	25
100_1596478	GGATTGGCTCTGAGGGCTGGGCACG	100	25
99_2491620	AAATCGATCGTCTGAGCTGGGTATA	99	25
99_2304986	AGGGACTGCGAAAGCATCGGCCTCT	99	25
99_10485	AGGTGTAGCATAAGTGGGAGTCGGG	99	25
99_10446	GACCACGCGGCCCGTCGGCGCGGCC	99	25
99_1452010	GTCGTCGTCGGGCTCCGCGGTGAAG	99	25
99_10421	GTCGTGCGTCGGGCTCCGCGGNGAA	99	25
99_1430020	GTGCGACGGGCTCCGCGGTGAAGCG	99	25
99_838921	TGGACTTGGACTAACAGCAGACGTG	99	25
99_629866	TTGGAAATTTTTGCGGTGGTTGGAA	99	25
98_1914969	CGGGGGTAGAGCACTGTTTCGGTTA	98	25
98_447493	CGTGCAAATCGATCGTCTGAGCTGG	98	25
98_1540523	GGTCCCATGGTGTAACGGTTAGCAC	98	25
98_1455938	GTCGTCCCGTCGCGTCGTCGGCTCG	98	25
98_1422753	GTGCGTCGGGCTCCGCGGTGAAGTC	98	25
98_1066062	TCCGGTGAAGTGTTCGGATCGCGGC	98	25
97_429477	GAGCTTCGGTCGCTGGCCGCGTCGC	97	25
97_1429166	GTGCGGACGATGGCCTAGCGACCGA	97	25
97_784311	TGTAGATTCGTCAGTTGCTGCATGG	97	25
96_2377005	ACGAGTCGGGTTGTTTGGGAATGCA	96	25
96_2309588	AGGCGGTCGCGGGCCCGTCGCCGTC	96	25
96_10775	CGGATAGCTCAGTCGGTAGAGCAGG	96	25
96_10754	GACCACGCGTCCAGTCGGCGCGGCC	96	25
96_1629583	GCGGTCCGGCCGCCGCGCCGTCGGC	96	25
96_10749	GGAGCAGTCTGGTAGCTCGTCGGGC	96	25
95_10897	AGAGGTGTAGTTCAATTGGTAGAGC	95	25
95_2029513	CCGGGAAGATGACCGAACTCGGCCG	95	25
95_10883	CGCGGCGCGGGCGGTTTCGGCCGTC	95	25
95_10824	TCTCCGGACCGGGAGCCTCGANGCG	95	25
95_10804	TTTTATATCAGATAGAGACGTTGGA	95	25
94_2122499	CACCCCGGCCGTCGCCCGTGCGCCC	94	25
94_1933465	CGGCCGTCGGCGGCACAGTGGGGCC	94	25
94_10968	GACCACGCGTCCCGTCGACGCGGCC	94	25
94_1649658	GCCGTCGTCCCGTCGCGTCGTCGGC	94	25
93_2270810	AGTGGTGTAGTTCAATTGGTAGAGC	93	25
93_11100	CGGGGGCAACCTCCGGTCGGCGCGC	93	25
93_11087	CGTGTTGACAGATTGGTTATGTAGC	93	25
93_1604447	GGAGAGGTGGCCGAGTGGTTTAAGG	93	25
93_852489	TGGAATGTAAAGAAGTATGGAGAAA	93	25
93_663824	TTCGGCTCCAGGAGGCTGGTCGCAA	93	25
92_11228	CGCCGCGTCCGCGGCCGTCGCCGGT	92	25
92_1970295	CGCCGCGTCCGCGGCCGTTGCCGGC	92	25
92_11189	GGCCGTGATNGTCTAGTGGTTAGGA	92	25
92_1524485	GGTGTCGTGGTGTAGTTGGTTATCA	92	25
92_1521584	GGTTCGGGTCGTCGTAGAAGCGTAG	92	25
92_912124	TGAGTCAGATCTGGAAAGAAGCAGC	92	25
92_548397	TTTGGATTCAACTCTGATACTGGCA	92	25
91_2475904	AACCTCCGGTCGGCGCGCGTCAGTC	91	25
91_2278025	AGTCGTGCGTCGGGCTCCGCGGTGT	91	25
91_1971252	CGCCGCGTCCGCGGCCCTCGCCGGC	91	25
91_1881160	CGTCGCGTCCGCGGCCGTCGCCGGC	91	25
91_1684569	GATCGGGTTCGGGTCGTCGTAGAAG	91	25
91_416014	GGCCGTGATCGTCTAGCGGTTAGGA	91	25
91_1533804	GGTGAGGTGTCCGAGAGGCTTAAGG	91	25
90_11454	CGTGCGTCGTGCTCCGCGGTGAAGC	90	25
90_11434	GGCCGTGATCGTCTAGTCGTTAGGA	90	25
90_11397	NACCACGCGTCCCGTCGGCGCGGCC	90	25
90_11390	TAGAATGATTGTCTATGATCGCCGG	90	25
90_11364	TTTACGGTGCGGACGATGGCCTAGC	90	25
89_2181138	ATTAGTAACTTCTGGGCCAGGTGCG	89	25
89_11566	CGTGCGTCGGGCTCCGCGTTGAAGC	89	25
89_1532885	GGTGCGGACGATGGCCTAGCGACCG	89	25
89_1499270	GTATGGGAGTTGTGGCGTACGGGCC	89	25
89_11523	GTGCGTCGGGCTCCGCGGTGCAGCG	89	25
89_11522	GTGTTGACAGATTGGTTATGTAGCG	89	25
89_1169978	TATCACAGCCAGCTTTGATGAGCGT	89	25
88_1599145	GGATAGCTCAGTCGGTAGAGCAGGG	88	25
88_1547868	GGGTCGTCGTAGAAGCGTAGGCGGT	88	25
87_11835	AGGGGTGTAGTTCAATTGGTAGTGC	87	25
87_11801	CGTGCGTCGGGCTCCGCGCTGAAGC	87	25
87_11718	TGGAATGTAAAGAAGTATGGAGATT	87	25
86_1970174	CGCCGCGTCCGCTGCCGTCGCCGGC	86	25
86_11932	GACCACGCGTCCCGTCGGAGCGGCC	86	25
85_2027665	CCGGGGGACGGACTGGGAACGGCTC	85	25
85_440437	CTCGGGGTGTTAGTTACCGGCACGT	85	25
84_1976808	CGCCCCGGCGTCGGTTCGCCGTCGC	84	25
84_391276	GTGGGAGTCGGGGGTCTAGGCGGGC	84	25
84_789797	TGTAAGGACTGTGAAAATATGGAGA	84	25
83_2145584	CAAATCGATCGTCTGAGCTGGGTAT	83	25
83_449397	CGTCGTCGCGCTCGGCCGTCTCGGG	83	25
83_12335	GACCACGCGTCCCGTCGGCGCTGCC	83	25
82_2114374	CACGTCGGCCGGACGTATTGTCGGC	82	25
82_1971318	CGCCGCGTCCGCCGCCGTCGCCGGC	82	25
82_12478	CGTGCGTCGGGCTCCGCGGTGAAGA	82	25
82_1127385	TATTGTGTTGAAGGTTTGATCTGAA	82	25
82_12394	TGTCAACGAGTCGGGTTGTTTGGGA	82	25
81_2296367	AGGGGTGTAGTTCAATTGGTAGGGC	81	25
81_1914107	CGGGGTGGAGCAGTCTGGTAGCTCG	81	25
81_12617	GAGCACGCGTCCCGTCGGCGCGGCC	81	25
81_1575608	GGCGTGTTGACAGATTGGTTATGTA	81	25
81_12585	GTCTTCGGACTGGACGCGCGTTATT	81	25
81_12533	TTTGGGCTGCAGGTGATCAACAAGC	81	25
80_2431735	AATCAGTTGAATGATGTCGAATCGG	80	25
80_2319504	AGCTTCGGTCGCTGGCCGCGTCGCG	80	25
80_12775	CGGACGCATAATTTTTGGTAGCTGG	80	25
80_1654448	GCCCGTCTCGGGAAAACGATCGTCC	80	25
80_52956	GTGCGTCGGGCTCCGCGGTGAAGAG	80	25
79_12942	ACGGGTGTAGTTCAATTGGTAGAGC	79	25
79_2323471	AGCGGTGTAGTTCAATTGGTAGAGC	79	25
79_1997862	CGACGCGTCCGCGGCCGTCGCCGGC	79	25
79_1922894	CGGGAGCCTCGAGGCGGTCGCGGGC	79	25
79_1837433	CTACCCTGTAGATCCGGGCTTTTGT	79	25
79_12897	CTAGGCGGGCGGTCTCGCGGCAGTC	79	25
78_13064	CCGTCGTCCCGTCGCGNCGTCGGCT	78	25
78_1919169	CGGGCGGTCCGGCCGCCGCGCCGTC	78	25
78_434137	GAAAACGATCGTCCGTACGGCGGAG	78	25
78_1480031	GTCCCGTCGCGTCGTCGGCTCGCCG	78	25
78_12992	GTGCGCCGGGCTCCGCGGTGAAGCG	78	25
77_13189	CGTGCGTCGGGCCCCGCGGTGAAGC	77	25
77_13184	CTCCGGACCGGGAGCCTCGAGGTGT	77	25
77_73589	TACCCTGTAGATCCGAATTTGTTTG	77	25
77_880696	TGCCGTGATCGTCTAGTGGTTAGGA	77	25
77_590013	TTGTTTAGCTCCTGATCGTCGTGTA	77	25
76_2340209	AGAGGTGTAGGATAAGTGGGAGCCG	76	25
76_481331	CAACCTCCGGTCGGCGCGCGTCAGT	76	25
76_13331	CGTGCGTCGGGCTCCGAGGTGAAGC	76	25
76_1701196	GAGCCTCGAGGCGGTCGCGGGCCCG	76	25
76_13276	GTTTACGGTGCGGACGATGGCCTAG	76	25
75_84425	AGGGGTGTAGTTCAATTGGTAGATC	75	25
75_1898704	CGTAGTCGGATCTGTGTCTGGGCGG	75	25
75_1013414	TCGTATGACNTCTTCTGCTTGAAAG	75	25
75_759086	TGTGGCAGGTCGGTCCGCGTTGAAC	75	25
74_2293070	AGGGTTGTAGTTCAATTGGTAGAGC	74	25
74_2100348	CAGGACGGTGGCCATGGAAGTCGGA	74	25
74_13639	CTAGCTCTGAAAATGGATGGCGCTG	74	25
74_1448795	GTCGTGCGTCGGGCTCCGCGGTAAG	74	25
74_1384725	GTTGGTTAGGATATTCGGCTCTCAC	74	25
74_969485	TCTGTCAGGTAAAGGACGTGTGCCA	74	25
73_13836	AGGGGTGTCGTTCAATTGGTAGAGC	73	25
73_471910	CCCGTCGTCCACGGCGGTCGTCGGG	73	25
73_1957592	CGCGGTCGCCGCGCCGTCGGCCTGT	73	25
73_13782	GCGGACATCGTATGGATATTACCTC	73	25
73_13775	GGCCGTGATCGTGTAGTGGTTAGGA	73	25
73_1474458	GTCCGTCGGGCTCCGCGGTGAAGCG	73	25
73_1460631	GTCGTAGAAGCGTAGGCGGTGCTGG	73	25
73_1449944	GTCGTGCGTCGGCTCCGCGGTGAAG	73	25
73_13737	TATGTCGGGTACTCACGAGGTGGTT	73	25
72_463141	CGCCGCGTCCGCGGCCATCGCCGGC	72	25
72_13993	CGCCGCGTCCGCGGCCTTCGCCGGC	72	25
72_1820564	CTCAGTCGGTAGAGCATTAGGCTTT	72	25
72_1692349	GAGTCGGGTTGTTTGGGAATGCAGC	72	25
72_13935	GGTCGTGATCGTCTAGTGGTTAGGA	72	25
72_13877	TGAGTTACATTTTTAGGATCGTGGA	72	25
71_14198	CATGCGTCGGGCTCCGCGGTGAAGC	71	25
71_14178	CGGGTGGCGGTTCGTCGCGGCGGTC	71	25
71_1393552	GTTCGGCTCCAGGAGGCTGGTCGCA	71	25
71_14081	TAGTTATAATCATCGGACTACGGTG	71	25
71_1156244	TATGATCGTCTTCATTTCGTCGGGC	71	25
70_2372703	ACGGACTGGGAACGGCTCCTTTGGG	70	25
70_14393	CATTTTTCTTCGGGCAAGTCACGGT	70	25
70_14392	CCAGATCGTCCACATGGAAGAGGAC	70	25
70_2022325	CCGTCGTCCCGTCGCGTCATCGGCT	70	25
70_14349	GACCACGCGTCCCGTCGGCGCCGCC	70	25
70_14329	GGCGGGCCGACACGTTTACTTTGAA	70	25
70_1423963	GTGCGTCGGGCTCCGCGGTGAAGCC	70	25
70_14277	TAGCGGAATCCTTCTGAATATGGCA	70	25
70_14265	TCGGTAGTATAGTGGTAAGTATCCC	70	25
70_524810	TTTTGGACATAAGGCTTGCTTCGGC	70	25
69_1719501	GACCACGCGNCCCGTCGGCGCGGCC	69	25
69_14491	GTGCGTCGGGCTCAGCGGTGAAGCG	69	25
69_14483	GTTCGCCGTCGCCGGGCGGTCCGGC	69	25
68_14800	AATGTCGTTGGGCAAATAGTGCATG	68	25
68_14790	AGGGGTGTAGTTCCATTGGTAGAGC	68	25
68_2061642	CCACGCGTCCCGTCGGCGCGGCCGT	68	25
68_14744	CGTGCGTCGGGCTCCGCGGTGAGGC	68	25
68_14730	GACAGAGTTCCGACCGTCGCGGCGC	68	25
68_1422684	GTGCGTCGGGCTCCGCGGTGAAGTG	68	25
68_14669	GTTGGCTCGGCCCGGTATCCCAGAA	68	25
68_1360567	NGGGGGCAACCTCCGGTCGGCGCGC	68	25
67_2354619	ACTTCATGCAAGGATTGTAGTGGCA	67	25
67_2121624	CACCGCGTCCGCGGCCGTCGCCGGC	67	25
67_14963	CCGGGCTAGAAGCGACGCATGTGCT	67	25
67_2023888	CCGTCGGCCGTCGTCCCGTCGCGTC	67	25
67_14957	CGAGCGGGCGTTGGTGCGAGGCTAC	67	25
67_1695432	GAGGTAGCATAAGTGGGAGTCGGGG	67	25
67_1522282	GGTTCGCCGTCGCCGGGCGGTCCGG	67	25
67_14844	TATTTGAACACCTGCAGGCGCCGAT	67	25
67_861306	TGCTGTGATCTCGGCATAGTGTGGC	67	25
67_723968	TTAATTGTATTGAGTCGGGTGATTG	67	25
66_2022222	CCGTCGTCCCGTCGCGTCGTCAGCT	66	25
66_1971737	CGCCGCCTCCGCGGCCGTCGCCGGC	66	25
66_15191	CGGAGAGAGTTAACAGGCTTTGGCT	66	25
66_15135	GCGCGCGATCGGCGCGCGGCGCGGT	66	25
66_15120	GGGCGTCGGGCTCCGCGGTGAAACG	66	25
66_1428917	GTGCGGCCGGCCGTCAAAAGTCGCC	66	25
65_2294569	AGGGGTGTGGTTCAATTGGTAGAGC	65	25
65_15397	CTATAAATGGGTGAGATCGCCGGCT	65	25
65_1524985	GGTGTAGTTCAATTGGTAGAGCATC	65	25
65_15318	GTGCATCGGGCTCCGCGGTGAAGCG	65	25
65_1385356	GTTGGTCAGGATATTCGGCTCTCAC	65	25
65_967391	TCTGTTCGTGTAGAGGCGTTTGAAA	65	25
65_831440	TGGATTCAAACGGCTGTTAGGCGGG	65	25
65_606931	TTGGTAGAACGGCGGACTGTTAATC	65	25
64_2299889	AGGGGTGCAGTTCAATTGGTAGAGC	64	25
64_15639	ATGGAACAATGTAGGCAAGGGAAGT	64	25
64_15555	GGCCGTGATAGTCTAGTGGTTAGGA	64	25
64_15542	GGTTCCATGGTGTAATGGTTAGCAC	64	25
64_1461364	GTCGGTTCGCCGTCGCCGGGCGGTC	64	25
64_1459249	GTCGTCCACGGCGGTCGGCGGGCGC	64	25
63_15897	AATGGTCGCAAAGTAAAAGATAGTT	63	25
63_2298272	AGGGGTGTAGTTCAATTGGCAGAGC	63	25
63_15853	CGCTCGTCGGCCGTCTCGGGGTGTT	63	25
63_15841	CGTCTCGGGGTGTTAGTTACCNGCA	63	25
63_15833	CTAGGCGGGCGGTCTCGCGGCTGTC	63	25
63_15805	GGACATCGTATAATGGATATTACCT	63	25
63_1588496	GGCCGGGTCGGCTGAGAGCGTTCGT	63	25
63_15792	GGGGGCAACCTCCGGTCGGCGCGCG	63	25
63_1524534	GGTGTCGTCGTGTAGTTGGTTATCA	63	25
63_1512678	GTACGTCGGGCTCCGCGGTGAAGCG	63	25
63_1392467	GTTCGTCGGGCTCCGCGGTGAAGCG	63	25
63_15747	GTTGGCTCGGCCCGGTATCCCGGAA	63	25
63_15746	GTTGGCTCGGCCCGGTATCCCTGAA	63	25
63_15688	TGGTCTTGTAGGAAGAGGTTGAGAT	63	25
62_1971079	CGCCGCGTCCGCGGCCGTCACCGGC	62	25
62_1954846	CGCGTCGCGGCCGGCCGTCCGCCCC	62	25
62_1459393	GTCGTCCACGGCGGTCGCCGGGCGC	62	25
62_15991	GTTGGTTAGGATACTCGGCTCTCAC	62	25
62_15939	TCTCCGGACCGGGAGCNTCGAGGCG	62	25
61_2003301	CGACACCCCGGCCGTCGCCCGTGCG	61	25
61_1978056	CGCCAAGCGTCGGATTGTTCACCCG	61	25
61_16324	CGTGCATCGGGCTCCGCGGTGAAGC	61	25
61_16320	CTAGGCGGGCGGTCTCGCGGCGGTC	61	25
61_16269	GTCGTGCGTCGGGCTCCGCGGGGAA	61	25
61_16263	GTGCGTCAGGCTCCGCGGTGAAGCG	61	25
61_1382039	GTTGTTTAGCTCCTGATCGTCGTGT	61	25
61_1203059	TAGGGATCGTGGCTTGCAATTTTTC	61	25
61_16190	TGAGGATTCTGCTGCATGCGTCGGT	61	25
61_16155	TTTTTGTAATGAAAGGTCGGGCGGT	61	25
60_16651	AAATCGTTCGTCTGACTTGGGTATA	60	25
60_16598	CCGTCGTCCCGTCGCGTCGTCCGCT	60	25
60_16558	CTAGGCGGGCGGTCTCNCGGCCGTC	60	25
60_197346	CTCGGCGGGCGGTCTCGCGGCCGTC	60	25
60_56938	GACGTCGGCGGTTCGAGTCCGTCAT	60	25
60_1605977	GGACGTGATCGTCTAGTGGTTAGGA	60	25
60_1598116	GGATCGGGTTCGGGTCGTCGTAGAA	60	25
59_16897	ACTCTCGGCAACGGATATCTCGGCT	59	25
59_463232	CGCCGCATCCGCGGCCGTCGCCGGC	59	25
59_1970925	CGCCGCGTCCGCGGCCGTCGCCGGA	59	25
59_16816	CTTCGGAATTTGAAGCTAGAGGTGT	59	25
59_16777	GGTGACGGGTGACGGAGAATTAGGG	59	25
59_1449129	GTCGTGCGTCGGGCTCCGCGGCGAA	59	25
59_1105087	TCACTGAAGTTAAGCAACGTCGGGC	59	25
58_17149	AGGGATGTAGTTCAATTGGTAGAGC	58	25
58_17065	CTGAGGAGCGTGGCGGATCGGGTTC	58	25
58_17033	GGGCGTCGGGCTCCGCGGTGAGGCG	58	25
58_1511214	GTAGAAGCGTAGGCGGTGCTGGCGA	58	25
58_16976	GTTGGCTCGGCCCGGTNTCCCCGAA	58	25
57_17419	AGGGGTGTAGCTCAATTGGTAGAGC	57	25
57_1945971	CGGACGAAAATAGCCGCACGAGACT	57	25
57_1776364	CTGGTCGCATGGAATAATGGAACAA	57	25
57_17278	GTCAGTCGTGCGTCGGGCTCCNCGG	57	25
57_390370	GTGTGTCGGGCTCCGCGGTGAAGCG	57	25
57_1273551	TACCAGGTGACTGTACGGTTCGAGG	57	25
57_17241	TACGTTTTCATGCATAGATCGCGGA	57	25
57_919056	TGAGCGGTGCTGTGATCTCGGCATA	57	25
56_17745	AAACGATCGTCCGTACGGCGGAGGA	56	25
56_2458403	AAGACTGTTAGGATTCGACTACGGC	56	25
56_17721	AGGGGTGTAGTTCAATTGGTAGCAT	56	25
56_17684	CGGACCAATTGAAGCATCGTTTGAT	56	25
56_17681	CGGCAAGAACCGTCGACGCGGCCCC	56	25
56_1653052	GCCGCGCCATCCGCGTCCCGGCGTG	56	25
56_1532404	GGTGCGGTAGTTCAGTTGGTTAGAA	56	25
56_1350127	NTTGGCTCGGCCCGGTATCCCCGAA	56	25
56_55617	TCCTCGGTAGTATAGTGGTAAGTAT	56	25
56_1027426	TCGGGAAGGCAGCTGCGGCGGACTG	56	25
56_551688	TTTGGACAACCTCTGGCGGTCGTGG	56	25
56_17443	TTTGGGACCAGTAGGTCAGAGGTTC	56	25
55_18021	AAGGGTGTAGTTCAATTGGTAGAGC	55	25
55_2162944	ATTGTCGGGAGGGAAGCGGATGGGG	55	25
55_1970985	CGCCGCGTCCGCGGCCGTCGCCGAC	55	25
55_1911448	CGGGTCGTCGTAGAAGCGTAGGCGG	55	25
55_17948	CGTGCGTCGGGCTACGCGGTGAAGC	55	25
55_17944	CGTGTGTCGGGCTCCGCGGTGAAGC	55	25
55_1639033	GCGCTCGTAGCTCATTTGGATAGAG	55	25
55_1427932	GTGCGGCGGGCTCCGCGGTGAAGCG	55	25
55_17774	TGGTCTTGTAGGAAGAGGTTAAGAT	55	25
55_17763	TTCGGATTCGAGAGAGCGGAGAAAG	55	25
54_18321	AAACTATAAATGGGTGAGATCGCCG	54	25
54_18197	GACCACGCGTCCCGTCGGCGCGGCT	54	25
54_18186	GCCCGGATGGTGAAATTGGTANACA	54	25
54_18172	GGAAAACGATCGTCCGTACGGCGGA	54	25
54_18160	GGGCGTCGGGCTCCGCGGTGAATCG	54	25
54_18151	GTAAATAACTGTATAACTGATGGGC	54	25
54_18046	TGGGGTTCCCGAGCGGCCAAAGGGA	54	25
53_18627	AGGCTTGTAGCTCAGATGGTACGAG	53	25
53_2306362	AGGGAACGGGCTTGGCAGAATCAGC	53	25
53_18595	CCGACCGTGGAACCACCGAGCTTCG	53	25
53_468756	CCGTCTCGGGGTGTTAGTTACCGGC	53	25
53_1969897	CGCCGCTTCCGCGGCCGTCGCCGGC	53	25
53_1953769	CGCGTCGTCGTGTAATCCGCAGGTT	53	25
53_18573	CGGGCCCGTCTCGGGAAAACGATCG	53	25
53_18567	CGTAGCTCAGTTGGATAGAGTACTC	53	25
53_1881942	CGTCGCGACTCGTTGGGCGCCGGCC	53	25
53_18490	GGAGGTCGGATTGCGTGGATGGTTT	53	25
53_1582715	GGCCGTGATTGTCTAGTGGTTAGGA	53	25
53_18464	GTCAACGAGTCGGGTTGTTTGGGAA	53	25
53_18451	GTCGGCTCGCCGTCGGTTCGTCCGG	53	25
53_1441890	GTCTCCGGACCGGGAGCCTCGNGGC	53	25
53_18433	GTGGGGAGTTTGGCTGGGGCGGCAC	53	25
53_18420	TAACTGTAGCTTTTGACCGGTAAAC	53	25
53_18400	TCAGTTGGTAGAGCAGTTGACTTTT	53	25
53_18356	TGGGGTGTAGTTCAATTGGTAGAGC	53	25
52_2026266	CCGGTGGGACTCCGCGCTGTACGGC	52	25
52_18882	CCGTCGTCCCGTAGCGTCGTCGGCT	52	25
52_2021237	CCGTCGTCCGGTCGCGTCGTCGGCT	52	25
52_1945330	CGGACGCGTAATTTTTGGTAGCGGG	52	25
52_18826	CTGGGCGGGCGGTCTCGCGGCCGTC	52	25
52_1695526	GAGGTACGTGGACAGTCTGAGTGGT	52	25
52_1480897	GTCCCGAACCCGTCGGCTGTCGGTG	52	25
52_1426737	GTGCGTCGAGCTCCGCGGTGAAGCG	52	25
52_18728	TACCTGTAGTCGACGGTCACAAGTA	52	25
52_1130316	TATTGATTGTGTGGGATTTCGACGG	52	25
52_18678	TGACGGGTGACGGAGAATTAGGGTT	52	25
52_18662	TGTGCGTCGGGCTCCGCGGTGAAGC	52	25
52_718394	TTACTAGGGCTACCGCCGGCTCCCA	52	25
52_18646	TTTGGATTCAAATCTGATACTGGCA	52	25
52_18645	TTTTGAAAGATTGTCGTGTGGTGTC	52	25
51_2259723	ATAAGTGGGAGTCGGGGGTCTAGGC	51	25
51_1966898	CGCCTGTCACGCGGGAGACCGGGGT	51	25
51_1956744	CGCGTAGGGACTGCGAAAGCATCGG	51	25
51_19178	CGTCCGTCGGGCTCCGCGGTGAAGC	51	25
51_447067	CGTGCGTCGGGCTCCGCGGCGAAGC	51	25
51_19168	CGTGCGTCGGGCTCCGCGGTGACGC	51	25
51_1813135	CTCCGGACCGGGAGCCTCGAGNCGG	51	25
51_1505101	GTAGTTCAATTGGTAGAGCATCGGT	51	25
51_1420556	GTGCGTCGGGCTCTGCGGTGAAGCG	51	25
51_19042	NTAGGCGGGCGGTCTCGCGGCCGTC	51	25
51_18989	TGAGCTAACCGGATTTGATCGTTGA	51	25
51_18957	TTAGGTCGGTCTCCTAAGATGGGTG	51	25
51_18947	TTCGGAATTTGAAGCTAGAGGTGTC	51	25
51_304165	TTGTCGGGAGGGAAGCGGATGGGGG	51	25
50_19614	AAGAATTGGATGTGTAACGAGATGG	50	25
50_19595	AGGGGTGTAGTTCGATTGGTAGAGC	50	25
50_19584	ATTGGCTCTGAGGAGCGTGGCGGAT	50	25
50_19537	CGGCGGCAACAGGGGTTCAAATCCC	50	25
50_1918770	CGGGCGTAGTTAGTACTTGGATGGG	50	25
50_19493	CTCCGGACCGGAGCCTCGAGGCGGT	50	25
50_1549139	GGGTAGAGCACTGTTTCGGTTAGGG	50	25
50_19407	GTCGTGCGTCGGGCTCCGCGGAGAA	50	25
50_1411042	GTGGGGTCTCGGAATCGTCTGCAGA	50	25
50_1396337	GTTCGATTCCCGGCTGATGCAGAAA	50	25
50_19382	NCGTCGTCCCGTCGCGTCGTCGGCT	50	25
50_978428	TCTGATCGAGAGGCGCTCATGCACT	50	25
50_19281	TTGTATATCACGGATGGTTAGATGG	50	25
49_2428709	AATCGTTCGTCTGACTTGGGTATAG	49	25
49_19977	AGGCTTGTAGCTCAGATGGTANGAG	49	25
49_19930	CGCAATGAAATTAAGCACAGCATTT	49	25
49_1904252	CGGTTAGGATATCTGGCTTTCACCC	49	25
49_19873	CGTGCGTCGGGCTCCGCGGTGATGC	49	25
49_19824	GCGTTCTTAGCTCAGATGGATAGAG	49	25
49_19806	GGGCGTCGGGCTCCGCGGTGATGCG	49	25
49_19794	GTACGGACGTGACATTGTAGAGGCT	49	25
49_19758	GTGCGTCGGGCTCCCCGGTGAAGCG	49	25
49_859842	TGCTTGAAATTGTCGGGAGGGAAGC	49	25
49_818575	TGGGAGTCGGGGGTCTAGGCGGGCG	49	25
49_540319	TTTGTCGGGTACGTGAGATCGGAAA	49	25
48_2264489	AGTTTGACTGGGGCGGTACATCTGT	48	25
48_20295	CAAGGTCCGGAATGTATGGCATTTG	48	25
48_20292	CACGGCGGTCGTCGGGCGCGGCCCA	48	25
48_1862127	CGTCTTCGGACGGGAGCCGGCGCCG	48	25
48_20196	CTTCGGACTGGACGCGCGTTANTCG	48	25
48_1753695	CTTGCGTCGGGCTCCGCGGTGAAGC	48	25
48_20186	GAGGTGTAGCATAAGTGGGAGNCGG	48	25
48_20169	GGACAGTCGGGGGCATTCGTATTTC	48	25
48_258376	GGCCGTCATCGTCTAGTGGTTAGGA	48	25
48_1424358	GTGCGTCGGGCTCCGCGGTGAAACG	48	25
48_80431	GTTCGTTTCCCGGCTGATGCAGAAA	48	25
48_1013407	TCGTATGACNTCTTCTGCTTGAAAT	48	25
48_20044	TGCGGTTGTCCGCTGTGGTCTCGGA	48	25
48_686954	TTCACGGTCGGTCCGTAAAACGGCC	48	25
47_20687	AAGGATTGGCTCTGAGGGCTGNGCA	47	25
47_2305638	AGGGACAGTCGGGGGCATTCGTATT	47	25
47_1886198	CGTCCGCCGACCGTGGAACCACCGA	47	25
47_20478	GTCGTGCGTCGGGCTCNGCGGTGAA	47	25
47_1426072	GTGCGTCGGGATCCGCGGTGAAGCG	47	25
47_1388079	GTTGGACAACTTCTGGCGGTCGTGG	47	25
47_1127737	TATTGTCGTATGTTTGAGTCACGGT	47	25
47_20417	TCGCCCGTGCGCCCGGTCTCCGGAC	47	25
47_20397	TCGTGCGTCGGGCTCCGCGGTNAAG	47	25
47_20376	TGCGCGGATAAGTATGGTATCATAT	47	25
47_852883	TGGAATGGGTGGAATGGGCGGAATG	47	25
47_802435	TGGTAGAGCAGTTGACTTTTAATCA	47	25
46_2487164	AAATTGTCGGGAGGGAAGCGGATGG	46	25
46_2303163	AGGGCTACCGCCGGCTCCCAGGAGC	46	25
46_21049	ATCGGGTTCGGGCTCCGCGGTGAAG	46	25
46_2103019	CAGCGGACGTCGCGACTCGTTGGGC	46	25
46_2022415	CCGTCGTCCCGTCGCGGCGTCGGCT	46	25
46_1857229	CGTGCGTCGGGCTCCCCGGTGAAGC	46	25
46_20948	CTCCGGACCGGGAGCCTCGAGGCTT	46	25
46_20936	CTTCGGACTGGACGCGCGTTAGTCG	46	25
46_20928	GACCACGCGTCCCGTCGCCGCGGCC	46	25
46_20926	GACCACGCGTCCCGTCGGTGCGGCC	46	25
46_20901	GCGCGTCAGTCGTGCGTCGGGCTCC	46	25
46_1439720	GTCTCGGGGTGTTAGTTACCGGCAC	46	25
46_20827	GTGCGTCGGGCTCCGCGGTGAACCG	46	25
46_20819	GTGGTGCGTCGGGCTCCGCGGTGAA	46	25
46_20799	TAGGATTCAAGGGCTTATCGGGCAT	46	25
46_1100714	TCAGCAGGTAGAGCAACTGACTTGT	46	25
46_1002719	TCGTCGCGCTCGTCGGCCGTCTCGG	46	25
46_20712	TTGCGTCGGGCTCCGCGGTGAAGCG	46	25
46_627501	TTGGACAACCTCTGGCGGTCGTGGG	46	25
45_21492	AGGTAGAGGTACCAGGTTCAAATCC	45	25
45_2140888	CAACGATCGTCGTCAGATAATAGAA	45	25
45_2021482	CCGTCGTCCCGTCGCGTCGTCTGCT	45	25
45_21354	GACCACGCGTCCGGTCGGCGCGGCC	45	25
45_21318	GCGTCCGGCCGTCGGCCGTCGTCCC	45	25
45_21300	GGGAGTTTGACTGGGGCGGTACATC	45	25
45_1483271	GTCCACGGCGGTCGTCGGGGGCGGC	45	25
45_21263	GTCGGCGGTGGGCGCGGCGCGGGCG	45	25
45_21239	GTGCGTCGGGCTCCGTGGTGAAGCG	45	25
45_21151	TGAGACCATAGCTCATAGGACGGTG	45	25
45_21128	TGTGCGGTTGTACGATACTGATGGC	45	25
44_2511197	AAAAGGATTGGCTCTGAGGGCTGGG	44	25
44_21939	AATGGCACTGAAAGAATTCACNGGT	44	25
44_21842	CGGGAAAAGGATTGGCTCTGAGGGC	44	25
44_21787	CTGCCTTATCAACTGTCGACGGTAG	44	25
44_21786	CTGCGTCGGGCTCCGCGGTGAAGCG	44	25
44_21755	GGCCGCGTCGCGGCCGGCCGTCCGC	44	25
44_21753	GGCCGTGATCGTCTAGTGCTTAGGA	44	25
44_21739	GGGGTGTAGTTCAATTGGTAGAGCA	44	25
44_21731	GGTTCGATTCCGGGATACGCCTCCA	44	25
44_1325577	TAACCTTGGAACGCTGTGCACGGAG	44	25
44_1267948	TACCTGTATTGTGGACATGGATGGA	44	25
44_1174548	TATATATCGTCCAGGGACTCCCGCG	44	25
44_856470	TGGAACAATGTAGGCAAGGGAAGTC	44	25
44_21576	TGGAATGTAAAGAAGTATGGAGAAT	44	25
44_21571	TGGATTGTATTGGCAATGGTACGGT	44	25
44_21561	TGTATATCACGGATGGTTAGATGGC	44	25
44_769798	TGTGAACATAAGTGGACAGTGGAGT	44	25
44_21536	TTGGTAGAGCAGTTGACTTTTAATC	44	25
43_22345	AGAAGATTCTGTTAGACCTAAACGT	43	25
43_2107096	CAGACTGTGAAACTGCGAATGGCTC	43	25
43_2019811	CCGTGGAACCACCGAGCTTCGGTCG	43	25
43_22264	CGGCGAATAGCGCAGCTTGGTAGCG	43	25
43_22196	GAGCGTCGGGCTCCGCGGTGAAGCG	43	25
43_1426506	GTGCGTCGCGCTCCGCGGTGAAGCG	43	25
43_22100	GTGCGTCGGGCTCCGCGGTAAAGCG	43	25
43_22084	NTCGTGCGTCGGGCTCCGCGGTGAA	43	25
43_1082246	TCCACGGCGGTCGTCGGGCGCGGCC	43	25
43_22023	TCTCCGGACCGGGAGCCTCGATGCG	43	25
43_907291	TGATAGAGACTAGGAGATGGACAAA	43	25
43_612552	TTGGCTGTAGTTAAATCATCCGGAT	43	25
43_21952	TTTTGGACATAAGGCTTACTTCGGT	43	25
42_2389079	ACCCGGGTCGGCGGTGGGCGCGGCG	42	25
42_22792	AGGGGTAGTTCAATTGGTAGAGCAT	42	25
42_22772	ATCGGATTGAAATCACCGCGGTATG	42	25
42_22770	ATCGGGTTCGGGTCGTCGTAGNAGC	42	25
42_22759	ATTTTGGTTGCGGGGGATGGATTTG	42	25
42_22726	CGCCGCGTGCGCGGCCGTCGCCGGC	42	25
42_22666	CGTGCGTCTGGCTCCGCGGTGAAGC	42	25
42_1843892	CGTTTCCGTGCGCGGGCCGCCGGGC	42	25
42_22664	CTAGGCGGGCGGACTCGCGGCCGTC	42	25
42_22640	CTGGATGGAACGGAGACAACATGTT	42	25
42_22624	GACCACGCGCCCCGTCGGCGCGGCC	42	25
42_1538268	GGTCGGCGGTGGGCGCGGCGCGGGC	42	25
42_22521	GTCTGGTAGCTCGTCGGGCTCATAA	42	25
42_22520	GTGATTAGCTCAGTTGGTAGAGCTC	42	25
42_22514	GTGCGTCGGGCTACGCGGTGAGGCG	42	25
42_22511	GTGCGTCGGGCTCCGCGGAGACGCG	42	25
42_1240511	TACTGGTACTGGTGAGCTGCGGCGC	42	25
42_1240339	TACTGGTCGCATGGAATAATGGAAC	42	25
42_1141957	TATGTGGTTAAACATAGGTCTCTGA	42	25
42_22430	TCTCGGATCATGCGCATACGTAGTA	42	25
42_22417	TGATTCAATGAACTCGAGGTCCGGC	42	25
41_23299	ACTCATGTTGAAGGTTTGATCTGAA	41	25
41_23230	CGAGCGTCGGGCTCCGCGGTGAAGC	41	25
41_23226	CGCAGCTATCTGCGCGTCGTCGTGT	41	25
41_23222	CGCCGAGTCCGCGGCCGTCGCCGGC	41	25
41_23213	CGGCCACGCGTCGCGCGGCCGTCGG	41	25
41_23208	CGGGAGACCGGGGTTCGATTCCCCG	41	25
41_1913335	CGGGTAAACGGCAGGAGTAACTATG	41	25
41_23137	GAAAAGGATTGGCTCTGAGGGCTGG	41	25
41_1738850	GAAATTGTCGGGAGGGAAGCGGATG	41	25
41_1589535	GGCCGCGCCATCCGCGTCCCGGCGT	41	25
41_1504204	GTATATAGCAAATGTGATTGTCGGT	41	25
41_22986	GTTATGGACTGCATGTATGAGGGTT	41	25
41_1394649	GTTCGCGGGCGTCAGGACGCCGGTG	41	25
41_22980	GTTGGCTCGGCCCGGTGTCCCCGAA	41	25
41_1095127	TCAGTCGGTAGAGCATTAGGCTTTT	41	25
41_1032602	TCGGATTCGAGAGAGCGGAGAAAGT	41	25
41_22882	TGAGGTCTTCGGACTGGACGCGCGT	41	25
41_22865	TGGCTGTAGTTTAGTGGTGAGAATT	41	25
40_23798	AGCGGTTAGGATATCTGGCTTTCAC	40	25
40_23791	AGGGGTGTAGTTCAATTAGAGCATC	40	25
40_23783	AGGGGTGTAGTTGAATTGGTATAGC	40	25
40_2273035	AGTGCGTCGGGCTCCGCGGTGAAGC	40	25
40_2265816	AGTTGGTCAGGATATTCGGCTCTCA	40	25
40_23773	ATACTCGGCCGTCGGCGGCACAGTG	40	25
40_23759	CACCAGGAGTGGAGCCTGCGGCTTA	40	25
40_23750	CATCCGTTGGATTACGCCTGAACGC	40	25
40_1965403	CGCGATCGGCGCGCGGCGCGGTCGC	40	25
40_23719	CGGAGGAAGTCGGCGGTTCGAGTCC	40	25
40_23674	CGTGCGTCAGGCTCCGCGGTGAAGC	40	25
40_23643	CTTCGGACTGGACGCGCGTTATTCT	40	25
40_23548	GTCCACGGCGGTCGTCGGGCGCGGT	40	25
40_1379331	GTTTGACTGGGGCGGTACATCTGTC	40	25
40_23437	TCCGGACCGGGAGCCTCGAGGNGGT	40	25
40_23420	TCGGCCGTCGGCGGCACAGTGGGGC	40	25
40_23376	TGAGTCTTGGGCTTGTAGTGGGCTG	40	25
40_741316	TGTTGGACTTCGGATAGTTCTCGGC	40	25
40_23325	TTTGCGATAGATTCGGGTGTGGCAT	40	25
39_2471770	AACGATCGTCCGTACGGCGGAGGAG	39	25
39_2445206	AAGGTAGAGGTACCAGGTTCAAATC	39	25
39_2362915	ACTAGGGCTACCGCCGGCTCCCAGG	39	25
39_2329753	AGCCGTGATCGTCTAGTGGTTAGGA	39	25
39_24257	CCGGGCGGTCCGGCCGCCGCGCCGT	39	25
39_1900466	CGTAGAAGCGTAGGCGGTGCTGGCG	39	25
39_24192	CGTGCGTCGGACTCCGCGGTGAAGC	39	25
39_24147	GAGGTGTAGGATAAGTGGGAGCCGA	39	25
39_1644787	GCGATGGTGTAATGGTCAGCATAGT	39	25
39_1582255	GGCCGTTATCGTCTAGTGGTTAGGA	39	25
39_24008	GTGCGTCGGGCTCCGCGGTGAATCG	39	25
39_24002	GTGTTCGGATCGCGGCGACGTGGGC	39	25
39_23972	TACTAGGGCTACCGCCGGCTCCCAG	39	25
39_23932	TCGTAGAAGCGTAGGCGGTGCTGGC	39	25
39_23886	TGGAATGTAAAGAAGTATGGAGTAT	39	25
38_24927	AACGTGATGCGCGGATAAGTATGGT	38	25
38_24922	AAGGTGCGAACTTTGGAACAGCGGA	38	25
38_24896	AGGGGTGTAGATCAATTGGTAGAGC	38	25
38_24887	AGGGGTGTANTTCAATTGGTAGAGA	38	25
38_24834	CAGTTGGTAGAGCAGTTGACTTTTA	38	25
38_1969316	CGCCGGGCGGTCCGGCCGCCGCGCC	38	25
38_1878902	CGTCGGGAAGGCGTCAAAGCACGGA	38	25
38_24737	CGTGCGTCGGGCTCTGCGGTGAAGC	38	25
38_1847984	CGTTCGCGGGCGTCAGGACGCCGGT	38	25
38_1664846	GCAGTCGTGGCTGAGCGGTTAAGGC	38	25
38_24514	TATTCGGTCATGTAGTTGGGGCGTC	38	25
38_24482	TCGGGCGTAGTTAGTACTTGGATGG	38	25
38_24450	TCTGTAGTTCAGTTGGTAGAACGGC	38	25
38_24448	TCTTCGGACTGGACGCGCGTTNTTC	38	25
38_844499	TGGACGGAGAACTGATAAGGGCTTA	38	25
38_668899	TTCGGAATAGATGGTGATTTGTTGA	38	25
38_24371	TTTGTCGGATTCAACAACAGGCGCA	38	25
37_25444	CGCCGCGTCCGCGACCGTCGCCGGC	37	25
37_25430	CGGATTGCGTGGATGGTTTGAGGTG	37	25
37_25422	CGGCGCGTCCGCGGCCGTCGCCAGC	37	25
37_25274	GGCCGTGATCGTCTAGAGGTTAGGA	37	25
37_25273	GGCCGTGATCGTCTAGTGTTTAGGA	37	25
37_25179	GTCGTGCGTGGGGCTCCGCGGTGAA	37	25
37_25150	TAAACGTCATCGGGTTTCGTCGGAG	37	25
37_25118	TAGGGCTACCGCCGGCTCCCANGAG	37	25
37_25051	TCGTGCGTCGGGCTCCNCGGTGAAG	37	25
37_25048	TCTCCGGACCGGGAGCCTCGAAGCG	37	25
37_811775	TGGGCTTGCTGTCTAGAATAGATGG	37	25
37_25005	TGGGGATTGACCGTAAACTCGCGGC	37	25
36_26139	AGTCGGATCTGTGTCTGGGCGGTGC	36	25
36_2038286	CCGCAGTGAGGTCTTCGGACTGGAC	36	25
36_26062	CGAGTCGGGTTGCTTGAGAGTGCAG	36	25
36_26027	CGGGGGACGGACTGGGAACGGCTCC	36	25
36_25990	CGTGCCTCGGGCTCCGCGGTGAAGC	36	25
36_25963	CTCCGGACCGGGAGCCNCGAGGCGG	36	25
36_25931	GACCACGCGTCCCGTCGTCGCGGCC	36	25
36_25930	GACCGTGATCGTCTAGTGGTTAGGA	36	25
36_25924	GATTGTCGGAATAGATGGCGTTTCC	36	25
36_426333	GCAGCTATCTGCGCGTCGTCGTGTA	36	25
36_25899	GGAAAAGGATTGGCTCTGAGGGCTG	36	25
36_25889	GGCCGTGATCGTCTAGTGGTTAGGT	36	25
36_25874	GGGCCCGTCTCGGGAAAACGATCGT	36	25
36_25806	GTCGTCCACGGCGGTCNTCGGGCGC	36	25
36_1303851	TAAGTTCGATTGGGTTGTATTGGCA	36	25
36_25732	TAGGATTGGTGATAAGGTCGTCGTA	36	25
36_1004484	TCGTATGGCNTCTTCTGCTTGAAAG	36	25
36_25641	TGGACGGAGAACTGATAAGGGCTAT	36	25
36_755646	TGTGTAAGGACTGAGAAAACGCGGA	36	25
36_25615	TGTGTAAGGACTGTGAAAACGGGGA	36	25
35_26867	AAGGACATCTCTGTTGGCATATCCG	35	25
35_2294387	AGGGGTGTTGTTCAATTGGTAGAGC	35	25
35_26756	CCGCCGGGCCGCGGGCGCCAGTCGC	35	25
35_2022352	CCGTCGTCCCGTCGCGTAGTCGGCT	35	25
35_26709	CGGGACCCGAAAGATGGTGAACTAT	35	25
35_26698	CGGTTCGTCCGGCGCGCGATCGGCG	35	25
35_26696	CGTAGGGACTGCGAAAGCATCGGCC	35	25
35_26659	CGTGCGTCGGGCTCCGCGATGCAGC	35	25
35_1856089	CGTGCGTCGGGCTCCGCGGTGAATC	35	25
35_26488	GTCAGTCGTGCGTCGGNCTCCGCGG	35	25
35_26461	GTCGTCCACGGCGGTCGTCGGTCGC	35	25
35_26432	GTGCGTCGGGCTACGCGGTGATGCG	35	25
35_1424296	GTGCGTCGGGCTCCGCGGTGAAGAA	35	25
35_26420	GTGCGTCGTGCTCCGCGGTGAAGCG	35	25
35_1366433	NCTCCGGACCGGGAGCCTCGAGGCG	35	25
35_1234585	TAGAAAGGCTTGTAGCTCAGATGGT	35	25
35_26343	TCAGTGGTAGAGCATTTGACTGCAT	35	25
35_26337	TCCGATCGTTGACGGTTTCACCCCA	35	25
35_1013430	TCGTATGACNTCTTCTGCTTGAAAC	35	25
35_984152	TCTCGGATTGGGGTATGGTGTATAA	35	25
35_26298	TCTGGTAGCTCGTCGGGCTCATAAC	35	25
35_26266	TGGACTCTTCTACCGGAACGCGTTT	35	25
35_811379	TGGGGAATGTAGTAATGATACGGGT	35	25
35_26254	TGGTGACGGGTGACGGAGAATTAGG	35	25
35_26243	TGTGTAAGGACTGTGTAAACGCGGA	35	25
35_26240	TGTTATCGAAACGGACGTTGCGGTG	35	25
35_685560	TTCAGAGTTCTACAGTCCGACGATC	35	25
35_560874	TTTGACTGGGGCGGTACATCTGTCA	35	25
34_27586	ACCTGTTGGACAACTTCTGGCNGTC	34	25
34_2366782	ACGTCGGCCGGACGTATTGTCGGCA	34	25
34_27573	AGGCGTGTTGACAGATTGGTTATGT	34	25
34_2297962	AGGGGTGTAGTTCAATTGGTAGAAC	34	25
34_27563	AGGTCGGATTGCGTGGATGGTTTGA	34	25
34_27551	ATAGAACTTATATGGGCACAAGTAA	34	25
34_27550	ATAGATCGAATGTCTGGGGTACCTG	34	25
34_27538	ATGAGTCAGATCTGGAAAGAAGCAG	34	25
34_2207933	ATGATAACTCGACGGATCGCACGGC	34	25
34_27497	CCGTCGTCCNGTCGCGTCGTCGGCT	34	25
34_27487	CGAGTTCATCTCGGTGGGACCTCCA	34	25
34_1930397	CGGCGCGTCCGCGGCCGTCGCAGGC	34	25
34_1870689	CGTCGTCGCGCTCGTCGGCCGNCTC	34	25
34_27399	CTCAGTTGGTAGAGCAGTTGACTTT	34	25
34_1769596	CTGTTGGACAACTTCTGGCGGTCGT	34	25
34_27361	GACCACGCGTCCCGTCGGGGCGGCC	34	25
34_27337	GCCGTCAAAAGTCGCCGTCCGCGTG	34	25
34_27330	GCGCGTCGGGCTCCGCGGTGAGGCG	34	25
34_1609645	GGACAGACATGGACGTAGAAATGGT	34	25
34_27298	GGGCGTCGGGCTCCGCGGTGACGCG	34	25
34_27177	GTGCGTCAGNCTCCGCGGTGAAGCG	34	25
34_1425599	GTGCGTCGGGCTCCACGGTGAAGCG	34	25
34_1421758	GTGCGTCGGGCTCCGCGGTGGGGCG	34	25
34_27119	TAAGTCGTAGATATCTAAACAGGCA	34	25
34_27019	TCTCCGGACCGGGAGCCACGAGGCG	34	25
34_26969	TGGAGCAGTCTGGTAGCTCGTCGGG	34	25
34_26958	TGGTAGAACGGCGGACTGTTAATCC	34	25
34_26911	TTGAAATTGTCGGGAGGGAAGCGGA	34	25
34_26902	TTGGTTTTTCGTCGGTAACGGATTA	34	25
33_58174	ACCATCCGGGCTTTTAGAGGCGTAT	33	25
33_28309	AGGGCTGCTGTTAGTATACTATGGA	33	25
33_2295595	AGGGGTGTAGTTCAGTTGGTAGAGC	33	25
33_2223153	ATCGGAATTGTTTGAATAGGTGAGG	33	25
33_28271	ATTCGAACCTGTGACCTACGGCTTA	33	25
33_2159626	ATTTATCAGGAGCTAGAGGTGTTTT	33	25
33_28256	CAGTGAGGTCTTCGGACTGGANGCG	33	25
33_28241	CCGAATTGTAGTCTGGAGAAGCGTC	33	25
33_28228	CCGTCGTCCCGTGGCGTCGTCGGCT	33	25
33_2021141	CCGTCGTCCTGTCGCGTCGTCGGCT	33	25
33_28193	CGCGCGATCGGCGCGCGGCGCNGTC	33	25
33_28189	CGCGTGCGGCCGGCCGTCAAAAGTC	33	25
33_28159	CGGTCGTCCCGTCGCGTCGTCGGCT	33	25
33_28142	CGTCGCCCGTGCGCCCGGTCTCCGG	33	25
33_28140	CGTCGGCCGTCGTCCCGTCGCGTCG	33	25
33_28103	CTAGGCGGGTGGTCTCGCGGCCGTC	33	25
33_28056	GACCACGCGTCCTGTCGGCGCGGCC	33	25
33_1702128	GAGCAGTCTGGTAGCTCGTCGGGCT	33	25
33_28044	GATGCGCGGATAAGTATGGTATCAT	33	25
33_28039	GCAATGAAATTAAGCACAGCATTTT	33	25
33_28036	GCATCAGTGTTCAGTGGTAGAATGC	33	25
33_27898	GTCTCCGGACCGGGAGCCTCGGGGC	33	25
33_27881	GTGCGTCGGGCTCCGAGGTGAAGCG	33	25
33_27855	GTTGGCTCGGCCAGGTATCCCCGAA	33	25
33_1386959	GTTGGCTCGGCCCGGTAACCCCGAA	33	25
33_1311277	TAAGGACATCTCTGTTGGCATATCC	33	25
33_27813	TACGATCGGACCATGCGACGGAGAT	33	25
33_27766	TCCGGACCGGGAGCCTCGAGGAGGT	33	25
33_987156	TCTCCGGACCGGGAGCCTCGACGCG	33	25
33_27648	TTAATTCGGATTTGAGAGAGCGGAG	33	25
32_29142	AATGGCACTGAAAGAATTCACGGTA	32	25
32_29136	ACAGTCGGGGGCATTCGTATTTCAT	32	25
32_29135	ACCCGGTGTAGAGACAGTGTCTGGT	32	25
32_29121	ACTTGGCTCGTGGATCGATGAAGAC	32	25
32_29109	AGGCTTGTAGCTCAGATGGTAGGAG	32	25
32_2266965	AGTTGGAAGTTTGGATCAAGGCATG	32	25
32_36291	CAGTGCTCTGAATGTCAACGTGAAG	32	25
32_29029	CCCACTTACTCGGTAGAGCGGAACG	32	25
32_469684	CCGGGTCGGCGGTGGGCGCGGCGCG	32	25
32_2001835	CGACCCCGAACGGCGGATCACTTGG	32	25
32_28990	CGCCGCGTCCGCGGCCGTCGCCAGC	32	25
32_28988	CGCCGCGTCNGCGGCCGTCGCCGGA	32	25
32_28987	CGCCGGGCCGCGGGCGCCAGTCGCC	32	25
32_1958500	CGCGGGCGGCCCGGGTTCGTTTCCC	32	25
32_1918466	CGGGCGTCGGGCTCCGCGGTGCAGC	32	25
32_28955	CGGGGATGTAGCTCAGATGGTAGAG	32	25
32_1831387	CTAGGCGGGCGGTCTCGCAGCCGTC	32	25
32_28892	CTAGGCGGGNGGTCTCGCGGCCGTC	32	25
32_28882	CTCCGGACCGGGAGCCTCGAGACGG	32	25
32_1740403	GAAAGCATTTGCCAAGTACGTTCTC	32	25
32_28828	GATTGTCGGAATAGATGGTACGTAT	32	25
32_28800	GCGGGAATAGCTCAGTTGGTAGAGC	32	25
32_28789	GGACGTGCTACGGTATGCTCATGAA	32	25
32_28762	GGCCTTGATCGTCTAGTGGTTAGGA	32	25
32_28692	GTCCGTGATCGTCTAGTGGTTAGGA	32	25
32_28637	GTGCGTCGGGCTACGCGGTGACGCG	32	25
32_28628	GTGCGTCGGGCTCCGCGGTGGAGCG	32	25
32_28625	GTGCGTCGGNCTCCGCGGTGAAGCA	32	25
32_1417998	GTGCTTCGGGCTCCGCGGTGAAGCG	32	25
32_28611	GTTGGCTCGGCCCGGTATGCCCGAA	32	25
32_741483	TGTTGGACAACTTCTGGCGGTCGTG	32	25
32_28404	TTCGGGTCGTCGTAGAAGCGTNGGC	32	25
32_28390	TTGGATAGAGTACTCGGCTGCGAAC	32	25
31_2447763	AAGGCGCAAGGAAGCTGACTGGTGG	31	25
31_2392937	ACCACGCGTCCCGTCGGCGCGGCCG	31	25
31_2351868	AGAAAGGCTTGTAGCTCAGATGGTA	31	25
31_29992	AGGGCTGTAGTTCAATTGGTAGAGC	31	25
31_29987	AGGGGTGTANTTCAATTGGTAGAGG	31	25
31_2266430	AGTTGGTAGAACGGCGGACTGTTAA	31	25
31_36249	CCGTCGGCCCGTCGCGTCGTCGGCT	31	25
31_29873	CGACTCGTTGGGCGCCGGCCGAAGG	31	25
31_29869	CGAGGATCAATTGGAGGGCAAGTCT	31	25
31_31790	CGCCGCGCCCGCGGCCGTCGCCGGC	31	25
31_1970200	CGCCGCGTCCGCGGTCGTCGCCGGC	31	25
31_1917311	CGGGCTTGGCAGAATCAGCGGGGAA	31	25
31_29781	CGTGCGTTGGGCTCCGCGGTGAAGC	31	25
31_1854246	CGTGCTTCGGGCTCCGCGGTGAAGC	31	25
31_1810514	CTCCGGGCGTCGCGTGCGGGAGGAA	31	25
31_29745	CTCTCGGGCCCGCTGGCGGCGCATC	31	25
31_29730	CTTCGGACTGGACGCGCGTTATTCA	31	25
31_29720	GACCACCCGTCCCGTCGGCGCGGCC	31	25
31_29709	GAGGTCTTCGGACTGGACGCGCGTT	31	25
31_29700	GATGGTGTAATGGTCAGCATAGTTG	31	25
31_29678	GCGCCGCGTCCGCGGCCGTCGNCGG	31	25
31_1589972	GGCCGATCCGGGCGGAAGACATTGT	31	25
31_29628	GGGGGACAACCTCCGGTCGGCGCGC	31	25
31_29466	NTCTCCGGACCGGGAGCCTCGAGGC	31	25
31_29436	TACGGTCGGGAATATAGCACGGATG	31	25
31_29435	TACGTGAGGACTTAACGGGTAAGGC	31	25
31_1130592	TATTGATCGTTGTTCCAACTGGCGG	31	25
31_29326	TCTCCGGACGGGGAGCCTCGAGGCG	31	25
31_29320	TCTTCGGACTGGACGCGCGTTCTTC	31	25
31_853860	TGGAATAATGGAACAAGACCTCGGT	31	25
31_29267	TGGATGTGACGAACTGGGTAGCGGT	31	25
31_29186	TTGGTCTGAGTTTTGCGGGTTGATA	31	25
30_30987	AGGCTTGTAGCTCAGATGGTATGAG	30	25
30_30981	AGGGGTGTAGTTAAATTGGTATAGC	30	25
30_30941	ATAAGTCGGAAAACTAGAAAGGCAA	30	25
30_30898	CACGATCGTGGCTGGCAGCGCGCGC	30	25
30_30892	CAGGAGTGGAGCCTGCGGCTTAATT	30	25
30_30873	CCCCGGGGGCTGGGTCGTCGCGCGA	30	25
30_1971379	CGCCGCGTCCACGGCCGTCGCCGGC	30	25
30_1970503	CGCCGCGTCCGCGGCCGTCGCCGTC	30	25
30_30771	CGGGCGTCGGGCTCCGCGGTGGAGC	30	25
30_30758	CGGTGAAGTGTTCGGATCGCGGCGA	30	25
30_30731	CGTCGTCGCGCTCGTCGGCCGACTC	30	25
30_30639	GACCACGCGACCCGTCGGCGCGGCC	30	25
30_30620	GATTGGTTTTTCGTCGGTAACGGAT	30	25
30_30566	GGCCGTGATCGTTTAGTGGTTAGGA	30	25
30_30560	GGCTTGGTCTAGGGGTATGATTTTC	30	25
30_30557	GGGCGTCGGGCTCCGCGGTGAACCG	30	25
30_30537	GGGTCGTTAGCTCAGTTGGTAGAGC	30	25
30_1459840	GTCGTCCACGGCAGTCGTCGGGCGC	30	25
30_30462	GTCGTGCGTCGGGCTCCACGGTGAA	30	25
30_30399	GTTGGCTCGNCCCGGTATCCCCGAA	30	25
30_30388	NTTCGGACTGGACGCGCGTTATTCG	30	25
30_30237	TCTCCGGACCGGAAGCCTCGAGGCG	30	25
30_979807	TCTGACTCTTGAACGTGGCATGTCT	30	25
30_30229	TCTGGATATTGCTGGACATAGGCTA	30	25
30_30205	TGCACTGACTGTTAGCGGAGATGAT	30	25
30_32050	TTCCGAAGGTAGAGGTACCAGGTTC	30	25
30_30104	TTGGATAACTGTGGTAATTCTAGAG	30	25
29_31984	AAATGTCGTTGGGCAAATAGTGCAT	29	25
29_2297861	AGGGGTGTAGTTCAATTGGTAGACC	29	25
29_31891	ATAGATCCAGGACATGGCGGGCAGG	29	25
29_31881	ATCGTGCGTCGGGCTCCGCGGTGAA	29	25
29_31814	CCGTGCGTCGGGCTCCGCGGTGAAG	29	25
29_31806	CGAGTCGGGTTGTTTGGGAATGCAG	29	25
29_31793	CGCCGACCGTGGAACCACCGAGCTT	29	25
29_1940854	CGGAGGTCGGATTGCGTGGATGGTT	29	25
29_31770	CGGCGCATCAACGGTGAACGCGGTG	29	25
29_53848	CGTCTCCGTTGGCTCGGCCCGGTAT	29	25
29_31696	CGTCTCGGGGTGTTAGNTACCGGCA	29	25
29_31689	CGTGCGTCGGGCTCCGCGGGGAAGC	29	25
29_1856683	CGTGCGTCGGGCTCCGCGGTGAACC	29	25
29_1812630	CTCCGGACCGGGAGCCTCTGCTTGT	29	25
29_31599	GACCACACGTCCCGTCGGCGCGGCC	29	25
29_31596	GACCACGCGTCCCGTCCGCGCGGCC	29	25
29_31591	GACCACTCGTCCCGTCGGCGCGGCC	29	25
29_1687102	GATCACGATACGTTACTAGGGCTAC	29	25
29_1588256	GGCCGTAATCGTCTAGTGGTTAGGA	29	25
29_1540466	GGTCCCATGGTGTAATGGTTAGCAC	29	25
29_31396	GTGCGTCGGGCTACGCGGTGANGCG	29	25
29_47688	GTGCGTCGGGCTCCGCGGTGAAGGG	29	25
29_31376	GTGTCCGGACCGGGAGCCTCGAGGC	29	25
29_31263	TCGCCGGACCGGGAGCCTCGAGGCG	29	25
29_1042411	TCGCGTCGTCGGCTCGCCGTCGGTT	29	25
29_966995	TCTGTTGGATTTGTTGGTTGGCGCG	29	25
29_31205	TCTTCGGACTGGACGCNCGTTATTC	29	25
29_908109	TGATACAGGTGGAACTGCAAATATT	29	25
29_31186	TGCCTTTCTACTGTTGGACTTCGGA	29	25
29_31174	TGCTTGAACATTTGGACGACTGCAG	29	25
29_31114	TGTTGTAGACATCCAGCGTGGACGA	29	25
29_617249	TTGGATTGTATTGGCAATGGTACGG	29	25
28_32953	AAGGATTGGCTCTGAGGGCTGAGCA	28	25
28_32921	AGGAGTGTAGTTCAATTGGTAGAGC	28	25
28_32895	AGGGGTGTAGTTCAATTGGTCGAGC	28	25
28_32874	AGTTGGTTAGGATATTCGGCTCTCA	28	25
28_32871	ATATCGTCCAGGGACTCCCGCGGTA	28	25
28_2229502	ATCCAGGACATGGCGGGCAGGATCC	28	25
28_2201629	ATGGAATAATGGAACAAGACCTCGG	28	25
28_2075680	CATGGAAGTCGGAATCCGCTAAGGA	28	25
28_32790	CCGGCGTGTCGCGGCCGGTCGCGTC	28	25
28_2022640	CCGTCGTCCAGTCGCGTCGTCGGCT	28	25
28_1969980	CGCCGCGTTCGCGGCCGTCGCCGGC	28	25
28_1967872	CGCCGTCGGTGCAGATCTTGGTGGT	28	25
28_1948825	CGGAACGGGGAGGTAGTGACGAAAA	28	25
28_32709	CGGTGGAATGGGTGGAATGGGCGGA	28	25
28_32700	CGTCCGAATTGTAGTCTGGAGAAGC	28	25
28_1877818	CGTCGGTCGGCGACGAGTTTCGGGC	28	25
28_32659	CGTGCGTCGNGCTCCGCGGTGAAGG	28	25
28_1816861	CTCCGCGTCCGCGGCCGTCGCCGGC	28	25
28_32624	CTCGGACCGGGAGCCTCGAGGCGGT	28	25
28_1718858	GACCACGCGTCCCGTCGGCGCGGCA	28	25
28_32579	GACCCCGCGTCCCGTCGGCGCGGCC	28	25
28_32565	GATCACGCGTCCCGTCGGCGCGGCC	28	25
28_32509	GGCCGCGATCGTCTAGTGGTTAGGA	28	25
28_32508	GGCCGCGGGTGCGTCCGGCCGTCGG	28	25
28_32396	GTCGTCCACGGCGGTCGTAGGGCGC	28	25
28_32387	GTCGTGCGTCGGGCTCCGAGGTGAA	28	25
28_32377	GTCTCCGGACCGGGAGCCTCGCGGC	28	25
28_32350	GTGGTCCACGGCGGTCGTCGGGCGC	28	25
28_32328	NCCCGGATGGTGAAATTGGTAGACA	28	25
28_45366	TACACGTCAGGATTATTCGCCATAT	28	25
28_32109	TGGACGGAGAACTGATAAGGGCATT	28	25
28_32081	TGTCTAATATTAGCAGGGGCTGGTT	28	25
28_32078	TGTGTAAGGACTGTGAAAACATGGA	28	25
28_713285	TTAGAGGTGAAATTCTTGGATCGTC	28	25
28_32040	TTCGGGTCGTCGTAGAAGCGTCGGC	28	25
28_32039	TTCGGGTCGTCGTAGAAGCGTGGGC	28	25
28_32022	TTGGTTATGTAGCGGACTGCAAATC	28	25
27_34021	AAGTTGGTTTGGCTGCTGGAATGGA	27	25
27_2430147	AATCGATCGTCTGAGCTGGGTATAG	27	25
27_33975	AGGATTGGCTCTGAGGAGCGTGGCG	27	25
27_2265493	AGTTGGTTTGGCTGCTGGAATGGAT	27	25
27_33891	CACGCGTCCCGTCGGCGCGGCCGTC	27	25
27_2024432	CCGTCGCCCCGTCGCGTCGTCGGCT	27	25
27_33841	CCGTCGTCCCGTCGCGTGGTCGGCT	27	25
27_1905014	CGGTGGGACTCCGCGCTGTACGGCG	27	25
27_33709	CGTTACCCGGTGTAGAGACAGTGTC	27	25
27_1848140	CGTTCGCCCGTCGTCCACGGCGGTC	27	25
27_33700	CTAGGCGGGCGGTCTCGAGGCCGTC	27	25
27_33694	CTCAGTTGGATAGAGTACTCGGCTA	27	25
27_33656	CTTCCGGCGCGCCGCGCGGCCACGC	27	25
27_33653	CTTCGGACTGGACGCGCGTTACTCG	27	25
27_50825	GACCACGCGTCCCGTCGGCGCGGAC	27	25
27_33628	GACCACGCGTCCCGTCTGCGCGGCC	27	25
27_33620	GAGGATCAATTGGAGGGCAAGTCTG	27	25
27_33533	GGCCGTGATCATCTAGTGGTTAGGA	27	25
27_33524	GGCCGTGATCGTCTAGTTGTTAGGA	27	25
27_33466	GTAGGGACTGCGAAAGCATCGGCCT	27	25
27_33411	GTCGTCCACGGCGGTCGACGGGCGC	27	25
27_33380	GTCGTGCGTCGGGCTCGGCGGTGAA	27	25
27_1444279	GTCTAGGCGGGCGGTCTCGCGGCCG	27	25
27_33361	GTGCGTCGGGCCCCGCGGTGAAGCG	27	25
27_33358	GTGCGTCGGGCTCCGCGGCGACGCG	27	25
27_35641	GTTGGCGCGGCCCGGTATCCCCGAA	27	25
27_33329	GTTGGCTCGGCCCGGGATCCCCGAA	27	25
27_33318	NAGGATTGGCTCTGAGGGCTGGGCA	27	25
27_1306994	TAAGTATCGTCAACGTGCAAATTAA	27	25
27_33239	TATCCGATAAGAGATCGTCACGGTT	27	25
27_1032332	TCGGATTGCGTGGATGGTTTGAGGT	27	25
27_33134	TGAAATTGTCGGGAGGGAAGCGGAT	27	25
27_789810	TGTAAGGACTGTGAAAATACGGAGA	27	25
27_33000	TTTAATTCGGATTCGAGAGAGCGGA	27	25
26_35193	AACAGGGACAGTCGGGGGCATTCGT	26	25
26_35165	AATCGTATGATGTCGTCGGATAACA	26	25
26_35144	ACGGGCTTGGCAGAATCAGCGGGGA	26	25
26_35142	ACGGTGCGGACGATGGCCTAGCGAC	26	25
26_35074	ATTCGGTGGGTGGTGGTGCATGGCC	26	25
26_35061	CAAAGAAGATTCTGTTAGACCTAAA	26	25
26_35058	CACGGCGGTCGTCGGGCGCGGCCGC	26	25
26_2034917	CCGGAATGAACTCGAAGAAGCCGCC	26	25
26_35003	CCTGCGTCGGGCTCCGCGGTGAAGC	26	25
26_34988	CGATGGAACAATGTAGGCAAGGGAA	26	25
26_34971	CGCCGCGTCCGCAGCCGTCGCAGGC	26	25
26_1970085	CGCCGCGTCNGCGGCCGTCGCCGGG	26	25
26_34966	CGCGGACCGCGTCCGTGCGCGTGCG	26	25
26_1930537	CGGCGCGGTCGCCGCGCCGTCGGCC	26	25
26_34936	CGGCGCGTCCGCGGCCGTCGCGGGC	26	25
26_1870752	CGTCGTCGCGCTCGTCGGCCGGCTC	26	25
26_34853	CGTGCGTCGGGCTCCACGGTGAAGC	26	25
26_34843	CGTGCGTCGNGCTCCGCGGTGAAGA	26	25
26_34842	CGTGTCGGTGTGACCGTCGTCGGTG	26	25
26_34754	GAAGCAAAATTCGCCAAGCGTCGGA	26	25
26_1682271	GATGAGTAGGAGGGCGCGGCGGTCG	26	25
26_34716	GCCCGGATGGTGAAATNGGTAGACA	26	25
26_34704	GCCGGTGGGACTCCGCGCTGTACGG	26	25
26_1647755	GCCTGTGGGACTCAAGTACGTGCGC	26	25
26_34694	GCGCGGATGGTGAAATTGGTAGACA	26	25
26_34660	GGCCGAGATCGTCTAGTGGTTAGGA	26	25
26_1490679	GTCAGTCGTGCGTCGGGCTCCGCGT	26	25
26_1470595	GTCGCGGCCGGCCGTCCGCCCCGGC	26	25
26_34527	GTCGTCCACGGCGGTCGTCGGGCGT	26	25
26_1434866	GTGAGATCGCCGGCTTTACCTGGTA	26	25
26_34473	GTGCGTCGGGCTGCGCGGTGACGCG	26	25
26_34472	GTGCGTCGGGCTGCGCGGTGAGGCG	26	25
26_34443	GTTGGCTCGGCCCGGTAGCCCCGAA	26	25
26_34436	NATGGCACTGAAAGAATTCACGGGT	26	25
26_34433	NCGTGCGTCGGGCTCCGCGGTGAAG	26	25
26_34424	NGTCTCGGGGTGTTAGTTACCGGCA	26	25
26_34371	TAGCATGGCCCCTGCGCAAGGATGA	26	25
26_34357	TAGGGCTACCGCCGGCNCCCAGGAG	26	25
26_34286	TCGACATCGTAAATAATTTGGGCGG	26	25
26_34281	TCGGATAGTTCTCGGCCAACGAAGA	26	25
26_34242	TCGTGCGTCGGGCTCCGCAGTGAAG	26	25
26_34241	TCGTGCGTCGGGCTCCGCGGTTAAG	26	25
26_34235	TCTCGTTTCTCTAAGTTTCGTCGGC	26	25
26_34143	TGTGTAATTGTTAGCAGCTTCTGGA	26	25
26_34139	TGTTCTAGGATTTGGGAATCGGTGA	26	25
26_34069	TTTCCTCAGATATATTTTCTGAGGA	26	25
25_36471	AACGAGTCGGGTTGTTTGGGAATGC	25	25
25_71521	AATTGTGATGAAATAATTTTGACTT	25	25
25_36399	AGGGGTGTAGTTCAATTGATATAGC	25	25
25_36384	AGGGGTGTAGTTCATTTGGTAGAGC	25	25
25_36383	AGGGGTGTAGTTGAATTGGTACAGC	25	25
25_36364	AGTGCGGACGTGCTGATGGTTACAT	25	25
25_2260358	ATAAGGATTGGCTCTGAGGAGCGTG	25	25
25_2089804	CAGTGCTCTGAATGTCAAAGTGAAG	25	25
25_2022292	CCGTCGTCCCGTCGCGTCCTCGGCT	25	25
25_36230	CGACTCTCGGCAACGGATATCTCGG	25	25
25_36216	CGCCGCGTACGCGGCCGTCGCCGGC	25	25
25_1971333	CGCCGCGTCCGCAGCCGTCGCTGGC	25	25
25_36195	CGGACGTCGCGACTCGTTGGGCGCC	25	25
25_36191	CGGATCGGGTTCGGGTCGTCGTAGA	25	25
25_36158	CGGTGGACTGTAGTGGTACATTTCA	25	25
25_36087	CGTCTCGGGGTGTTAGTTACCTGCA	25	25
25_36082	CGTGCGTCGGGCGCCGCGGTGCAGC	25	25
25_57207	CGTGCGTCGGGCTCCGCGGTGAAAC	25	25
25_36074	CGTGCGTCGGGCTCCTCCGGTGAAG	25	25
25_1847126	CGTTCGTGCCGGGCCGCGGTTGATA	25	25
25_36051	CTCCGGACCGGGAGCCGCGAGGCGG	25	25
25_1729682	GAAGTCGGCAAAATGGATCCGTAAC	25	25
25_35989	GAGGTCGGATTGCGTGGATGGTTTG	25	25
25_35969	GCCCGGATGGTGAAATTGATAGACA	25	25
25_35918	GGATGGTGAAATTGGTAGACACAAG	25	25
25_35885	GGCTTGGTGGTCTAGGGGTATGATT	25	25
25_35827	GTACGGACAAGGGGAATCCGACTGT	25	25
25_35756	GTCGGCCGGACGTATTGTCGGCAGG	25	25
25_35742	GTCGTCCACGGCGGTCGTCGGNCGC	25	25
25_35726	GTCGTGCGTCGGACTCCGCGGTGAA	25	25
25_35667	GTGCGTCGGGCTCCTCCGGTGAAGC	25	25
25_35665	GTGCGTCGGGCTGCGCGGTGATGCG	25	25
25_35628	NTCCGGACCGGGAGCCTCGAGGCGG	25	25
25_1330502	TAACAAAAGTTGGAGTATCGCCGGT	25	25
25_35594	TAATTCGGATTTGAGAGAGCGGAGA	25	25
25_35528	TATGTAAGGACAGTGAAAACGCGGA	25	25
25_35526	TATGTTGACTGTTTCAAAAGGGCGA	25	25
25_35491	TCCGGACCGGGAGCCTNGAGGCGGT	25	25
25_1022509	TCGGGTTCGGGTCGTCGTAGAAGCG	25	25
25_35430	TCGTGCGTCGGGATCCGCGGTGAAG	25	25
25_35429	TCGTGCGTCGGGCTCCGCGGTAAAG	25	25
25_35426	TCTACTAGTTCGGCGTTGAATAGGA	25	25
25_35422	TCTCCGGACCGGGAGCCGCGAGGCG	25	25
25_35421	TCTCCGGACCGGGAGCGTCGAGGCG	25	25
25_35384	TGAGTAGAAATTTTTCTGGCACGGA	25	25
25_881417	TGCCGCGTCCGCGGCCGTCGCCGGC	25	25
25_35365	TGCGAGCTGCAAGGCAATGAACGGC	25	25
25_35334	TGGACTTCAGATCCTCGCGCCAAGC	25	25
25_35251	TTCGTCGGCTACTAGCAGTGGGTAA	25	25
25_531368	TTTTATTCGGCGAAAGAGGATTTGA	25	25
24_37784	AGGCTTGTAGCTCAGANGGTAAGAG	24	25
24_2299216	AGGGGTGTAGTCCAATTGGTAGAGC	24	25
24_37759	AGGGGTGTCGTTCCATTGGTAGAGC	24	25
24_37751	AGGTGTAGGATAAGTGGGAGCCGAA	24	25
24_2278060	AGTCGTGCGTCGGGCTCCGCGGTGG	24	25
24_37702	ATCGGGTTCGGGTCGTCGTAGCAGC	24	25
24_37688	ATTATTGATACTGGAGGACGTGTTG	24	25
24_37651	CATGATAACTCGACGGATCGCACGG	24	25
24_37628	CCCTTCGTCTAGAGGTTAGGACATC	24	25
24_37600	CCGTCGTCCACGGCGGGCGTCGGGC	24	25
24_37504	CGGTCGGCGACGAGTTTCGGGCTAC	24	25
24_37500	CGTACGTCGGGCTCCGCGGTGAAGC	24	25
24_37471	CGTCGGCCGGACGTATTGTCGGCAG	24	25
24_37424	CGTGCGTCGGGCACCGCGGTGCAGC	24	25
24_37414	CGTGGATGGTTTGAGGTGGGGGCAA	24	25
24_37403	CTAGGCGGGCGGGCTCGCGGCCGTC	24	25
24_37365	CTGGAGCGTCGTGCCTATACTCGGC	24	25
24_37357	CTTCGGACTGGACGCGCATTATTCG	24	25
24_1754403	CTTGATTCGGTGGGTGGTGGTGCAT	24	25
24_37281	GCCACGCGTCGCGCGGCCGTCGGGG	24	25
24_37273	GCCGAAATAGCTCAGTTGGGAGAGC	24	25
24_37251	GCGCGTCGGGCTCCGCGGTGATGCG	24	25
24_37149	GGGGGTAGAGCACTGTTTCGGTTAG	24	25
24_37132	GGTGCGTCGGGCTCCGCGGTGAAGC	24	25
24_37118	GGTTCGGACATTTGGTTCGGCACTC	24	25
24_37093	GTCAGTCGTGCGTCGGGCTCCTCGG	24	25
24_37064	GTCGGATCTGTGTCTGGGCGGTGCC	24	25
24_37006	GTCTCCGGANCGGGAGCCTCGAGGC	24	25
24_36970	GTGGGCTCGGCCCGGTATCCCCGAA	24	25
24_36965	GTTAATTGGAATCTGTTGTGATGAT	24	25
24_1309369	TAAGGCGCAAGGAAGCTGACTGGTG	24	25
24_1264970	TACGACTGTAGTTCTAGTGGAGGCG	24	25
24_36889	TACGGTGCGGACGATGGCCTAGCGA	24	25
24_36888	TACGTCGGATATTTACGTGGTGGCT	24	25
24_36885	TACTATTTGAACACCATTCGACGGT	24	25
24_1202401	TAGGGCTACCGCCGGCTCACAGGAG	24	25
24_36790	TCGACGAGGAACTGTTTGCCGGTGC	24	25
24_36788	TCGCAATGTAATTGATAGGCTTCTT	24	25
24_36777	TCGGGACCCGAAAGATGGTGAACTA	24	25
24_36725	TCTCCGGACCGGGAGCCTGGAGGCG	24	25
24_898450	TGATGTTTTATTGTTGGCTGACGTG	24	25
24_36628	TGGCAGTGTGATTAGCTGGTTGTGT	24	25
24_791791	TGTAAACTTCTCCGGATACAGTTGT	24	25
24_738324	TGTTTAGCTCCTGATCGTCGTGTAG	24	25
24_735555	TGTTTTGATGGATTGTATGTCGCAT	24	25
24_683779	TTCAGTTGGTAGAACGGCGGACTGT	24	25
24_611893	TTGGGAACACTGCGTGCCGTTGGCA	24	25
23_39315	ACGTGATGCGCGGATAAGTATGGTA	23	25
23_2357012	ACTGGGCTCGAACCAGTGACATACG	23	25
23_39303	AGCCTCGAGGCGGTCGCGGGCNCGT	23	25
23_39291	AGGCTTGTAGCTCAGATAGTAAGAG	23	25
23_39279	AGGGGTGTAGTTAAATTGGTANAGC	23	25
23_2295663	AGGGGTGTAGTTCACTTGGTAGAGC	23	25
23_39271	AGGGGTGTAGTTCTATTGGTAGAGC	23	25
23_39239	AGTGGTAGAGCATTTGACTGCAGAT	23	25
23_39221	ATCGTCCACGGCGGTCGTCGGGCGC	23	25
23_2035462	CCGCTGGCGGCGCATCAACGGTGAA	23	25
23_39109	CGACAGAGTTCCGACCGTCGCGGCG	23	25
23_39102	CGAGAGCGCGGCCGGGTCGGCTGAA	23	25
23_39074	CGCCGCGTCCGCAGCCGTCGCGGGC	23	25
23_39072	CGCCGCGTCCGCGGCCGTCGANGGC	23	25
23_39061	CGCGTCAGTCGTGCGTCGGGCTCCG	23	25
23_39047	CGGCCGGACGTATTGTCGGCAGGCG	23	25
23_39040	CGGCGCGTCCGCGGCCGTCGCTGGC	23	25
23_39023	CGGGCGTCGGGCTCCGCGGTGTAGC	23	25
23_38967	CGTCGGGGTCCGACGACGGCGGCCG	23	25
23_38925	CGTGCGTCGGGCTCCGCGATGGAGC	23	25
23_38891	CTCCGGACCGGGAGCCTCGAGCGGT	23	25
23_38847	CTGGTCGATGGAACAATGTAGGCAA	23	25
23_38845	CTGGTTCATCCGGCTCGAAGGACCA	23	25
23_38832	CTTGAGAGGTGTAGGATAAGTGGGA	23	25
23_38809	GACAGTCGGGGGCATTCGTATTTCA	23	25
23_38801	GACCATGCGTCCCGTCGGCGCGGCC	23	25
23_38778	GATGGTCATTGGACAGGTTGGCGGT	23	25
23_1671670	GCAAATCGTTCGTCTGACTTGGGTA	23	25
23_38736	GCGGACATCGTATAATGGATANTAC	23	25
23_38720	GCGGCCGCGCCATCCGCGTCCCGGC	23	25
23_38714	GCTCGTCGGCCGTCTCGGGGTGTTA	23	25
23_38693	GGCCATGATCGTCTAGTGGTTAGGA	23	25
23_38659	GGCGGGCAACCTCCGGTCGGCGCGC	23	25
23_38647	GGGGATGTAGCTCAAATGGTAGAGC	23	25
23_1539005	GGTCGATGGAACAATGTAGGCAAGG	23	25
23_47848	GTCCACGGCGGTCGTCGGGCGGGGC	23	25
23_1447895	GTCGTGCGTCGGGCTCCGCGGTGAT	23	25
23_1446331	GTCGTGCGTNGGGCTCCGCGGTGAA	23	25
23_38464	GTCTCCGGACCGGGAGCATCGAGGC	23	25
23_38460	GTCTCCGGACCGGGAGCCTCGTGGC	23	25
23_38439	GTGCGTCGGGCTCCGCGGAGAGGCG	23	25
23_38431	GTGCGTCGGGCTCCGCGGTGCTTGT	23	25
23_1415710	GTGGAGCAGTCTGGTAGCTCGTCGG	23	25
23_38420	GTGTAAGGACTGTGAAAACACGGAG	23	25
23_1394020	GTTCGGACATTTGGTTCGGCACTCG	23	25
23_38390	NAGGGCTACCGCCGGCTCCCAGGAG	23	25
23_38378	NTCGGGTTCGGGTCGTCGTAGAAGC	23	25
23_38289	TAGGGCTACNGCCGGCTCCCAGGAG	23	25
23_38231	TCCGAGATCTGTGGTACGTCGCGCA	23	25
23_1043475	TCGCGATACGTAGTCACTGACGGAA	23	25
23_67468	TCGTATGTCNTCTTCTGCTTGAAAG	23	25
23_38141	TCTTATGTTGAAGGTTTGATCTGAA	23	25
23_38138	TCTTCGGACTGGACGCGCGTTGTTC	23	25
23_899551	TGATGTAGAATCTAAGTGAGAAGGA	23	25
23_38074	TGGAAGACTAGTGATTTTGTTGTTT	23	25
23_37997	TGTTATCGACTTGTAGCAAACGGAT	23	25
23_37980	TTAACAGGGACAGTCGGGGGCATTC	23	25
23_37976	TTACGGTGCGGACGATGGCCTAGCG	23	25
23_37943	TTCGGAAATTTTAGCGGTGGTTGGA	23	25
23_37938	TTCGGGTCGNCGTAGAAGCGTAGGC	23	25
23_51949	TTCTCTGTCTATCGCCATATCATAC	23	25
22_2502810	AAACTAAATGGGTGAGATCGCCGGC	22	25
22_2422071	AATGGCACTGAAAGAATTCACGGGC	22	25
22_40973	AATGGCCGAGTGGTTTAAGGCGCTC	22	25
22_40970	AATTCGGATTCGAGAGAGCGGAGAA	22	25
22_2329061	AGCCTCGAGGCGGTCGCGGGCGCGT	22	25
22_40906	AGGCTTGTANCTCAGATGGTAAGAG	22	25
22_40900	AGGGGTGTAGTTCAACTGGTAGAGC	22	25
22_40886	AGGGGTGTAGTTCAATTGGTGGAGC	22	25
22_40770	CAGGTTCGTCCTGTCACGGTCGCCA	22	25
22_2081196	CATCCGCGTCCCGGCGTGCGGCGGG	22	25
22_2036521	CCGCGGGTGCGTCCGGCCGTCGGCC	22	25
22_2022439	CCGTCGTCCCGTCGCGCCGTCGGCT	22	25
22_40678	CGACCGTGGAACCACCGAGCTNCGG	22	25
22_40639	CGCCGCGTCCGCGGCCGTAGCAGGC	22	25
22_40610	CGGCAAGCCCCGACGAGTAGGATGG	22	25
22_40593	CGGGAAAACGATCGTCCGTACGGCG	22	25
22_40576	CGGGCGTCGGGCTCCGCGGTGACGC	22	25
22_40551	CGTAGAGCAAAAGGGCAAATGCTGG	22	25
22_40531	CGTCCCGTCGCGTCGTCGGCTNGCC	22	25
22_40485	CGTCTCGGGGTGTTAGTTACCAGCA	22	25
22_40478	CGTGCGTCGGGCACCGCGGTGGAGC	22	25
22_40477	CGTGCGTCGGGCACCGCGGTGNAGC	22	25
22_40476	CGTGCGTCGGGCGCCGCGGTGGAGC	22	25
22_40464	CGTTCGCGTCTCCGTTGGCTCGGCT	22	25
22_1831447	CTAGGCGGGCGGTCTCCCGGCCGTC	22	25
22_40444	CTATGGTGGTGACGGGTGACGGAGA	22	25
22_1801010	CTCGGTTATCGTCTTTGTAGTGGCT	22	25
22_1728641	GAAGTCGGCGGTTCGCGTCCGTCCT	22	25
22_40332	GATGATTCATGATAACTCGACGGAT	22	25
22_1673764	GATTGTCGGAATAGATGGTACATAT	22	25
22_40290	GCGGACATCGTATAATGGATAGTAC	22	25
22_40263	GCTTGATCCCGGACGCTCAGTACGC	22	25
22_40241	GGCCACGCGTCCCGTCGGCGCGGCC	22	25
22_40231	GGCCGTGATCGTCCAGTGGTTAGGA	22	25
22_43774	GGCCGTGATCGTCTAGTGGTTAGGC	22	25
22_1544345	GGTAAACGGCAGGAGTAACTATGAC	22	25
22_40143	GGTGGGGAGTTTGACTGGGGCGGTA	22	25
22_40110	GTCAGTCGTGCGTCGGGATCCGCGG	22	25
22_47854	GTCCACGGCGGTCGTCGGGCGAGGC	22	25
22_39984	GTCTCCGGACCGGGAGNCTCGAGGC	22	25
22_39980	GTCTGCGTCGGGCTCCGCGGTGAAG	22	25
22_39936	GTGCGTCGGGTTCCGCGGTGAAGCG	22	25
22_55959	TAACAAGAGGCATATCTTCGCGGAC	22	25
22_1300791	TAATACTGTCAGGTAATGATGTCAT	22	25
22_55838	TACTCTTGAATAGGTGTGGAACGTC	22	25
22_1176320	TATAGTCGACCACGTGCGCGGAGGA	22	25
22_39743	TCAGTTCTATGGGATTGTATTGGCA	22	25
22_39688	TCGGTAGATCACTGGTTTTGTTGGA	22	25
22_1004475	TCGTATGGCNTCTTCTGCTTGAAAT	22	25
22_39638	TCTCCGGACAGGGAGCCTCGAGGCG	22	25
22_957569	TCTTTGGGATTTAATAGAGCCGGTA	22	25
22_39604	TGATCGAGATCTTGAACGATGGGCA	22	25
22_886937	TGCAGTTGGATCAAGTTGTCGAGAA	22	25
22_39564	TGGACAACTTCTGGCGGTCGTGGGA	22	25
22_611953	TTGGGAACACTACGTGCCGTTGGCA	22	25
22_39399	TTTGATATGGAGCAGTTTGAGCAGT	22	25
21_42771	AAATCGATCGTCGAATTTGGGTATA	21	25
21_42770	AAATGGGTGAGATCGCCGGCTTTAC	21	25
21_2474136	AACGACCGCAGTGAGGTCTTCGGAC	21	25
21_42750	AAGACGTGGATTACTCCGTGGGCGG	21	25
21_42691	ACTAAAGCGGGGTGGAGCAGTCTGG	21	25
21_42646	AGGGGTGAAGTTCAATTGGTAGAGC	21	25
21_42628	AGGGGTGTAGTTCAATTGGTGNAGC	21	25
21_42461	CCTCCGGGGCGTTTCCGTGCGCGGG	21	25
21_1977801	CGCCACGTCCGCGGCCGTCGCCGGC	21	25
21_1970224	CGCCGCGTCCGCGGCTGTCGCCGGC	21	25
21_42354	CGGGAAGATGACCGAACTCGGCCGT	21	25
21_42330	CGGTGGACTGTAGTGGTGTAATATC	21	25
21_42319	CGTCAGGACGCCGGTGGGACTCCGC	21	25
21_46196	CGTCGTCCACGGCGGTCGTCGGGGG	21	25
21_42212	CTACCCTGTAGATCCGGGCTTTTGA	21	25
21_42205	CTAGGCGGGCGGTCTCGTGGCCGTC	21	25
21_42183	CTCCGGACCGGGAGCCTCTAGGCGG	21	25
21_42168	CTCGGTAGTAGTGGTAAGTATCCCC	21	25
21_42164	CTCGTTGGTCTAGGGGTATGATTTT	21	25
21_1792831	CTGACATGTGTGCGAGTTAACGGGT	21	25
21_1758874	CTTCGGCCTGGACGCGCGTTATTCG	21	25
21_42073	GAGCGTTGGATGTACTGTTGATGGA	21	25
21_1697754	GAGGAGCGTGGCGGATCGGGTTCGG	21	25
21_42039	GCCCGGATGGTGAAATTGGTATACA	21	25
21_1631112	GCGGGCGGCCCGGGTTCGTTTCCCG	21	25
21_41961	GGAGCCTCGAGGCGGTCGCGGNCCC	21	25
21_41859	GGTAGCGTGGCCGAGCGGTCTAAGG	21	25
21_41810	GTCAGTCGTGCGTCGGGCTCCACGG	21	25
21_41784	GTCCGGCCGTCGGCCGTCGTCNCGT	21	25
21_41763	GTCGGGGTCCGACGACGGCGGACGC	21	25
21_1459571	GTCGTCCACGGCGGTCATCGGGCGC	21	25
21_41733	GTCGTGCGTCGGGCTCCGCGGCTTG	21	25
21_41695	GTGAGTCGTGCGTCGGGCTCCGCGG	21	25
21_1430275	GTGCCTCGGGCTCCGCGGTGAAGCG	21	25
21_41644	GTTGGCTCGCCCCGGTATCCCCGAA	21	25
21_41643	GTTGGCTCGGCCCGGTATCCCCAAA	21	25
21_41640	GTTGGCTCGGCCTGGTATCCCCGAA	21	25
21_41624	NGCGCGATCGGCGCGCGGCGCGGTC	21	25
21_41618	NGGCTTGTAGCTCAGATGGTAAGAG	21	25
21_41608	NTCAGTCGTGCGTCGGGCTCCGCGG	21	25
21_1263790	TACGAGTTTTAGGACTGGTTGTGGA	21	25
21_41537	TAGATTGAATGGCTTACCCGGAAGA	21	25
21_1205179	TAGGCGGTGCTGGCGACACCCCGGC	21	25
21_1190673	TAGTGCTTGAAATTGTCGGGAGGGA	21	25
21_41477	TATGGATTGCGCTGTAGGCGGTTTA	21	25
21_45249	TATTGTTCGGCAGAGATCTCGCGGC	21	25
21_41457	TCAATCAGTTCTGCAGGCGTGTCGG	21	25
21_41430	TCCGGACCGGGAGCCTCGAGGTGGT	21	25
21_41427	TCCGGGCTTTTAGAGGCGTATCCCG	21	25
21_41333	TCGTGCGTCGGGCTCCGCGGTCAAG	21	25
21_41327	TCTCCGGACNGGGAGCCTCGAGGCG	21	25
21_41185	TGGTAGCTCGTCGGGCTCATAACCA	21	25
21_793069	TGGTTTGTCGGATTCAACAACAGGC	21	25
21_46982	TTCGGACATTTGGTTCGGCACTCGC	21	25
21_41072	TTGGATAGAGTACTCGGCTACGAAC	21	25
21_41046	TTTAGAGGAAGGAGAAGTCGTAACA	21	25
21_41032	TTTGTCTGGGTATGGTATACATAAT	21	25
21_538347	TTTGTGGGTTCGAAAAGTAGAGCGG	21	25
21_41023	TTTTGGTGGGAGAAGGATTCGAACC	21	25
20_46836	AAAACGATCGTCCGTACGGCGGAGG	20	25
20_44657	AAGCCCGGATGGTGAAATTGGTAGA	20	25
20_44655	AAGGATTGGCTCTGAGGGATGGGCA	20	25
20_44633	AATGGCACTGAAAGAANTCACGGGT	20	25
20_44625	AATTGTCGGGAGGGAAGCGGANGGG	20	25
20_46768	AATTGTCGGGAGGGAAGCGGATGGT	20	25
20_44622	ACAACTTCTGGCGGTCGTGGGATTC	20	25
20_44477	AGTCGTGCGTCGGGCTCCGGTGAAG	20	25
20_44468	ATACACCAGTTCTCGTCCGATCACT	20	25
20_44450	ATCGGGTTCGGGTCGTCGTAGGAGC	20	25
20_44389	CAGTCGGTAGAGCATTAGGCTTTTA	20	25
20_44385	CATCAGAACTCCGCAGTTAAGCGTG	20	25
20_51381	CCCCGCGTCCGCGGCCGTCGCCGGC	20	25
20_44361	CCCGGACCGGGAGCCTCGAGGCGGT	20	25
20_44347	CCGCCCGGGGGCTGGGTCGTCGCGC	20	25
20_46397	CGAGTTCATCTCGGTGGAACCTCCA	20	25
20_44296	CGATGAGTAGGAGGGCGCGGCGGTC	20	25
20_44267	CGCCGCGTCCGCGGCCGTCGCCTGC	20	25
20_48680	CGCCGCGTCCGTGGCCGTCGCCGGC	20	25
20_44220	CGGCGCGTCCGCGGCCGTCGCCTGC	20	25
20_44146	CGTCCCGTCGCGTCGTCAGCTCGCC	20	25
20_44144	CGTCCCGTCGCGTCGTCGGCTAGCC	20	25
20_44127	CGTCGCGCTCGTCGGCCGTCTNGGG	20	25
20_44123	CGTCGTAGAAGCGTAGGCGGTGCTG	20	25
20_44055	CTAGGCGGGCGGTCTCGGGGCCGTC	20	25
20_44003	CTCGTAGTCGGATCTGTGTCTGGGC	20	25
20_44001	CTCGTCGGCCGTCTCGGGGTGTTAG	20	25
20_48316	CTTTAAATAGGTAGGACGGTGTGGC	20	25
20_43910	GAGGTGTCCGAGAGGCTTAAGGAAC	20	25
20_43832	GCGGACATCGTATAATGGATTACCT	20	25
20_43829	GCGGCCGGCCGTCCGCCCCGGCGTC	20	25
20_43754	GGCTGTAGTTTAGTGGTGAGAATTC	20	25
20_43753	GGCTTGGTCTAGGGGTATGATTCTC	20	25
20_43667	GTAAGGGATTCCGGAGACGTCGGCG	20	25
20_43645	GTCAGTCGTGCGACGGGCTCCGCGG	20	25
20_43643	GTCAGTCGTGCGTCGGGCGCGGCCG	20	25
20_43563	GTCGTCCACGGCGGTCGTTGGGCGC	20	25
20_43534	GTCTCCGGACCGAGAGCCTCGAGGC	20	25
20_43514	GTGCGCGTGCGGCCGGCCGTCAAAA	20	25
20_45511	GTGCGTCGGGCTCCGCGGTCAAGCG	20	25
20_43479	GTGCGTCGGGCTCCGCGGTTAAGCG	20	25
20_43474	GTGCGTCGGGCTCCTCGGTGAAGCG	20	25
20_43439	GTTGGTAGAGCAGTTGACTTAATCA	20	25
20_43411	NGTCCCGTCGCGTCGTCGGCTCGCC	20	25
20_45384	TAAGGACTGTGAAAACACGGAGAGA	20	25
20_43370	TAAGGAGAGGTGGCCGAGTGGTTTA	20	25
20_43346	TACCAGCTGTAGTGACGTTGGGCGG	20	25
20_43295	TAGGGCTACCGCCGGCGCCCAGGAG	20	25
20_43293	TAGTCAGGGACATGAATGTTGCGGA	20	25
20_43290	TAGTGTTCTTTGAAACCAGGTGGAG	20	25
20_45271	TATGAGTCGGATAATCTTAGGCGTG	20	25
20_43242	TCAGACTGTGAAACTGCGAATGGCT	20	25
20_43212	TCCGGACCGGGAGCCTCGAGGGGGT	20	25
20_1044653	TCGCCCGTCGTCCACGGCGGTCGTC	20	25
20_43177	TCGGACGTTTGGGAACGAATTCGGA	20	25
20_43105	TCTCCGGACCGGGAGCCTAGAGGCG	20	25
20_45039	TGAAGGCTGAACGTGAACGTGGTAT	20	25
20_43017	TGCCGTGGAGAAGGGTTTCTTGTGA	20	25
20_42965	TGGGGATGTAGCTCAGATGGTAGAG	20	25
20_44918	TGGGGTATAGCCAAGTGGTTAAGGC	20	25
20_44873	TGTGTGAAATCCTGGATGTGACGAA	20	25
20_42927	TGTGTTTTTCGTTGGTCATCGGTGA	20	25
20_42919	TTAAATAGGTAGGACGGTGTGGCTG	20	25
20_42893	TTCAGACTGTGAAACTGCGAATGGC	20	25
20_44834	TTCATCTTGGAACTCGGTTTGCGGC	20	25
20_42891	TTCCAGACTGTCTGCTCGCGGCGGG	20	25
20_42872	TTCGGGTCGTCGTAGANGCGTAGGC	20	25
20_42864	TTCTCGGGTTGTTAAGAAGGGTATA	20	25
20_42860	TTCTGCTAGAACTGAATGGTACGGT	20	25
19_49222	AACCACGCGTCCCGTCGGCGCGGCC	19	25
19_46804	AACTATAAATGGGTGAGATCGNCGG	19	25
19_49137	ACCTTTTGGACAACCTCTGGCGGTC	19	25
19_46734	ACGGGTGTAGTTCAATTGGTAGCGC	19	25
19_46674	AGGGGTGGAGTTCAATTGGTAGAGC	19	25
19_46640	AGTCGTGCGTCGGGCTCCGCGNTGA	19	25
19_46630	AGTTCGATTCCGGTAGCCGGCACCA	19	25
19_46608	ATCAGTTGAATGATGTCGAATCGGA	19	25
19_46592	ATCGGGTTCGGGTCGTNGTAGAAGC	19	25
19_46515	CAGTGAGGTCTTCGGANTGGACGCG	19	25
19_48831	CCATCGTCCCGTCGCGTCGTCGGCT	19	25
19_51340	CCGTCGACCCGTCGCGTCGTCGGCT	19	25
19_51330	CCGTCGTCCCGTCGCGTCTTCGGCT	19	25
19_46438	CCGTGATCGTCTAGTGGTTAGGACC	19	25
19_46399	CGAGTAGGATGGCGCGGCGGTGTGC	19	25
19_46379	CGCCACCCGGCGGACCGGCGCTCGG	19	25
19_46366	CGCCGCGACNGCGGCCGTCGCCGGC	19	25
19_46343	CGCGCGATCGGCGCGCGGCGCAGTC	19	25
19_46342	CGCGCGATCGGCGCGCGGCGCTGTC	19	25
19_46329	CGCGTCGTCGGCTCGCCGTCGGTTC	19	25
19_46158	CGTCTCGGGNTGTTAGTTACCGGCA	19	25
19_46150	CGTGCGTAGGGCTCCGCGGTGAAGC	19	25
19_69995	CGTGCTTAGGGATCGTGGCTTGCAA	19	25
19_46108	CTAGGCGGGAGGTCTCGCGGCCGTC	19	25
19_46107	CTAGGCGGGCGGCCTCGCGGCCGTC	19	25
19_46103	CTAGGCGGGCGGTCTCGCTGCCGTC	19	25
19_50933	CTCCGGACCGGGAGCCTCGAGTCGG	19	25
19_46027	CTTCGGACTGGACGCGGGTTATTCG	19	25
19_46010	GAACACGCGTCCCGTCGGCGCGGCC	19	25
19_45973	GACCGCAGTGAGGTCTTCGGACTGG	19	25
19_45921	GCCATCCGCGTCCCGGCGTGCGGCG	19	25
19_45890	GCCTCGAGGCGGTCGCGGGCCCGTC	19	25
19_45876	GCGGACATCGTATAATGGATATTGT	19	25
19_48013	GGGAAAACGATCGTCCGTACGGCGG	19	25
19_45762	GGGGCTGTTCTGGATTCGACAGAAT	19	25
19_45740	GGGTAAACGGCAGGAGTAACTATGA	19	25
19_45734	GGGTGTTGACGCGATGTGATTTCTG	19	25
19_45715	GGTGAAGTGTTCGGATCGCGGCGAC	19	25
19_45650	GTCAGTCGTNCGTCGGGCTCCGCGG	19	25
19_45563	GTCGTGCGTCGGGCTCCCCGGTGAA	19	25
19_47725	GTCTCCGGACCGGGAGGCTCGAGGC	19	25
19_47663	GTGGGGAGTTTGACTGGGGCGGTAC	19	25
19_45483	GTGGGTTCTCCCATCTTCGTCGCCA	19	25
19_45476	GTGGTGGTAACGGGTAACGGGGAAT	19	25
19_45463	GTTGGCCCGGCCCGGTATCCCCGAA	19	25
19_45462	GTTGGCTCGGCCCGGTATACCCGAA	19	25
19_45459	GTTGGCTCGTCCCGGTATCCCCGAA	19	25
19_45396	TAAGATAGAATGGACTGGTAACGGT	19	25
19_45337	TACTGGGAATGACCGTAAACTCGCG	19	25
19_45280	TATATCGTCCAGGGACTCCCGCGGT	19	25
19_45274	TATCGTCTTGGATTCTGGTGATGGT	19	25
19_49899	TATTGACGGATTATTATTAGGCGTA	19	25
19_49822	TCGAACGATGGTAGACTGGTAGGCT	19	25
19_45161	TCGGAATTTGAAGCTAGAGGTGTCA	19	25
19_45152	TCGGATCTGTGTCTGGGCGGTGCCG	19	25
19_45068	TCTGAGAGTCAGGAGAAGCTGTAGC	19	25
19_44983	TGCGTTATCTGAACGATGTCGTGCG	19	25
19_44936	TGGATTGTACTGGCAGTGATATGGT	19	25
19_47059	TGTCGTCATCGTCGGATACATCGGA	19	25
19_44876	TGTGGGACCTTCCGGCTGTGGAAAA	19	25
19_44872	TGTTAACTAAAATAGTGCCGTCGGA	19	25
19_44832	TTCATTCGGCTCATGATTGTGTGGA	19	25
19_44812	TTCGGGTCGTCGTAGAGGCGTAGGC	19	25
19_44808	TTCGTTAGATCGTCCTGCATAGTCA	19	25
18_49193	AAGGATTGGCTCTGAGNGCTGGGCA	18	25
18_49175	AATCATTTCTTCGATTGTTTTCGGT	18	25
18_51747	AATGACGTCGTGACTGCATATTAAT	18	25
18_49160	AATTGTCGGGAGGGAAGCGGACGGG	18	25
18_49153	ACCACCCTGGCGGTCCGGCGTGTCG	18	25
18_51713	ACCCGGTGTAGAGACAGTGTCTGGC	18	25
18_49095	AGCCTCGAGGCGGTCGCGGGCACGT	18	25
18_49093	AGCCTCGAGGCGGTCGCGGGCTCGT	18	25
18_49089	AGCGGCCGTCGGTGCAGATCTTGGT	18	25
18_49060	AGGGATCGTGGCTTGCAATTTTTCC	18	25
18_51619	AGGGCTGGTGGTAGTATGGAACGGA	18	25
18_48931	ATGGGAGTTGTGGCGTACGGGCCGG	18	25
18_48879	CAGCCGGAGGTAGGGTCCAGTGGCT	18	25
18_48878	CAGCGGATGACCTATGGCTAGGGGT	18	25
18_54365	CAGTAAGAGACTGATGGTAGGTAGG	18	25
18_48861	CAGTGAGGTGTTCGGACTGGACGCG	18	25
18_48835	CCACGCGTCGCGCGGCCGTCGGGGT	18	25
18_51357	CCGCGTCCGTGCGCGTGCGGCCGGC	18	25
18_48774	CCGTCGTCCACGGCGGTCGTCNGGC	18	25
18_48771	CCGTCGTCCCGTCGCGTCGTCGGCA	18	25
18_48651	CGCTGGCGGCGCATCAACGGTGAAC	18	25
18_48544	CGTCCCGTCGCGTCGTCGGCTGGCC	18	25
18_48543	CGTCCCGTCGCGTCGTCGGCTTGCC	18	25
18_48504	CGTCGTCGCGCTCGTCGGCCGCCTC	18	25
18_48456	CGTGTCTCGTGCTTCCGGCGCGCCG	18	25
18_50972	CTAGGCGGGCGGTCTCGCCGCCGTC	18	25
18_48407	CTCCGGACCGGGAGCCTCGAGCCGG	18	25
18_48384	CTCCGGGCCGGGAGCCTCGAGGCGG	18	25
18_50877	CTGTCGTCCCGTCGCGTCGTCGGCT	18	25
18_48333	CTTCGGACTGGACGCGCGATATTCG	18	25
18_48329	CTTCGGACTGGACGCGNGTTATTCG	18	25
18_48277	GACCACGCGTCCCATCGGCGCGGCC	18	25
18_48276	GACCACGCGTCCCGTCAGCGCGGCC	18	25
18_69585	GAGGTCGGCGGTTCGAGTCCGTCCT	18	25
18_50784	GAGGTGTAGCATAAGTGGGAGTCGT	18	25
18_48239	GAGGTGTAGCATAAGTNGGAGTCGG	18	25
18_48233	GATAGCGTCTGCGAGTAGAACACTC	18	25
18_50693	GCGGACATCGTAATGGATATTACCT	18	25
18_48106	GCTTCGTGCGCGTCCCGATCGCGGC	18	25
18_50648	GGAAGCGGATGGGGGCCGGCGATGT	18	25
18_48087	GGAGCCTCGAGGCGGTCGGGCCCGT	18	25
18_48058	GGCCGTGAGCGTCTAGTGGTTAGGA	18	25
18_48056	GGCCGTGATCGTCAAGTGGTTAGGA	18	25
18_48038	GGCCGTGATCGTCTAGTGTTAGGAC	18	25
18_48023	GGCGTGCGGCGGGCGTGTGTCGGCC	18	25
18_48007	GGGCACGCGTCCCGTCGGCGCGGCC	18	25
18_47942	GGTGCAGATCTTGGTGGTAGTAGCA	18	25
18_50432	GTAAGGCGCAAGGAAGCTGACTGGT	18	25
18_47882	GTCAGTCGTGCGTCGGGCACCGCGG	18	25
18_47877	GTCAGTCGTGCGTCGGGCTCCCCGG	18	25
18_47841	GTCCACGGTGGTCGTCGGGCGCGGC	18	25
18_47789	GTCGGGGTCCGACGACGGCGGNCGC	18	25
18_47783	GTCGTCCACGGCGGTCGTCGGCCGC	18	25
18_50256	GTCGTGGGTCGGGCTCCGCGGTGAA	18	25
18_47642	GTTGGCTCGGCCCGGCATCCCCGAA	18	25
18_47599	TAAATGACCAGCTCGCGTACCGGTT	18	25
18_47543	TACGATGTTTACAATTTTGAATGGC	18	25
18_47529	TACGTGTAGGATCTGGTGATGGTGT	18	25
18_47528	TACGTTAATTGTAGATCGAAAAGGG	18	25
18_47505	TAGCAGCTGTAGACTGTTATGCCGG	18	25
18_47475	TAGGTAAAATTACGTTTTCGTCGGG	18	25
18_47454	TATCACAGCCAGCTTTGATGAGCGA	18	25
18_47440	TATGGTGGTGACGGGTGACGGAGAA	18	25
18_47386	TCCGGACCGGGAGCCTCGCGGCGGT	18	25
18_47259	TCTCCGGACCGGCAGCCTCGAGGCG	18	25
18_47216	TGACGGGAAATGAATTGGCGATACA	18	25
18_47202	TGAGGTCGTGTTGTGGGTAGATGGT	18	25
18_47168	TGCGGATCAGAGGACATCGGCGTAA	18	25
18_792862	TGGTTTTTCGTCGGTAACGGATTAG	18	25
18_47047	TGTGGGGTCTCGGAATCGTCTGCAG	18	25
18_47041	TGTGTAAGGGCTGTGAAAACACGGA	18	25
18_49334	TTGAGAGGTGTAGGATAAGTGGGAG	18	25
18_46937	TTGGATTCAACTCTGATACTGGCAC	18	25
18_46929	TTGGTCAGGATATTCGGCTCTCACC	18	25
18_46859	TTTGTTACGCCTGTGGAGACGTCGC	18	25
18_46848	TTTTGTCGGGTACGTGAGATCGGAA	18	25
18_46843	TTTTTGGGTCGTGCAGGATTTGAAC	18	25
17_51765	AAGGATTGGGTCTGAGGGCTGGGCA	17	25
17_51741	AATGGCACTGAAAGAATTCACAGGT	17	25
17_51740	AATGGCACTGAAAGAATTCACCGGT	17	25
17_51737	AATGGCACTGAAAGAATTCACNGGA	17	25
17_54694	ACCTGTTGGACAACTTCTGGCGGTT	17	25
17_51684	ACGCAACTCAGCAGGAAGAGTTGCG	17	25
17_54655	AGAGGTGAAATTCTTGGATCGTCTC	17	25
17_51653	AGATATGTTTGATATTCTTGGTTGT	17	25
17_51624	AGGCTTGTAGCTCAGAGGGTAAGAG	17	25
17_51561	AGTCGTGGCCGAGCGGTTAAGGCTC	17	25
17_51545	AGTTGGTTAGGATACTCGGCTCTCA	17	25
17_57855	ATGGGTGGAATGGGCGGAATGATGT	17	25
17_51485	ATGTGGGGTCTCGGAATCGTCTGCA	17	25
17_51434	CAGATGGATAGAGCAACGGCCTTCT	17	25
17_51432	CAGCCGAGGGCTCCGGGCGTCAAAC	17	25
17_51424	CAGTCGGTAGAGCAAGGCTCTTAAC	17	25
17_51423	CAGTCGGTAGAGCAGGGGACTGAAA	17	25
17_51420	CAGTGAGGTCTTCGGACTGGATGCG	17	25
17_51419	CAGTGGTAGAGCATTTGACTGCAAT	17	25
17_54304	CCAGTTCTCCTGGGCGGAATCACCA	17	25
17_51317	CCTGGTGACTCTGAATAACTTCGAG	17	25
17_54211	CCTGTCGGGACCCGAAAGATGGTGA	17	25
17_51282	CGCACGAGACTGAGCGATAACAGGT	17	25
17_51234	CGCGCGATCGGCACGCGGCGCGGTC	17	25
17_51219	CGGACTGGACGCGCGTTATTCNGCC	17	25
17_51177	CGGGCGGGGTGTTGTACTCGGCAGA	17	25
17_51156	CGGGTCGGCGGTGGGCGCGGCACGG	17	25
17_51153	CGGGTCGTCGGGCTCCGCGGTGAAG	17	25
17_51150	CGGGTGACGGAGAATTAGGGTTCGA	17	25
17_51094	CGTCCCGTCGCGTCGTNGGCTCGCC	17	25
17_51093	CGTCCGCCCCGGCGTCGGTTCGCCG	17	25
17_51083	CGTCGCCGGCGGATCACGATACGTT	17	25
17_51029	CGTCTCGGGGTGTTAGGTACCGGCA	17	25
17_51028	CGTCTCGGGGTGTTAGTGACCGGCA	17	25
17_51026	CGTCTCGGGGTGTTAGTTGCCGGCA	17	25
17_51013	CGTGCGTCGGGCGCCGCGGTGTAGC	17	25
17_50988	CGTGTGGAACAAAAGGGTAAAAGCT	17	25
17_50898	CTGCGCGTCCGCGGCCGTCGCCGGC	17	25
17_50896	CTGCGGACCGGGAGCCTCGAGGCGG	17	25
17_50863	CTTCGGACTNGACGCGCGTTATTCG	17	25
17_50854	CTTGGCGGGCGGTCTCGCGGCCGTC	17	25
17_50815	GACCGAGCGTCGACCGAAAGATGGT	17	25
17_50785	GAGGTGTAGCATAAGTGGGAGACGG	17	25
17_64736	GATACGTTACTAGGGCTACCGCCGG	17	25
17_50761	GCAGATCTTGGTGGTAGTAGCAAAT	17	25
17_50732	GCCCGGATGNTGAAATTGGTAGACA	17	25
17_50720	GCCTGTCGGGACCCGAAAGATGGTG	17	25
17_50695	GCGGAAGCGTGGTGGGCCCATAACC	17	25
17_50683	GCGGACATCGTATAATNGATATTAC	17	25
17_50677	GCGGATGTGGTGGAATTGGTAGACA	17	25
17_50668	GCGGGTAAACGGCAGGAGTAACTAT	17	25
17_50650	GCTGGCGGCGCATCAACGGTGAACG	17	25
17_50626	GGATGTCGGACCAGGCATGGGAAGA	17	25
17_50619	GGCCCGGGTGGCGGTTCGTCGCGGC	17	25
17_50548	GGGACAGTCGGGGGCATTCGTATTT	17	25
17_53341	GGGCGTGATCGTCTAGTGGTTAAGA	17	25
17_50537	GGGCGTGATCGTCTAGTGGTTATGA	17	25
17_50535	GGGCGTGATCGTCTAGTGGTTCGGA	17	25
17_50514	GGGGCTGTTCTGGATTCGACACAAT	17	25
17_50470	GGTCGTCGCGCGACCGGGAAGATGA	17	25
17_56450	GTAGGTAGTTTGACTGGGGCGGTCT	17	25
17_50409	GTCAGGTGGGGAGTTTGGCTGGGGC	17	25
17_53167	GTCCACGGCGGTCATCGGGCGCGGC	17	25
17_53165	GTCCACGGCGGTCGTCGGGCGCGGA	17	25
17_50373	GTCCACGGCGGTCGTCGGGCGNGGC	17	25
17_50277	GTCGTGCGTAGGGCTCCGCGGTGAA	17	25
17_50265	GTCGTGCGTCGGGCTCCGCGGTGGG	17	25
17_50262	GTCGTGCGTCGGGCTCCGGGGTGAA	17	25
17_50261	GTCGTGCGTCGGGCTCCGTGGTGAA	17	25
17_50260	GTCGTGCGTCGGGCTCTGCGGTGAA	17	25
17_50249	GTCTCCGGACCGCGAGCCTCGAGGC	17	25
17_50239	GTCTCCGGAGCGGGAGCCTCGAGGC	17	25
17_50207	GTGCGTCGGGCTCCGCGATGACGCG	17	25
17_50205	GTGCGTCGGGCTCCGCGGAGATGCG	17	25
17_50187	GTGCGTCGGGCTCCGCGGTGAGGCA	17	25
17_50184	GTGCGTCGGGCTCCGCGGTGCNGCG	17	25
17_50178	GTGCGTCGGNCTCCGCGGTGAAGCT	17	25
17_50175	GTGCGTCTGGCTCCGCGGTGAAGCG	17	25
17_56085	GTGGTGACGGGTGACGGAGAATTAG	17	25
17_50124	GTTGGCTCGGCCCAGTATCCCCGAA	17	25
17_50119	GTTGGTCAGGATACTCGGCTCTCAC	17	25
17_52872	GTTTAGCTCCTGATCGTCGTGTAGA	17	25
17_50109	NCCGGACCGGGAGCCTCGAGGCGGT	17	25
17_50083	TAAAATGAGAGTTTTCATCGTCGGT	17	25
17_52687	TAGAGCGGAACGCGCGGTTCCGGCC	17	25
17_49945	TAGGGCTACCGCCGGCTCCCAAGAG	17	25
17_49944	TAGGGCTACCGCCGGCTCCCACGAG	17	25
17_49943	TAGGGCTACCGCCGGCTCCCATGAG	17	25
17_49844	TCCGGTCGGCGCGCGTCAGTCGTGC	17	25
17_49800	TCGGCCGTCGTCCCGTCGCGTCGTC	17	25
17_49786	TCGGTTGTCGTCGGAATGTGATGGC	17	25
17_49716	TCGTGCGTCGGGGTCCGCGGTGAAG	17	25
17_49628	TGATAATATTTTAGCACTCGTTGGA	17	25
17_49583	TGCGGATCGGAGGACATCGGCGTAA	17	25
17_49582	TGCGGATTTGTAAACTTCTCCGGAT	17	25
17_49553	TGGAATGTAAAGAAGTATGGAGTTA	17	25
17_49545	TGGACAGAAAACTTGTGCGCGGTGT	17	25
17_49528	TGGATAGAGTACTCGGCTGCGAACC	17	25
17_72340	TGGGAACACTGCGTGCCGTTGGCTG	17	25
17_49500	TGGGCCGTCGTACGGCATTTGTAGA	17	25
17_49430	TGTGTAAGGACTGTGAAAACGCAGA	17	25
17_49398	TTAGATAAGTTTCTTTATCGTCGGA	17	25
17_49313	TTGGCGGATGTTGCTTTAAGGACTC	17	25
16_54745	AATGGCACTGAAAGAATGCACGGGT	16	25
16_54702	ACCTGTTGGACAACTTCAGGCGGTC	16	25
16_54698	ACCTGTTGGACAACTTCTGGCGGTA	16	25
16_54689	ACCTGTTGGACAACTTNTGGCGGTC	16	25
16_54638	AGCCGCGTCCGCGGCCGTCGCCGGC	16	25
16_54630	AGCGGATGACCTATGGCTAGGGGTG	16	25
16_54602	AGGGAACGTGAGCTGGGTTTAGACC	16	25
16_54599	AGGGGAATCCGACTGTTTAATTAAA	16	25
16_58016	AGGGGTGTAGTTCAATTGGAAGAGC	16	25
16_54559	AGGGGTGTANTTCAATTGGTAGAGT	16	25
16_54530	AGTCGTGCGTCGGGCTCCGCGATGA	16	25
16_54511	AGTTGCGTCGGGCTCCGCGGTGAAG	16	25
16_54473	ATCGGACACAAGAGTCGTGACTGCA	16	25
16_54467	ATCGGGTTCGGGTCGTGGTAGAAGC	16	25
16_54400	CACCACGCCGGCGGGCGGTCGGGCG	16	25
16_54345	CATCCTCCGTTTGGACTTGGCTGGT	16	25
16_54343	CATGAAAGCTCTGGGCGTCGGCATG	16	25
16_54309	CCAGGAGGCTCGGGTTCGATTCCCG	16	25
16_54290	CCCGGGTCGGCGGTGGGCGCGGCGC	16	25
16_54272	CCGCCCCGGGGGCTGGGTCGTCGCG	16	25
16_57627	CCGTCGTCCACGGCGGTCGTCAGGC	16	25
16_54226	CCGTCGTCCCGTCGCGACGTCGGCT	16	25
16_54223	CCGTCGTCCCGTCGCGTTGTCGGCT	16	25
16_54181	CGAGCGGCCAAAGGGAGCAGACTGT	16	25
16_54161	CGCAGTGAGGTCTTCGGACTGNACG	16	25
16_54134	CGCCGCGACCGCGGACGTCGCCGGC	16	25
16_54119	CGCCGTGTCCGCGGCCGTCGCCGGC	16	25
16_54118	CGCCTCGGGGTGTTAGTTACCGGCA	16	25
16_54105	CGCGCGTCGGGCTCCGCGGTGCAGC	16	25
16_54060	CGGAGTGAGGTCTTCGGACTGGACG	16	25
16_54046	CGGCGGTCGTCGGGCGCGGCCGCGC	16	25
16_53987	CGGTCTCCGGACCGGGAGCCTCGAG	16	25
16_53982	CGTAACTTCGGGATAAGGATTGGCT	16	25
16_53963	CGTATGGGAGTTGTGGCGTACGGGC	16	25
16_53948	CGTCCCGTCGCGTCGTCGACTCGCC	16	25
16_53894	CGTCGTCGCGCTCGTCGACCGTCTC	16	25
16_53844	CGTCTCGGGGTGTTAGTTCCCGGCA	16	25
16_53829	CGTGCGTCCGGCTCCGCGGTGAAGC	16	25
16_53808	CGTTCGTCGGGCTCCGCGGTGAAGC	16	25
16_57173	CGTTTACGGTGCGGACGATGGCCTA	16	25
16_53709	CTGATGATTCATGATAACTCGACGG	16	25
16_53679	CTTCGGACTGGACGCGCGTTAATCG	16	25
16_57020	CTTCGGTCGCTGGCCGCGTCGCGGC	16	25
16_53644	GAAGCGGATGGGGGCCGGCGATGTG	16	25
16_82176	GACCACGCGTCCCGTCGGCGCGGTC	16	25
16_53608	GACCGGGAGCCTCGAGGCGGTCGCG	16	25
16_53587	GAGGTGTAGCATAAGTGGGAGGCGG	16	25
16_53520	GCGAATGATTAGAGGACATTGGGGC	16	25
16_53500	GCGCGTCGTCGTGTAATCCGCAGGT	16	25
16_53491	GCGGACATCGTATAATGGATAATAC	16	25
16_56767	GCGTAGGGACTGCGAAAGCATCGGC	16	25
16_53468	GCGTCCCGTCGGCGCGGCCGTCGTC	16	25
16_53420	GGCAACCTCCGGTCGGCGCGCNTCA	16	25
16_56673	GGCCGTGACCGTCTAGTGGTTAGGA	16	25
16_53394	GGCCGTGATCGTCTAGTGGTTAGGG	16	25
16_53377	GGCGGGGTGTTGTACTCGGCAGAGC	16	25
16_56588	GGGCGGTCCGGCCGCCGCGCCGTCG	16	25
16_53224	GTAATGATTAACAGGGACAGTCGGG	16	25
16_56329	GTCCGTCGTGCGTCGGGCTCCGCGG	16	25
16_53102	GTCGGCTCGGCCCGGTATCCCCGAA	16	25
16_53087	GTCGTCCACGGCGATCGTCGGGCGC	16	25
16_56291	GTCGTCCACGGCGGTCGTCGGACGC	16	25
16_53065	GTCGTCGACGGCGGTCGTCGGGCGC	16	25
16_53064	GTCGTCGCGCGACCGGGAAGATGAC	16	25
16_56240	GTCGTGCGTCGGGCTCCGCGCTTGT	16	25
16_56203	GTCTCCGGACCGGGAGCCTCGAGGT	16	25
16_52970	GTGCGGCGGGCTCCGCGGTGACGCG	16	25
16_56104	GTGCTCTGAATGTCAAAGTGAAGAA	16	25
16_52884	GTTGACAGATTGGTTATGTAGCGGA	16	25
16_52878	GTTGGCTCGGCCCGGTTTCCCCGAA	16	25
16_52877	GTTGGCTCGGCCGGGTATCCCCGAA	16	25
16_52861	NAGTGAGGTCTTCGGACTGGACGCG	16	25
16_55997	NGTCGTCGCGCTCGTCGGCCGTCTC	16	25
16_52799	TAAATGTTTGGGCAAATAGTGCATG	16	25
16_52795	TAACGACTGATCAAGGGAGACAATT	16	25
16_52723	TACGATCGTTAAGGACGGAGACTGC	16	25
16_52684	TAGAGTATGAGACTGTATTAAGTAA	16	25
16_55777	TAGGCACTGATGGTATACTATAGCT	16	25
16_52647	TAGGGCTACCGCCGGCTGCCAGGAG	16	25
16_52565	TCAACTGATTGTACGTGGCACGTTA	16	25
16_52526	TCCCCGGACCGGGAGCCTCGAGGCG	16	25
16_52511	TCCGGCGTGTCGCGGCCGGTCGCGT	16	25
16_52454	TCGGGACCGGGAGCCTCGAGGCGGT	16	25
16_52345	TCTAGGCGGGCGGTCTCGCGGCCGT	16	25
16_52332	TCTCCGGACCGGGAGCTTCGAGGCG	16	25
16_52306	TCTGGTTTTGCGGACTCATACAAAA	16	25
16_55349	TGAAGATCGATGTGCTGTTGTTGGC	16	25
16_52280	TGAAGGTGCTCGTGGTAACTGGCTA	16	25
16_52138	TGGCTGTAGTTTAGTGGTAAGAATT	16	25
16_52073	TGTGATAGTAGTATGGAACGGACAT	16	25
16_51934	TTGCATAGCTGTTTCATGACGTTGA	16	25
16_51933	TTGCGATAGATTCGGGTGTGGCATG	16	25
16_51883	TTTAGAAGGTCGAGCTATACCCAAA	16	25
16_51861	TTTGATCCAATCTGACGCTTTAATC	16	25
16_51848	TTTGGAGAATGGATTTGTAGTGGCG	16	25
15_58239	AAGGATTGGCTCTGAGGACTGGGCA	15	25
15_58213	AATGGCACTGAAAGAAGTCACGGGT	15	25
15_58212	AATGGCACTGAAAGAATTCACGGCT	15	25
15_58209	AATGGCACTGAAAGAATTCACTGGT	15	25
15_58200	AATTGTCGGGAGGGAAGCGTATGGG	15	25
15_58198	AATTGTCGGGAGGGAANCGGATGGG	15	25
15_58197	AATTGTCGGGAGGGAATCGGATGGG	15	25
15_61905	ACGTGTTGGACAACTTCTGGCGGTC	15	25
15_58104	AGATCAAAACCGGCCCGTCGCGGCG	15	25
15_58100	AGCATAAGTGGGAGTCGGGGGTCTA	15	25
15_58065	AGGACTTGCATGTAGGAGAATGTAT	15	25
15_58039	AGGGATTGGCTCTGAGGGCTGGGCA	15	25
15_58033	AGGGGTGAANTTCAATTGGTAGAGC	15	25
15_58030	AGGGGTGTAGTTAAATTGGTACAGC	15	25
15_58028	AGGGGTGTAGTTCAAGTGGTAGAGC	15	25
15_58021	AGGGGTGTAGTTCAATTGATAAAGC	15	25
15_61796	AGGGGTGTAGTTCAATTGGGAGAGC	15	25
15_57996	AGGGGTGTAGTTCAATTGGTCNAGC	15	25
15_57993	AGGGGTGTAGTTGAATTGGTAAAGC	15	25
15_57950	AGTCGTGGCCGAGCGTTAAGGCTCT	15	25
15_57927	AGTTGTTTAGCTCCTGATCGTCGTG	15	25
15_57917	ATACCTCGGACGCATAATTTTTGGT	15	25
15_57909	ATAGAACAGCAGCCGCGCACGTTCT	15	25
15_57884	ATCGGGTTCGGGACGTCGTAGAAGC	15	25
15_57881	ATCGGGTTCGGGTCGTCGTAGTAGC	15	25
15_57854	ATGGGTGTAGTTCAATTGGTAGCGC	15	25
15_57843	ATTAGTAACTTCTGGGCCAGGNGCC	15	25
15_57811	CAACTGTCGACGGTAGGTTCCATGC	15	25
15_57747	CAGTGAGGTCTTCGGACTGGAGGCG	15	25
15_57725	CATGGACCGATGCGGATTGAGACGG	15	25
15_61415	CCGGACCGGGAGCCTCGAGGCTTGT	15	25
15_57630	CCGTCGCGTCGTCGGCTCGCCGTCG	15	25
[truncated: 17,687 more rows]

## Sheet: Vat- aphid 25-30 mer counts
481352_7692	GACCACGCGTCCCGTCGGCGCGGCC	481352	25
144758_7001	CGCCGCGTCCGCGGCCGTCGCCGGC	144758	25
25989_53701	CTAGGCGGGCGGTCTCGCGGCCGTC	25989	25
23066_42845	NACCACGCGTCCCGTCGGCGCGGCC	23066	25
20753_416358	TCTCCGGACCGGGAGCCTCGAGGCG	20753	25
13549_172	TACCACGCGTCCCGTCGGCGCGGCC	13549	25
11970_191	ATTAGTAACTTCTGGGCCAGGTGCC	11970	25
11127_200	GCGGCCGTCGTCGCGCTCGTCGGCC	11127	25
7326_907379	CCGTCGTCCACGGCGGTCGTCGGGC	7326	25
7288_1088126	AGGCCCCGGGTTCGATCCCCGGCAT	7288	25
7146_975642	CACCACGCGTCCCGTCGGCGCGGCC	7146	25
6395_874467	CGCGCGATCGGCGCGCGGCGCGGTC	6395	25
6017_52356	NGCCGCGTCCGCGGCCGTCGCCGGC	6017	25
4970_40768	GGACCACGCGTCCCGTCGGCGCGGC	4970	25
3678_672964	GGCCACGCGTCGCGCGGCCGTCGGG	3678	25
3522_920201	CCCGTCGTCCACGGCGGTCGTCGGG	3522	25
2912_346544	TTAGTAACTTCTGGGCCAGGTGCCA	2912	25
2757_338744	TTCAGAGTTCTACAGTCCGACGATC	2757	25
2620_652	CCGGCCGTCGGCCGTCGTCCCGTCG	2620	25
2236_607506	GTCTCCGGACCGGGAGCCTCGAGGC	2236	25
2234_700966	GCGCCGCGTCCGCGGCCGTCGCCGG	2234	25
2182_745469	GACCACGCGTCCCGTCGGCGCGGCA	2182	25
2150_875167	CGCGATCGGCGCGCGGCGCGGTCGC	2150	25
2103_1184509	AACCACGCGTCCCGTCGGCGCGGCC	2103	25
1942_839	ACCGTGGAACCACCGAGCTTCGGTC	1942	25
1713_916	CGGCCGTCGGCCGTCGTCCCGTCGC	1713	25
1619_959	CTCCGGACCGGGAGCCTCGAGGCGG	1619	25
1594_968	TAGGGCTACCGCCGGCTCCCAGGAG	1594	25
1514_998	GGCGGTCCGGCCGCCGCGCCGTCGG	1514	25
1493_1004	ATCCGCGTCCCGGCGTGCGGCGGGC	1493	25
1388_1060	GCCCGTCGTCCACGGCGGTCGTCGG	1388	25
1372_1066	GGTTCGTCCGGCGCGCGATCGGCGC	1372	25
1333_1090	CCGTCGTCCCGTCGCGTCGTCGGCT	1333	25
1190_1207	ATTCACGGTCGGTCCGTAAAACGGC	1190	25
1128_1247	CGGGAGACCGGGGTTCGATTCCCCG	1128	25
1099_1273	NTAGGCGGGCGGTCTCGCGGCCGTC	1099	25
1078_1297	GTTGGCTCGGCCCGGTATCCCCGAA	1078	25
997_1198086	AAAGAAGATTCTGTTAGACCTAAAC	997	25
985_695820	GCGGTCCGGCCGCCGCGCCGTCGGC	985	25
979_189958	TCTTCGGACTGGACGCGCGTTATTC	979	25
943_1084846	AGGGCTACCGCCGGCTCCCAGGAGC	943	25
897_1506	NCTCCGGACCGGGAGCCTCGAGGCG	897	25
873_692264	GCTCCGGACCGGGAGCCTCGAGGCG	873	25
868_432772	TCCGGACCGGGAGCCTCGAGGCGGT	868	25
816_612499	GTCGTCCACGGCGGTCGTCGGGCGC	816	25
804_250221	CGCGGCCGTCGTCGCGCTCGTCGGC	804	25
798_38766	GACCACGCGTCCCGTCGGCGCGGCT	798	25
776_1684	CTTAGTAACTTCTGGGCCAGGTGCC	776	25
691_587705	GTTCGCCGTCGCCGGGCGGTCCGGC	691	25
671_771380	CTTCGTGCGCGTCCCGATCGCGGCC	671	25
662_223271	GGCCGCGTCCGCGGCCGTCGCCGGC	662	25
557_746498	GACCACGCGCCCCGTCGGCGCGGCC	557	25
551_2239	NTTAGTAACTTCTGGGCCAGGTGCC	551	25
548_2246	TGCCGCGTCCGCGGCCGTCGCCGGC	548	25
506_2385	TATGGGAGTTGTGGCGTACGGGCCG	506	25
474_929760	CCACGGCGGTCGTCGGGCGCGGCCG	474	25
466_2538	CACCCCGGCCGTCGCCCGTGCGCCC	466	25
454_2586	GACCACACGTCCCGTCGGCGCGGCC	454	25
431_704597	GCCGCGTCCGCGGCCGTCGCCGGCG	431	25
419_2765	NCGGCCGTCGTCGCGCTCGTCGGCC	419	25
413_2789	GACCACGCGTCCCGTCGGCACGGCC	413	25
411_743916	GACCACGCGTCCCGTCGGTGCGGCC	411	25
392_2919	CGGCCCCGGGTTCGATCCCCGGCAT	392	25
389_831388	CGTCTCGGGGTGTTAGTTACCGGCA	389	25
375_895191	CGACCGCAGTGAGGTCTTCGGACTG	375	25
373_3048	GACCACGCGTCCCATCGGCGCGGCC	373	25
369_743188	GACCATGCGTCCCGTCGGCGCGGCC	369	25
368_815631	CTACTCCAATCTTGCTGCGCGGTGC	368	25
356_3166	GACCACGCGTCCTGTCGGCGCGGCC	356	25
350_3210	GTAGGCGGGCGGTCTCGCGGCCGTC	350	25
340_3281	CCTCCGGACCGGGAGCCTCGAGGCG	340	25
332_3339	CGCGCGGCGCGGTCGCCGCGCCGTC	332	25
328_3369	CGCCGACCGTGGAACCACCGAGCAG	328	25
324_744391	GACCACGCGTCCCGTCGGCGCGGTC	324	25
319_931723	CCACGCGTCCCGTCGGCGCGGCCGT	319	25
306_3577	CTAGTAGACCATGCCTGGCACATTT	306	25
303_974159	CACCGCGTCCGCGGCCGTCGCCGGC	303	25
303_3608	CTAGGGCTACCGCCGGCTCCCAGGA	303	25
301_745710	GACCACGCGTCCCGTCGGCGCAGCC	301	25
300_3645	ACACCCCGGCCGTCGCCCGTGCGCC	300	25
299_671082	GGCCGCGGGTGCGTCCGGCCGTCGG	299	25
294_3706	GACCACGCGTCCCGTTGGCGCGGCC	294	25
292_3728	GTCCGGCCGCCGCGCCGTCGGCCGC	292	25
290_3750	ACGCAACTCAGCAGGAAGAGTTGCG	290	25
288_3767	GTGCGTCGGGCTCCGCGGTGAAGCG	288	25
283_3831	GACCACGCATCCCGTCGGCGCGGCC	283	25
278_3878	NGCGCGATCGGCGCGCGGCGCGGTC	278	25
272_746157	GACCACGCGTCCCGCCGGCGCGGCC	272	25
265_775980	CTTACTCGGTAGAGCGGAACGCGCG	265	25
264_349343	TTAGAGAGGATAATTTTCCTCTCTA	264	25
261_744141	GACCACGCGTCCCGTCGGCGTGGCC	261	25
254_877130	CGCCGCGTCCGCGGCCGTCGCCGGT	254	25
254_745675	GACCACGCGTCCCGTCGGCGCCGCC	254	25
253_4185	CGGATTGAGACGGCGGCCTACGCCC	253	25
247_4277	CGGCCACGCGTCGCGCGGCCGTCGG	247	25
244_4310	NCGTCGTCCACGGCGGTCGTCGGGC	244	25
243_4321	TTAGGCGGGCGGTCTCGCGGCCGTC	243	25
234_4480	GACCACGTGTCCCGTCGGCGCGGCC	234	25
230_4545	NGGCCCCGGGTTCGATCCCCGGCAT	230	25
229_745826	GACCACGCGTCCCGTCGGCCCGGCC	229	25
224_746019	GACCACGCGTCCCGTCAGCGCGGCC	224	25
220_4721	CAGGAGACCCGGGTTCGTTTCCCGG	220	25
219_54088	CGCCGCGTCCGCGGCCGGCGCCGGC	219	25
219_4739	GACCACGCGTCCCGTCGACGCGGCC	219	25
218_4759	CGTTCGCCCGTCGTCCACGGCGGTC	218	25
217_4772	CTCGGTAGTATAGTGGTAAGTATCC	217	25
216_4782	TAGGAACTTCATACCGTGCTCTTTT	216	25
213_544637	NGACCACGCGTCCCGTCGGCGCGGC	213	25
213_4823	TCGGCCGTCGTCGCGCTCGTCGGCC	213	25
212_737061	GACTACGCGTCCCGTCGGCGCGGCC	212	25
211_304709	TTTGATCCTTCGATGTCGGCTCTTC	211	25
208_4942	CGCAACGAGCGCAACCCTTATCCCC	208	25
207_4971	ACGTCGGCCGGACGTATTGTCGGCA	207	25
202_5060	GACCACGCGTCCCGTCGGCGCGACC	202	25
199_5182	AGCCGCGTCCGCGGCCGTCGCCGGC	199	25
196_5464	GACCACGCGTCCCGTCGGCGCGGAC	196	25
194_5234	AGGGGTGTAGTTCAATTGGTAGAGC	194	25
193_5249	GCTGGCGACACCCCGGCCGTCGCCC	193	25
189_5341	GTCCGGCCGTCGGCCGTCGTCCCGT	189	25
188_5813	GACCACGCGTCCCGTCGGCGCGGGC	188	25
187_5444	GACCACCCGTCCCGTCGGCGCGGCC	187	25
179_5612	GACCACGCGTCCAGTCGGCGCGGCC	179	25
173_5751	GGTCTCCGGACCGGGAGCCTCGAGG	173	25
171_5790	CCGGACCGGGAGCCTCGAGGCTTGT	171	25
170_5879	GCGGCGCGGTCGCCGCGCCGTCGGC	170	25
169_5853	CGCCCCGGCGTCGGTTCGCCGTCGC	169	25
166_5985	ATGCTAGTCAAAATGTTGACTAGCA	166	25
164_5997	TAAAACCCCGAATTTTCGGGGTTTT	164	25
163_6041	CCACCAGGAGTGGAGCCTGCGGCTT	163	25
163_6039	CGGCGGTCGTCGGGCGCGGCCGCGC	163	25
163_6031	GCGCGCGATCGGCGCGCGGCGCGGT	163	25
155_6260	GATCACGCGTCCCGTCGGCGCGGCC	155	25
154_6335	AGCCTCGAGGCGGTCGCGGGCCCGT	154	25
154_6358	CGTCGGGGTCCGACGACGGCGGCCG	154	25
153_6345	NGCCACGCGTCGCGCGGCCGTCGGG	153	25
153_6311	NTAGTAACTTCTGGGCCAGGTGCCA	153	25
152_6372	ACCTGTTGGACAACTTCTGGCGGTC	152	25
151_6426	CGCCGCGTCCGCGGCCGTCACCGGC	151	25
151_6387	GACCACGCGTCCCGTCGGCGCGCCC	151	25
150_6429	CCGCGTCCGCGGCCGTCGCCGGCGG	150	25
150_6419	GACCACGCGTCCCCTCGGCGCGGCC	150	25
149_6465	CGGCGCGGTCGCCGCGCCGTCGGCC	149	25
148_6494	CGCCGGGCGGTCCGGCCGCCGCGCC	148	25
148_6512	NCCGTCGTCCACGGCGGTCGTCGGG	148	25
146_6639	GACCACGCGTCTCGTCGGCGCGGCC	146	25
146_6638	GACGACGCGTCCCGTCGGCGCGGCC	146	25
145_6584	TTTCCTCAGATATATTTTCTGAGGA	145	25
141_6859	GACAACGCGTCCCGTCGGCGCGGCC	141	25
141_6773	NACCACGCGTCCCGTCGGCGCGGCA	141	25
141_6767	TGACCACGCGTCCCGTCGGCGCGGC	141	25
138_6892	GACCACGCCTCCCGTCGGCGCGGCC	138	25
138_6852	GGCCGCGTCGCGGCCGGCCGTCCGC	138	25
135_6949	GTAGTAACTTCTGGGCCAGGTGCCA	135	25
135_6942	TCCGGCCGTCGGCCGTCGTCCCGTC	135	25
134_7097	CGCCGCGTCTGCGGCCGTCGCCGGC	134	25
130_8668	CTCCGGACCGGGAGCCTCGAGGCGT	130	25
127_7303	GACCGCGCGTCCCGTCGGCGCGGCC	127	25
125_7401	CCGGCGTGTCGCGGCCGGTCGCGTC	125	25
123_7472	GACCACGCGTCCCGTCGCCGCGGCC	123	25
122_7540	CACCAGTTCTCGTCCGATCACTGAA	122	25
122_7654	GACCACGCGGCCCGTCGGCGCGGCC	122	25
122_7520	GCGTCCGCGGCCGTCGCCGGCGGAT	122	25
121_7617	ACCACGCGTCCCGTCGGCGCGGCCA	121	25
121_7559	TTCAGAGCTCTACAGTCCGACGATC	121	25
120_7643	GTCGGGGTCCGACGACGGCGGCCGC	120	25
117_7794	GACCACGCGTTCCGTCGGCGCGGCC	117	25
116_7870	ACAAACCTATCGTGCTGAACGGCTC	116	25
115_7928	CCCGTGGAACCACCGAGCTTCGGTC	115	25
115_7925	CGCCGCATCCGCGGCCGTCGCCGGC	115	25
115_7911	GCGGACATCGTATAATGGATATTAC	115	25
113_8069	CTCCGCGTCCGCGGCCGTCGCCGGC	113	25
113_8015	GACCCCGCGTCCCGTCGGCGCGGCC	113	25
112_8044	TCTTGAATCTGAATGGCAGGACGTT	112	25
111_8246	CGTCCCGTCGCGTCGTCGGCTCGCC	111	25
111_8109	NAGGGCTACCGCCGGCTCCCAGGAG	111	25
110_8183	CTCGCCGTCGGTTCGTCCGGCGCGC	110	25
110_8229	GCTTCGTGCGCGTCCCGATCGCGGC	110	25
110_8165	NCGCCGCGTCCGCGGCCGTCGCCGG	110	25
109_8233	GCCCACGCGTCCCGTCGGCGCGGCC	109	25
108_8316	ATACACCAGTTCTCGTCCGATCACT	108	25
108_8270	TTTGATCCAATCTGACGCTTTAATC	108	25
106_8423	CGCCGCGTCCGCGGCCATCGCCGGC	106	25
105_8675	CGCCGCGTCCGCGGCCGTTGCCGGC	105	25
105_8475	CGTCGGCGCGGCCGTCGTCGCGCTC	105	25
105_8469	GACCACGCGTCCCGTCGGCGCGTCC	105	25
105_8534	GACCACGCGTCCCGTCGGCGCTGCC	105	25
104_8598	CGCCCGTCGTCCACGGCGGTCGTCG	104	25
104_83090	CGCCGCGTCCGCGGCCGTCCCCGGC	104	25
104_8502	TTAGAGAGGAAAATTATCCTCTCTA	104	25
103_8602	CCGGACCGGGAGCCTCGAGGCGGTA	103	25
103_8754	CGCCGCGTCCGCGGCCGCCGCCGGC	103	25
101_8822	CGCGCGAAACCGCCCTCCGGGGCGT	101	25
101_8734	GGCCGCGCCATCCGCGTCCCGGCGT	101	25
101_8723	NCGGCCGTCGGCCGTCGTCCCGTCG	101	25
99_8868	GTTAGTAACTTCTGGGCCAGGTGCC	99	25
98_8952	GGCGGTCGTCGGGCGCGGCCGCGCC	98	25
97_1120439	ACTCCGGACCGGGAGCCTCGAGGCG	97	25
96_746634	GACCACGAGTCCCGTCGGCGCGGCC	96	25
95_9175	CAAGAAGATTCTGTTAGACCTAAAC	95	25
95_9140	NTCTCCGGACCGGGAGCCTCGAGGC	95	25
94_9223	CTGGCGGTCCGGCGTGTCGCGGCCG	94	25
93_250880	CGCCGCGCCCGCGGCCGTCGCCGGC	93	25
93_539103	NGCGATCGGCGCGCGGCGCGGTCGC	93	25
92_9364	GAGGGCTACCGCCGGCTCCCAGGAG	92	25
91_9444	GTCCACGCGTCCCGTCGGCGCGGCC	91	25
91_9433	GTTCGTCCGGCGCGCGATCGGCGCG	91	25
90_9542	GACCACGCGTCCCGTCGGAGCGGCC	90	25
90_9508	TCTGTAGTTCAGTTGGTAGAACGGC	90	25
89_9614	GACCAAGCGTCCCGTCGGCGCGGCC	89	25
88_9735	CCCGTCGTCCACGGCGGTCGTCGGA	88	25
88_9723	CGTCGTCGCGCTCGTCGGCCGTCTC	88	25
88_9702	GGGCCCCGGGTTCGATCCCCGGCAT	88	25
88_552554	NCCGTGGAACCACCGAGCTTCGGTC	88	25
88_9674	TGCCACGCGTCGCGCGGCCGTCGGG	88	25
86_9883	CTTCGGACTGGACGCGCGTTATTCG	86	25
86_9848	TTACTAGGGCTACCGCCGGCTCCCA	86	25
86_9840	TTTAGTAACTTCTGGGCCAGGTGCC	86	25
85_9967	GACCACGCTTCCCGTCGGCGCGGCC	85	25
84_895548	CGACCACGCGTCCCGTCGGCGCGGC	84	25
84_744068	GACCACGCGTCCCGTCGGCTCGGCC	84	25
83_10169	CCGGCCGTCGTCGCGCTCGTCGGCC	83	25
83_746002	GACCACGCGTCCCGTCCGCGCGGCC	83	25
83_745085	GACCACGCGTCCCGTCGGCGCGGCG	83	25
82_10265	CGAGGCGACCAGCGCGCGCGCGCGC	82	25
82_10264	CGCCACGTCCGCGGCCGTCGCCGGC	82	25
82_10263	CGCGGCGCGGGCGGTTTCGGCCGTC	82	25
81_232871	GACCACGCGTCCCGTCGGCGAGGCC	81	25
81_10300	TTTGGACATAAGGCTTGCTTCGGCG	81	25
80_10441	GAACACGCGTCCCGTCGGCGCGGCC	80	25
80_746301	GACCACGCGTCACGTCGGCGCGGCC	80	25
80_232908	GACCACGCGTCCCGTAGGCGCGGCC	80	25
80_10438	GAGGTGTAGCATAAGTGGGAGTCGG	80	25
80_10393	TCTCCGGACCGGGAGCCTCGAGGCA	80	25
79_10563	CGCCGCGTCCGCGGCCGTCGCTGGC	79	25
79_10546	CTCCGGGGCGTTTCCGTGCGCGGGC	79	25
78_10661	CGTGCGTCGGGCTCCGCGGTGAAGC	78	25
78_10660	CTCCGCGTCCCGGCGTGCGGCGGGC	78	25
76_10894	CGCCGCGTCCGCGGTCGTCGCCGGC	76	25
76_10857	GGCCACGCGTCCCGTCGGCGCGGCC	76	25
75_624158	GTCCACGGCGGTCGTCGGGCGCGGC	75	25
74_11129	AGGCGGTGCTGGCGACACCCCGGCC	74	25
74_11058	TACTCCAATCTTGCTGCGCGGTGCT	74	25
73_11182	NAAGAAGATTCTGTTAGACCTAAAC	73	25
73_51652	TGGAATGTAAAGAAGTATGGAGTCG	73	25
72_11348	CCAGGAGGCTCGGGTTCGATTCCCG	72	25
71_11485	CGTTTCCGTGCGCGGGCCGCCGGGC	71	25
71_11396	TGTAAACTTCTCCGGATACAGTAGC	71	25
70_11612	GACCACGCGTCCCTTCGGCGCGGCC	70	25
70_27394	GTGCGTCGGGCTCCGCGGTGAAGTC	70	25
69_11771	ATTCGAACCTGTGACCTACGGCTTA	69	25
69_877612	CGCCGCGTCCACGGCCGTCGCCGGC	69	25
69_11730	CTTCGGTCGCTGGCCGCGTCGCGGC	69	25
69_11679	TGCCTATACTCGGCCGTCGGCGGCA	69	25
69_11676	TGGCCCCGGGTTCGATCCCCGGCAT	69	25
68_914381	CCGGACCGGGAGCCTCGAGGCGGTC	68	25
68_11865	CGCGGCGCGGTCGCCGCGCCGTCGG	68	25
67_12022	CAAAGAAGATTCTGTTAGACCTAAA	67	25
67_773943	CTTCACGGTCGGTCCGTAAAACGGC	67	25
67_743950	GACCACGCGTCCCGTCGGGGCGGCC	67	25
66_12144	CGCCGCGTCCGCGGCCGTCGTCGGC	66	25
66_12116	GACCACTCGTCCCGTCGGCGCGGCC	66	25
66_12075	TACCACGCGTCCCGTCGGCGCGGCA	66	25
66_12053	TTTATTTAAAACGGCTACGTAGCTC	66	25
65_427994	TCGCCGCGTCCGCGGCCGTCGCCGG	65	25
64_12363	NGTTCGTCCGGCGCGCGATCGGCGC	64	25
63_12581	CCGTGGAACCACCGAGCTTCGGTCG	63	25
63_12577	CGCGGACCGCGTCCGTGCGCGTGCG	63	25
63_12486	TCCGACCGTCGCGGCGCCTCCGGGC	63	25
62_12815	AGAAGATTCTGTTAGACCTAAACAA	62	25
62_12763	CGGTGCCGGACCACCCTGGCGGTCC	62	25
62_12666	TCCGATCGTTGACGGTTTCACCCCA	62	25
62_12639	TTTCTGTAGTATGCATCGTCCCCTC	62	25
61_293773	TTTTTCGTATGCCGTCTTCTGCTTG	61	25
60_13122	ATTAGTGCCGGTTTTCCCGGCGCTA	60	25
60_13089	CGGGCTACCGCCGGCTCCCAGGAGC	60	25
60_13074	CTCCGGACCGGGAGCCTCGAGGCAA	60	25
60_13062	GACCACGCGTCGCGTCGGCGCGGCC	60	25
60_13060	GAGCACGCGTCCCGTCGGCGCGGCC	60	25
59_13246	CTGATGATGCGGGTTCGATTCCCGC	59	25
59_746176	GACCACGCGTCCCGACGGCGCGGCC	59	25
59_13196	NGGGAGACCGGGGTTCGATTCCCCG	59	25
58_877374	CGCCGCGTCCGCGGCCGTCGCCGGA	58	25
58_250727	CGCCGCGTCCGTGGCCGTCGCCGGC	58	25
58_13429	GCCCGGATGGTGAAATTGGTAGACA	58	25
58_13428	GCCGCGCCATCCGCGTCCCGGCGTG	58	25
58_13378	TAGGAACTTCATACCGTGCTCTTGT	58	25
57_13693	ACGCGTCGCGCGGCCGTCGGGGTCC	57	25
57_13652	CGCCGCGTTCGCGGCCGTCGCCGGC	57	25
56_13882	AGGTACCGGGATCGTTGCCCGGCGC	56	25
55_14048	CCGCCGCGTCCGCGGCCGTCGCCGG	55	25
55_14038	CGCGTCCGCGGCCGTCGCCGGCGGA	55	25
55_13998	GCCCGTCTCGGGAAAACGATCGTCC	55	25
55_13996	GCGGCCGCGCCATCCGCGTCCCGGC	55	25
54_14195	GCCGTCGTCCCGTCGCGTCGTCGGC	54	25
53_14317	TTTTCTTCGGGCAAGTCACGGTGTC	53	25
52_14684	CCCCGCGTCCGCGGCCGTCGCCGGC	52	25
52_14670	CGCCGCTTCCGCGGCCGTCGCCGGC	52	25
52_14648	CGTGCGACCGCCCTCGGCGTCGGCC	52	25
52_14631	GACCACGCGTCCCGTCTGCGCGGCC	52	25
52_14621	GCGTCGTCCACGGCGGTCGTCGGGC	52	25
52_14585	NGGCCGTCGGCCGTCGTCCCGTCGC	52	25
52_14568	TCGGCCGGACGTATTGTCGGCAGGC	52	25
51_14931	AGAAGATTCTGTTAGACCTAAACGT	51	25
51_14899	CAGAAGACCCGGGTTCGTTTCCCGG	51	25
51_14879	CGACCGTGGAACCACCGAGCTTCGG	51	25
51_14876	CGCCGCCTCCGCGGCCGTCGCCGGC	51	25
51_14863	CGTCTTCGGACGGGAGCCGGCGCCG	51	25
51_743537	GACCACGGGTCCCGTCGGCGCGGCC	51	25
51_14782	NTTCACGGTCGGTCCGTAAAACGGC	51	25
50_15121	CACGTGTCTCGTGCTTCCGGCGCGC	50	25
50_15103	CGCAGCTATCTGCGCGTCGTCGTGT	50	25
50_15102	CGCCGCGTCCGCGACCGTCGCCGGC	50	25
50_15067	CTCTGTAGTTCAGTTGGTAGAACGG	50	25
50_15056	GACCACGCGTCCCGTCGTCGCGGCC	50	25
50_570992	NACCACGCGTCCCGTCGGCGCGGCT	50	25
50_15004	NTCCGGACCGGGAGCCTCGAGGCGG	50	25
49_15381	AAAACGAGCAAACGGTCGACTTCCC	49	25
49_15379	AAACGAGCAAACGGTCGACTTCCCA	49	25
49_15312	CCGTCGTCCCGTCGCGTCGTCGGCA	49	25
49_15309	CGCCGCGTCCGCGGCCGTCGCCAGC	49	25
49_15250	GGTCCGGCCGCCGCGCCGTCGGCCG	49	25
49_15243	GNCCACGCGTCCCGTCGGCGCGGCC	49	25
49_15221	NGCGGTCCGGCCGCCGCGCCGTCGG	49	25
48_1057350	ATAGGCGGGCGGTCTCGCGGCCGTC	48	25
48_15581	CCCTCCGGGGCGTTTCCGTGCGCGG	48	25
48_15565	CGCCGCGTCCGCGGCCGTCGCCGAC	48	25
48_15519	GACCACGCGTACCGTCGGCGCGGCC	48	25
48_15478	GTCTTCGGACTGGACGCGCGTTATT	48	25
47_15929	AAATACTTCTGACTGGGCATCATCT	47	25
47_15907	AGATCAAAACCGGCCCGTCGCGGCG	47	25
47_15829	CGTGCGCGGGCCGCCGGGCCGCGGG	47	25
47_15810	GACCAGGCGTCCCGTCGGCGCGGCC	47	25
47_15675	TGGACGGAGAACTGATAAAGGTGTC	47	25
47_329932	TTCTCCGGACCGGGAGCCTCGAGGC	47	25
46_16171	AGAGCGAGCACCTTCACGTCACCCA	46	25
46_16148	ATTTGAACCTCTGACCTACTGGTCC	46	25
46_16102	CGGCAAGAACCGTCGACGCGGCCCC	46	25
46_16094	CGTCGTCGCGCTCGTCGGCCTCGTA	46	25
46_16066	GACCTCGCGTCCCGTCGGCGCGGCC	46	25
46_16008	NCCGGACCGGGAGCCTCGAGGCGGT	46	25
46_16006	NCGTCGTCCCGTCGCGTCGTCGGCT	46	25
45_16405	CCCGGACCGGGAGCCTCGAGGCGGT	45	25
45_16388	CGCCATCCGCGTCCCGGCGTGCGGC	45	25
45_16387	CGCCGCGTCCCCGGCCGTCGCCGGC	45	25
45_877120	CGCCGCGTCCGCGGCCGTCGCCGTC	45	25
45_16338	GACCACGCGTCCGGTCGGCGCGGCC	45	25
45_547079	NCTTCGGACTGGACGCGCGTTATTC	45	25
45_16250	TATTTGAACACCTGCAGGCGCCGAT	45	25
44_16663	CGCCGCGTCCGCGGCTGTCGCCGGC	44	25
44_16660	CGCTGCGTCCGCGGCCGTCGCCGGC	44	25
44_16634	CGTGTCGCGGCCGGTCGCGTCGCGG	44	25
44_16493	TCTCGTTTCTCTAAGTTTCGTCGGC	44	25
44_16476	TTAGTGCCGGTTTTCCCGGCGCTTT	44	25
43_16985	CCGACCGTGGAACCACCGAGCTTCG	43	25
43_746107	GACCACGCGTCCCGGCGGCGCGGCC	43	25
43_16906	GCGGCCGGCCGTCCGCCCCGGCGTC	43	25
43_16834	NTTGGCTCGGCCCGGTATCCCCGAA	43	25
42_17322	AGGCTTGTAGCTCAGATGGTAAGAG	42	25
42_17272	CCTACTCCAATCTTGCTGCGCGGTG	42	25
42_17253	CGTCGCGTCCGCGGCCGTCGCCGGC	42	25
42_17213	GACCACGCGTCCCGTGGGCGCGGCC	42	25
42_17136	NGGGGGCAACCTCCGGTCGGCGCGC	42	25
42_382337	TGGACGGAGAACTGATAAGGGCTCG	42	25
41_877402	CGCCGCGTCCGCGGCCGTCGCCCGC	41	25
41_17560	CGCGCCGCGTCCGCGGCCGTCGCCG	41	25
41_812577	CTAGGCGGGCGGGCTCGCGGCCGTC	41	25
41_17360	TTATTTAAAACGGCTACGTAGCTCA	41	25
40_18010	AACGACTCTCGGCAACGGATATCTC	40	25
40_17956	ATTAGTGCCGGTTTTCCCGGCGCTT	40	25
40_17943	CACCAGGAGTGGAGCCTGCGGCTTA	40	25
40_17940	CACGTCGGCCGGACGTATTGTCGGC	40	25
40_17821	GCTTCGGACTGGACGCGCGTTATTC	40	25
40_668716	GGCGCGATCGGCGCGCGGCGCGGTC	40	25
40_17752	NGGGCTACCGCCGGCTCCCAGGAGC	40	25
40_17747	NTCCGCGTCCCGGCGTGCGGCGGGC	40	25
39_18272	CCTCCGGGCGTCGCGTGCGGGAGGA	39	25
39_18219	CTAGGCGGGCGGCCTCGCGGCCGTC	39	25
39_18217	CTAGTAACTTCTGGGCCAGGTGCCA	39	25
39_18148	GGGGCTGTTCTGGATTCGACAAACT	39	25
39_18100	NCCCGTCGTCCACGGCGGTCGTCGG	39	25
39_18043	TGCGGTCCGGCCGCCGCGCCGTCGG	39	25
39_18037	TGGGAACACTACGTGCCGTTGGCAT	39	25
38_18624	CGCCGCGTCCGCGGCCGTCGCCGCC	38	25
38_18532	GGAGCCTCGAGGCGGTCGCGGGCCC	38	25
38_18402	TGCGCGATCGGCGCGCGGCGCGGTC	38	25
38_18381	TTCTGACACAAGCGCTTCTCCTGCC	38	25
38_18377	TTGTTTAGCTCCTGATCGTCGTGTA	38	25
37_47319	AGAAGATTCTGTTAGACCTAAACTC	37	25
37_19056	CCGGACGCATCGTGGCCGGCATCAC	37	25
37_254733	CCGTCGTCCACGGCGGGCGTCGGGC	37	25
37_251213	CGCAGCGTCCGCGGCCGTCGCCGGC	37	25
37_19048	CGCCGCGTCAGCGGCCGTCGCCGGC	37	25
36_1040595	ATCGGCGCGCGGCGCGGTCGCCGCG	36	25
36_19383	CTTCTGACACAAGCGCTTCTCCTGC	36	25
36_19221	TCCCGTCGTCCACGGCGGTCGTCGG	36	25
36_19166	TTTCGGCCGTCCGCGTTCGCGTCTC	36	25
35_20010	ACGGCCGTCGTCGCGCTCGTCGGCC	35	25
35_19972	ATTAGTAACTTCTGGGCCCGGTGCC	35	25
35_19933	CCGCGTCCGTGCGCGTGCGGCCGGC	35	25
35_19649	TCTGATCGAGAGGCGCTCATGCACT	35	25
34_1153845	AATGGCACTGAAAGAATTCACGGGT	34	25
34_20416	CACGCGTCGCGCGGCCGTCGGGGTC	34	25
34_20364	CGCCACGCGTCGCGCGGCCGTCGGG	34	25
34_20304	CTCGTTGGGCGCCGGCCGAAGGGCC	34	25
34_623878	GTCCACGGCGGTCGTCGGGCGCGTC	34	25
34_20158	NTCGTCCACGGCGGTCGTCGGGCGC	34	25
34_20097	TCTTAGCTTTTTCTATACGTGCATG	34	25
34_20045	TTTGGATTCAACTCTGATACTGGCA	34	25
33_20997	AAAACGAGCAAACGGTCGACTTCCG	33	25
33_1088087	AGGCCCCGGGTTCGTTCCCCGGCAT	33	25
33_20908	CACGCGTCCCGTCGGCGCGGCCGTC	33	25
33_20880	CCGCGTCCCGGCGTGCGGCGGGCGT	33	25
33_20864	CGCGGCGCTTCCGCGGGCCCGGGCC	33	25
33_20775	GACAGAGTTCCGACCGTCGCGGCGC	33	25
33_600736	GTGCGTCGGGCTCCGCGGTGAAGAA	33	25
33_20610	TACCTGTAGTCGACGGTCACAAGTA	33	25
33_20574	TCTCCGGACCGGGCGCCTCGAGGCG	33	25
32_21364	CACGGCGGTCGTCGGGCGCGGCCGC	32	25
32_21317	CGCCGCGTCCGCAGCCGTCGCCGGC	32	25
32_21316	CGCCGCGTCCGCGGCCCTCGCCGGC	32	25
32_21313	CGCGGTCGCCGCGCCGTCGGCCTGT	32	25
32_21281	CGTTCGCGGGCGTCAGGACGCCGGT	32	25
32_21244	GACCACGCGTGCCGTCGGCGCGGCC	32	25
32_21181	GTCAGTCGTGCGTCGGGCTCCGCGG	32	25
32_614706	GTCGGGCTCCGCGGTGAAGTCGTAT	32	25
32_21088	TACCACGCGTCCCGTCGGCGCGGCT	32	25
31_21965	ACGGCGGTCGTCGGGCGCGGCCGCG	31	25
31_21823	CGCCCCGTCCGCGGCCGTCGCCGGC	31	25
31_744236	GACCACGCGTCCCGTCGGCGGGGCC	31	25
31_21741	GATAAGGATTGGCTCTGAGGAGCGT	31	25
31_21631	GTTTCGGTTAGGGGGCCATCCCGGC	31	25
31_486327	TACCACGCGCCCCGTCGGCGCGGCC	31	25
30_22504	CCACGCGTCCCGTCGGCGCGGCCAA	30	25
30_22480	CCGGATAGCTCAGTCGGTAGAGCAG	30	25
30_877061	CGCCGCGTCCGCGGCCGTCTCCGGC	30	25
30_22455	CGCGGGCCCGTCGCCGTCCGCCGAC	30	25
30_22446	CGGACTGGACGCGCGTTATTCGGCC	30	25
30_22395	CTAGGCGGGCAGTCTCGCGGCCGTC	30	25
30_22357	CTTGCTGCGCGGTGCTCTTCACCGA	30	25
30_22299	GGACCACGCGTCCCGTCGGCGCGGT	30	25
30_22292	GGCAACCTCCGGTCGGCGCGCGTCA	30	25
30_22220	GTGCGTCGGGCTCCGCGGTTCGTAT	30	25
30_22113	TATTTAAAACGGCTACGTAGCTCAG	30	25
30_22090	TCGTCCACGGCGGTCGTCGGGCGCG	30	25
30_22054	TGTTCGTCCGGCGCGCGATCGGCGC	30	25
29_23229	AACCTCCGGTCGGCGCGCGTCAGTC	29	25
29_23122	ATTTTGGGGCTTGCTCCTGCTCCAC	29	25
29_23085	CCATCCCGGCCTACCAATCCGATGC	29	25
29_892284	CGACGCGTCCGCGGCCGTCGCCGGC	29	25
29_877563	CGCCGCGTCCGCGCCCGTCGCCGGC	29	25
29_23053	CGCGTCGCGGCCGGCCGTCCGCCCC	29	25
29_22921	GCGGCCCGGGTTCGTTTCCCGGCTG	29	25
29_22762	NTTCGCCGTCGCCGGGCGGTCCGGC	29	25
29_22680	TGGTAGCTCGTCGGGCTCATAACCC	29	25
29_22665	TTAGAGACGGGCCCGCGGCGCCGGC	29	25
28_23620	CTCTTTTGTCTCGTCCGGGCGACCG	28	25
28_23617	CTGCCTTATCAACTGTCGACGGTAG	28	25
28_23566	GATCGGCGCGCGGCGCGGTCGCCGC	28	25
28_23557	GCCGGACCGGGAGCCTCGAGGCGGT	28	25
28_23401	NTTCGTGCGCGTCCCGATCGCGGCC	28	25
28_23332	TCGTCGTCCACGGCGGTCGTCGGGC	28	25
27_24586	AATAATAGGGCTTTATGCCCTATTG	27	25
27_1135899	ACCACGCGTCCCGTCGGCGCGGCAA	27	25
27_25916	CGCCGCGTCCGCCGCCGTCGCCGGC	27	25
27_24415	CGCGTCGCGCGGCCGTCGGGGTCCG	27	25
27_24303	GACCGTGGAACCACCGAGCTTCGGT	27	25
27_24284	GCCAACACAATCAGACCGCAATCTA	27	25
27_24265	GCTGGCCGCGTCGCGGCCGGCCGTC	27	25
27_24250	GGCCATCCCGGCCTACCAATCCGAT	27	25
27_25586	NATGGGAGTTGTGGCGTACGGGCCG	27	25
26_25262	ATGCCCGGAGGCGGAATTGAACCAC	26	25
26_25216	CACCACGCGTCCCGTCGGCGCGGCA	26	25
26_25140	CGCCACCCGGCGGACCGGCGCTCGG	26	25
26_25067	CTACTCCAATCTTGCTGCGCGGTGT	26	25
26_25050	CTCTCCGGACCGGGAGCCTCGAGGC	26	25
26_24900	GTCCGCGTCCCGGCGTGCGGCGGGC	26	25
26_24822	NGCGGCCGTCGTCGCGCTCGTCGGC	26	25
26_24755	TAGTAACTTCTGGGCCAGGTGCCAC	26	25
26_24704	TCTCGGATCATGCGCATACGTAGTA	26	25
26_24669	TGGCCGCGTCGCGGCCGGCCGTCCG	26	25
25_26099	ATACACCTATTTATTTAGCCCCTTT	25	25
25_25917	CGCCGACCGTGGAACCACCGAACGT	25	25
25_28545	CTTCGGACTGGACGCGCGTTATTCT	25	25
25_25747	GCCACGCGTCGCGCGGCCGTCGGGG	25	25
25_25697	GGGGCTGTTCTGGATTCGACAAAAT	25	25
25_25649	GTCGGTTCGTCCGGCGCGCGATCGG	25	25
25_25521	TACACGATTTCGTCGCGACGCGCAT	25	25
25_25390	TTGGCTCGGCCCGGTATCCCCGAAC	25	25
24_27028	AGACCACGCGTCCCGTCGGCGCGGC	24	25
24_27011	AGGCGGTCGCGGGCCCGTCGCCGTC	24	25
24_26925	CAAACCTATCGTGCTGAACGGCTCA	24	25
24_33843	CCGGACCGGGAGCCTCGAGGCGGTT	24	25
24_26830	CCTGTGCCCGTTCGTGCCGGGCCGC	24	25
24_26829	CCTTCGGACTGGACGCGCGTTATTC	24	25
24_26809	CGATGGTATTACGGGGACTCCCCGT	24	25
24_26793	CGGCGCGCGGCGCGGTCGCCGCGCC	24	25
24_26734	CTAGGCGGGCGGTCTCGCAGCCGTC	24	25
24_26733	CTAGGCGGGCGGTCTCGCGGCCGCC	24	25
24_26732	CTAGGCGGGTGGTCTCGCGGCCGTC	24	25
24_26614	GCCGGCCGTCAAAAGTCGCCGTCCG	24	25
24_26528	GTCAGAGTTCTACAGTCCGACGATC	24	25
24_26418	NTACTCCAATCTTGCTGCGCGGTGC	24	25
24_26277	TGGGGGCAACCTCCGGTCGGCGCGC	24	25
24_26250	TTAGTAACTTCTGGGCCAGGTGCCG	24	25
24_26227	TTGGGAACACTACGTGCCGTTGGCA	24	25
23_27987	AAGGATTGGCTCTGAGGGCTGGGCA	23	25
23_877553	CGCCGCGTCCGCGGACGTCGCCGGC	23	25
23_27723	CGCCGCGTCCGCGGCAGTCGCCGGC	23	25
23_877411	CGCCGCGTCCGCGGCCGTCGCAGGC	23	25
23_27720	CGCCGTGTCCGCGGCCGTCGCCGGC	23	25
23_834254	CGTCGTCGCGCTCGTCGGCCGTTCG	23	25
23_27659	CGTCGTCGCGCTCGTCGGCGCGGCC	23	25
23_27573	GACCACGCGACCCGTCGGCGCGGCC	23	25
23_703244	GCCGTCGTCCACGGCGGTCGTCGGG	23	25
23_27433	GTCGGCGGGCCGACACGTTTACTTT	23	25
23_27387	GTGTGTCGACAATATGGATACAAAT	23	25
23_27351	NCGGTCCGGCCGCCGCGCCGTCGGC	23	25
23_27248	TATTAGTAACTTCTGGGCCAGGTGC	23	25
23_27233	TCGCCGTCGGTTCGTCCGGCGCGCG	23	25
23_27230	TCGGACACGGCCAAGCGTCCTCGCC	23	25
23_27134	TTCTGTAGTATGCATCGTCCCCTCC	23	25
22_28952	ACCAGATCGTCCACATGGAAGAGGA	22	25
22_28654	CGGGGGCAACCTCCGGTCGGCGCGC	22	25
22_836243	CGTCGTCCCGTCGCGTCGTCGGCTC	22	25
22_28565	CTCTCGGGCCCGCTGGCGGCGCATC	22	25
22_28555	CTGTAGTTCAGTTGGTAGAACGGCG	22	25
22_28362	GTCGGGCTCCGCGGTGAAGCGCGCC	22	25
22_28184	TATCACAGCCAGCTTTGATGAGCGT	22	25
22_430709	TCCTCTGTAGTTCAGTTGGTAGAAC	22	25
22_28048	TTCGCCGTCGCCGGGCGGTCCGGCC	22	25
21_30092	AAGCAGATATCCTAACCCCTTACCG	21	25
21_30062	ACAAACCTATCGTGCTGAACGACTC	21	25
21_30014	AGCCACGCGTCGCGCGGCCGTCGGG	21	25
21_30005	AGCTGGGACTGCGTACGCGCCGTCC	21	25
21_29813	CCCGGCCGTCGCCCGTGCGCCCGGT	21	25
21_32261	CGCCGCGTCCGCGGCCGTCGCCTGC	21	25
21_29661	CTAAGGCGTCGGCTGCGGCGCAGCC	21	25
21_29635	CTCAGTTGGTAGAGCAGTTGACTTT	21	25
21_29630	CTCCGGACCGGGAGCCTCGAGGCGA	21	25
21_29629	CTCCGGACCGGGAGCCTCGAGGCGC	21	25
21_29519	GCCCCGGCGTCGGTTCGCCGTCGCC	21	25
21_29328	NACCACACGTCCCGTCGGCGCGGCC	21	25
21_29327	NACCCCGGCCGTCGCCCGTGCGCCC	21	25
21_29178	TCAAAGAAGATTCTGTTAGACCTAA	21	25
21_29156	TCGGTCCGGCCGCCGCGCCGTCGGC	21	25
21_29142	TCTCTGGACCGGGAGCCTCGAGGCG	21	25
21_29081	TTAACAACCTGATGACGTATTGTCC	21	25
21_29008	TTTTGGACATAAGGCTTGCTTCGGC	21	25
20_31330	AAGAAGATTCTGTTAGACCTAAACA	20	25
20_31286	AATTGTCGGGAGGGAAGCGGATGGG	20	25
20_31275	ACCTGACACAACACGAGACCTGACA	20	25
20_31103	CACCACGCGCCCCGTCGGCGCGGCC	20	25
20_31077	CAGGGCTACCGCCGGCTCCCAGGAG	20	25
20_31066	CATCCCGGCCTACCAATCCGATGCA	20	25
20_31034	CCCGTCGTCCACGGCGGGCGTCGGG	20	25
20_31032	CCCGTCGTCCACGGCGGTCGTCGGT	20	25
20_31009	CCGTCGTCCACGGCGGTCGGCGGGC	20	25
20_30978	CGCAATGAAATTAAGCACAGCATTT	20	25
20_30970	CGCCGAGTCCGCGGCCGTCGCCGGC	20	25
20_30926	CGGGTCGTCGTAGAAGCGTAGGCAA	20	25
20_30912	CGGTGAAGCGCGCCGCGTCCGCGGC	20	25
20_30896	CGTCCCGTCGGCGCGGCCGTCGTCG	20	25
20_30893	CGTCGCCGGGCGGTCCGGCCGCCGC	20	25
20_30799	CTTCGCGTCGCGTCCCGGCTTCCCC	20	25
20_30494	GTTGGTCAGGATATTCGGCTCTCAC	20	25
20_30472	NCACCCCGGCCGTCGCCCGTGCGCC	20	25
20_30464	NCCGCGTCCGCGGCCGTCGCCGGCG	20	25
20_30367	TACTATTTGAACACCATTCGACGGT	20	25
20_30326	TCAGAGTTCTACAAGTCCGACGATC	20	25
20_30306	TCGGACTGGACGCGCGTTATTCGGC	20	25
20_30291	TCTCCGGACCAGGAGCCTCGAGGCG	20	25
19_32689	AAGATTCTGTTAGACCTAAACACGT	19	25
19_32669	AATAATAGGGCTTTATGCCCTATTA	19	25
19_32564	AGGCCCCGGGCTCGATCCCCGGCAT	19	25
19_32557	AGGTACCGGGATCGATGCCCGGCGC	19	25
19_32479	ATTAGTAACTTCTGGGCCAGGCGCC	19	25
19_32478	ATTAGTAACTTCTGGGCCAGGTGCG	19	25
19_32447	CAACCTCCGGTCGGCGCGCGTCAGT	19	25
19_32437	CAATGAAATTAAGCACAGCATTTTC	19	25
19_32398	CAGGAGACCCGGGTTCGATTCCCGG	19	25
19_32360	CCACCCCGGCCGTCGCCCGTGCGCC	19	25
19_32339	CCCAGGAGGCTCGGGTTCGATTCCC	19	25
19_32304	CCTCCGGGGCGTTTCCGTGCGCGGG	19	25
19_37005	CGTCGTCGCGCTCGTCGGCTCGTAT	19	25
19_32138	CTAGGCAGGCGGTCTCGCGGCCGTC	19	25
19_32136	CTAGGCGGGCGGTCTCGTGGCCGTC	19	25
19_31893	GGTTCGATCCCCGGCATCTCCACCA	19	25
19_31862	GTCAATACAATCAGACCGCAATCTA	19	25
19_31813	GTGCCTATACTCGGCCGTCGGCGGC	19	25
19_31792	GTGTCGCGGCCGGTCGCGTCGCGGG	19	25
19_31730	NGGATTGAGACGGCGGCCTACGCCC	19	25
19_31580	TCCGTCGTCCACGGCGGTCGTCGGG	19	25
19_31577	TCGCCGTCGCCGGGCGGTCCGGCCG	19	25
19_31551	TCTCCGGACCGGGAGCCTCGCGGCG	19	25
19_31493	TGGACGGAGAACTGATAAGGGCATC	19	25
19_31492	TGGACGGAGAACTGATAAGGGCGTC	19	25
19_31430	TTCACGGTCGGTCCGTAAAACGGCC	19	25
19_31417	TTCGGCCGTCCGCGTTCGCGTCTCC	19	25
19_31373	TTTGGATTCAAATCTGATACTGGCA	19	25
18_34234	AAACGAGCAAACGGTCGACTTCCCC	18	25
18_34233	AAACGAGCAAACGGTCGACTTCCGT	18	25
18_34149	ACCACGCGTCCCGTCTTCTGCTTGT	18	25
18_33954	CACCACCAGGAGTGGAGCCTGCGGC	18	25
18_33851	CCGCAACTCAGCAGGAAGAGTTGCG	18	25
18_33784	CGCCGCGTACGCGGCCGTCGCCGGC	18	25
18_33783	CGCCGCGTCCGCGGCCGACGCCGGC	18	25
18_33782	CGCCGCGTCCGCGGCCTTCGCCGGC	18	25
18_39068	CGCCGCGTCCGCTGCCGTCGCCGGC	18	25
18_33770	CGCGTCCCGTCGGCGCGGCCGTCGT	18	25
18_33614	CTCGGCTGCGAACCGAGCGGTCGGA	18	25
18_33611	CTCGGGGTCGTGGGTTCGAGCCCCA	18	25
18_33533	GACCACGCGTCCCGTCGGCGNGGCC	18	25
18_33503	GATACGTTACTAGGGCTACCGCCGG	18	25
18_33407	GGCGTCGGTTCGCCGTCGCCGGGCG	18	25
18_33259	GTGCGTCGGGCTCCGCGGTGAAGCA	18	25
18_33207	NACCACGCGTCCCATCGGCGCGGCC	18	25
18_33204	NACCACGCGTCCCGTCGGTGCGGCC	18	25
18_33190	NAGGAACTTCATACCGTGCTCTTTT	18	25
18_33073	TAACATTTCGTCAGCCTCCGGCATT	18	25
18_32935	TCTCCAGACCGGGAGCCTCGAGGCG	18	25
18_32923	TCTTAGAACTATTGGCGGCTTTACA	18	25
18_32791	TTCAGAGTTCTACAGACCGACGATC	18	25
18_32736	TTTGGCTCGGCCCGGTATCCCCGAA	18	25
17_35794	AACGAGCAAACGGTCGACTTCCGTT	17	25
17_35755	AATACTTCTGACTGGGCATCATCTA	17	25
17_35725	ACCACGCGTCCCGTCGGCGCGGCCG	17	25
17_35691	ACTGGGCTCGAACCAGTGACATACG	17	25
17_35683	AGAAGATTCTGTTAGACCTAAACCT	17	25
17_35527	CAAAGACCTGGTGACTCTGAATAAC	17	25
17_35499	CACGCGTCCCGTCGGCGCGGCCGAC	17	25
17_35437	CCACGCGTCGGGCTCCGCGGTGAAG	17	25
17_37189	CCGGGAAGATGACCGAACTCGGCCG	17	25
17_35331	CGCGGTCCGGCCGCCGCGCCGTCGG	17	25
17_35303	CGGCGGCAACAGGGGTTCAAATCCC	17	25
17_35196	CTAAGGCGTCGGTTGCGGCGCAGCC	17	25
17_36953	CTAGGCGGGCGGTCTCGCGGCCGTA	17	25
17_35152	CTCGCGATCGGCGCGCGGCGCGGTC	17	25
17_35012	GCGGCCGTCGTCGCGCTCGTCGGCA	17	25
17_34821	GTCTCGGGGTGTTAGTTACCGGCAC	17	25
17_34757	NACCACGCGTCCCGTTGGCGCGGCC	17	25
17_34502	TCAGAGTTCTAACAGTCCGACGATC	17	25
17_34494	TCCCCGGACCGGGAGCCTCGAGGCG	17	25
17_34489	TCCGGCGTGTCGCGGCCGGTCGCGT	17	25
17_34373	TGGGTATGGGCCGTCGTACGGCATT	17	25
17_34306	TTCAGAATTCTACAGTCCGACGATC	17	25
17_34305	TTCAGAGTTCTACAGCCCGACGATC	17	25
17_34302	TTCCGTGCGCGGGCCGCCGGGCCGC	17	25
17_34298	TTCGAGCTCGACCGCGGGGGTCGGA	17	25
17_35902	TTGAGGGCGTGGGTTCGAATCCCAC	17	25
17_34254	TTTGTTACGCCTGTGGAGACGTCGC	17	25
16_37571	ACGGACCTTCGGGTCCACGACGGGC	16	25
16_37464	ATAACGAACGAGACTCTGTCCTGCT	16	25
16_37458	ATACACCAGTTCTCGTCTGATCACT	16	25
16_37449	ATAGAACAGCAGCCGCGCACGTTCT	16	25
16_37237	CCAGGCGGGCGGTCTCGCGGCCGTC	16	25
16_37226	CCCCGTCGTCCACGGCGGTCGTCGG	16	25
16_37178	CCGTCGGGGTCCGACGACGGCGGCC	16	25
16_37117	CGCCGCGTCCGCGGCCGTGGCCGGC	16	25
16_37088	CGGACTGGACGCGCGTTATTCGGCA	16	25
16_37034	CGTCGCGACTCGTTGGGCGCCGGCC	16	25
16_36955	CTAGGCGGGCGGTCTCGCGGCCATC	16	25
16_36954	CTAGGCGGGCGGTCTCGCGGCCGGC	16	25
16_36858	CTTTGACTGTTGGAGCCTGTTGGCA	16	25
16_36829	GACACCCCGGCCGTCGCCCGTGCGC	16	25
16_36790	GAGTAGAACACTCGTTTGCAGCCCC	16	25
16_36725	GCGGCCGTCGTCGCGCTCGCCGGCC	16	25
16_36626	GGGGCTACCGCCGGCTCCCAGGAGC	16	25
16_38492	GTCCACGGCGGTCGTCGGGCGCTCG	16	25
16_36546	GTCGGCCGGACGTATTGTCGGCAGG	16	25
16_36432	NACCACGCGCCCCGTCGGCGCGGCC	16	25
16_36431	NACCACGCGTCCCGTCGGCACGGCC	16	25
16_36367	NGCCGACCGTGGAACCACCGAGCAG	16	25
16_36366	NGCGCGGCGCGGTCGCCGCGCCGTC	16	25
16_36331	NGTCTCGGGGTGTTAGTTACCGGCA	16	25
16_36324	NTAGTAGACCATGCCTGGCACATTT	16	25
16_36265	TACAGAGTTCTACAGTCCGACGATC	16	25
16_36262	TACCACACGTCCCGTCGGCGCGGCC	16	25
16_36261	TACCACGCGTCCCATCGGCGCGGCC	16	25
16_36241	TACTAGGGCTACCGCCGGCTCCCAG	16	25
16_36141	TCGAACCAGCAACCGGCTGCGCCGC	16	25
16_37992	TCTCCGGACCGAGAGCCTCGAGGCG	16	25
16_36112	TCTCCGGACTGGGAGCCTCGAGGCG	16	25
16_35926	TTCAGAGTTCTACAGTTCGACGATC	16	25
16_35878	TTTAAAACGGCTACGTAGCTCAGCT	16	25
16_35873	TTTAGAGTTCTACAGTCCGACGATC	16	25
15_41983	AAGAAGATTCTGTTAGACCTAAACT	15	25
15_39626	AATGGCACTGAAAGAATTCACGGGA	15	25
15_39588	ACGCGTCCCGTCGGCGCGGCCGACC	15	25
15_39546	AGACCCCGGGTTCGATCCCCGGCAT	15	25
15_39421	ATCCGGGCTAGAAGCGACGCATGTG	15	25
15_39333	ATTTAAAACGGCTACGTAGCTCAGC	15	25
15_39285	CACCGCCAGGTGGGGAGTTTGACTG	15	25
15_39230	CATCCGCGTCCCGGCGTGCGGCGGG	15	25
15_39181	CCAGTCGAACGCACATTGCGGCCTC	15	25
15_39127	CCGTCGTCCACGGCGGTCATCGGGC	15	25
15_39082	CGATACGGGACTCATCCGAGGCCCC	15	25
15_39070	CGCCGCGTCCGCGGCCGTAGCCGGC	15	25
15_39067	CGCCGCGTCCTCGGCCGTCGCCGGC	15	25
15_39060	CGCTTCGTGCGCGTCCCGATCGCGG	15	25
15_39021	CGGGCGGTCCGGCCGCCGCGCCGTC	15	25
15_39011	CGGGTCGTCGTAGAAGCGTAGGCGG	15	25
15_39008	CGGTTAGGATATCTGGCTTTCACCC	15	25
15_38933	CNCCGCGTCCGCGGCCGTCGCCGGC	15	25
15_38917	CTAGGCGAGCGGTCTCGCGGCCGTC	15	25
15_38846	CTGGCGGCGCATCAACGGTGAACGC	15	25
15_38701	GCCGGACGTATTGTCGGCAGGCGGA	15	25
15_38678	GCGGATTGAGACGGCGGCCTACGCC	15	25
15_38483	GTCGACCTTGAAATACCACTACTCG	15	25
15_40509	GTGCGTCGGGCTCCGCGGTGAAGCT	15	25
15_38344	NACCACGCGTCCCGTCGGCGCGGTC	15	25
15_38343	NACCACGCGTCCTGTCGGCGCGGCC	15	25
15_38296	NGACCGCAGTGAGGTCTTCGGACTG	15	25
15_38231	NTAGGGCTACCGCCGGCTCCCAGGA	15	25
15_38164	TAAGGACATCTCTGTTGGCATATCC	15	25
15_38137	TACGGGCCGGCCTCGTTGCCGGGGC	15	25
15_38130	TACTGGTACTGGTGAGCTGCGGCGC	15	25
15_38053	TCAGAGTTCTACAGTCCGACGGATC	15	25
15_38018	TCGGGTCGTCGTAGAAGCGTAGGCG	15	25
15_37993	TCTCCGGACCCGGAGCCTCGAGGCG	15	25
15_37975	TCTTTGGGATTTAATAGAGCCGGTT	15	25
14_41978	AAGCTTCTACGATCGCCTGATGGCC	14	25
14_41744	ATAAGGATTGGCTCTGAGGAGCGTG	14	25
14_41719	ATAGTAACTTCTGGGCCAGGTGCCA	14	25
14_41672	ATCTTCTGACACAAGCGCTTCTCCT	14	25
14_41653	ATGGTATCCTGCAGCAGCTAAACCA	14	25
14_41625	ATTAGTAACTTCTGGGCCAGGTGCT	14	25
14_41602	ATTTTAAAATATGTCTCCCTTGCCA	14	25
14_41601	ATTTTAAAATATGTCTCCCTTGCTT	14	25
14_41439	CCCGTCGCGTCGTCGGCTCGCCGTC	14	25
14_41435	CCCTAATGTGGATACCTCGGACGCA	14	25
14_41433	CCGAGAGGCTTAACCTTACAACACC	14	25
14_43888	CCGGTCGGCGCGCGTCAGTCTCGTA	14	25
14_41388	CCGTTGGCTCGGCCCGGTATCCCCG	14	25
14_41379	CCTTTGTTACGCCTGTGGAGACGTC	14	25
14_41323	CGCCGCGTCCGCGGGCGTCGCCGGC	14	25
14_41322	CGCCGCGTGCGCGGCCGTCGCCGGC	14	25
14_41135	CGTTGGCTCGGCCCGGTATCCCCGA	14	25
14_41117	CTACCCGCCGGATTTAAGCATATTA	14	25
14_41101	CTAGGCGGGCGGTCTCACGGCCGTC	14	25
14_41097	CTAGGCGGGCGGTCTCTCGGCCGTC	14	25
14_41011	CTGGTAGCTCGTCGGGCTCATAACC	14	25
14_40901	GACCGGGAGCCTCGAGGCGGTCGCG	14	25
14_40738	GGCCGTGATCGTCTAGTGGTTAGGA	14	25
14_40637	GTAGCTCGTCGGGCTCATAACCCGA	14	25
14_40559	GTCGTCCACGGCGGTCGGCGGGCGC	14	25
14_40457	GTTTCCGTGCGCGGGCCGCCGGGCC	14	25
14_40434	NACCGCGTCCGCGGCCGTCGCCGGC	14	25
14_40399	NCACGCGTCCCGTCGGCGCGGCCGT	14	25
14_40274	NTTGATCCTTCGATGTCGGCTCTTC	14	25
14_40225	TACCACGCGTCCCGTCGGCACGGCC	14	25
14_40199	TAGCGGAATCCTTCTGAATATGGCA	14	25
14_40193	TAGGAACTTCATACCGTGCTCTGTC	14	25
14_40161	TATCACAGCCAGCTTTGTATGAGCG	14	25
14_40050	TCTCCGGACCGGGAGCCCCGAGGCG	14	25
14_39857	TTAGTTACAACTAACAGGATCTTCT	14	25
14_39825	TTCGGGTCGTCGTAGAAGCGTAGGC	14	25
13_55325	AAGAAGATTCTGTTAGACCTAAATC	13	25
13_44455	AATTCGGAAAACAAGCATATATTTT	13	25
13_44197	ATCCTTACCTGTATTAGCTGGTGCT	13	25
13_44144	ATTAGTAACTTCTGGGCCAGGGGCC	13	25
13_43874	CCGTCGTCCACGGCGGTCGCCGGGC	13	25
13_43872	CCGTCGTCCATGGCGGTCGTCGGGC	13	25
13_43858	CCTGTTGGTCTAGGGGTATGATTCT	13	25
13_43793	CGCCGCGGCCGCGGCCGTCGCCGGC	13	25
13_43787	CGCGGCCGGCCGTCCGCCCCGGCGT	13	25
13_43751	CGGATGGTGAAATTGGTAGACACAA	13	25
13_43683	CGTAACGCGGAATACTTCGAAATGT	13	25
13_43645	CGTCGGGCTCCGCGGTGAAGCGCGC	13	25
13_43635	CGTCGTCCACGGCGGTCGTCGGGCA	13	25
13_82335	CGTGCGTCGGGCTCCGCGGTTCGTA	13	25
13_43574	CTACGCGGGCGGTCTCGCGGCCGTC	13	25
13_43566	CTAGACGGGCGGTCTCGCGGCCGTC	13	25
13_43558	CTAGGCGCGCGGTCTCGCGGCCGTC	13	25
13_43556	CTAGGCGGGAGGTCTCGCGGCCGTC	13	25
13_43555	CTAGGCGGGCGGTCCCGCGGCCGTC	13	25
13_43541	CTAGGTGGGCGGTCTCGCGGCCGTC	13	25
13_43513	CTCGATCGGCGCGCGGCGCGGTCGC	13	25
13_43359	GACCTCGGTCCCGCGCATCTCCGCC	13	25
13_43309	GATCACGATACGTTACTAGGGCTAC	13	25
13_43301	GATGGGAGTTGTGGCGTACGGGCCG	13	25
13_43254	GCGGCCGTCGGCCGTCGTCCCGTCG	13	25
13_45990	GCTCCGCGGTGAAGCGCGCCGCGTC	13	25
13_43178	GGCCCGTCTCGGGAAAACGATCGTC	13	25
13_43173	GGCGATCGGCGCGCGGCGCGGTCGC	13	25
13_43164	GGCGGTCCGGCGTGTCGCGGCCGGT	13	25
13_43153	GGGAGACCGGGGTTCGATTCCCCGC	13	25
13_42993	GTCGCTGGCCGCGTCGCGGCCGGCC	13	25
13_42841	NACCATGCGTCCCGTCGGCGCGGCC	13	25
13_42680	NTGCGTCGGGCTCCGCGGTGAAGCG	13	25
13_42603	TACCACGCGTCCCGTTGGCGCGGCC	13	25
13_42451	TCCGGGCTAGAAGCGACGCATGTGC	13	25
13_42446	TCCGGTCGGCGCGCGTCAGTCGTGC	13	25
13_42392	TCTCCGGACCGGGAGCCTCAAGGCG	13	25
13_44995	TCTCCGGACCGGGAGCCTCGAGGCT	13	25
13_42331	TGCCCGGAGGCGGAATTGAACCACC	13	25
13_42288	TGGGAACACTGCGTGCCGTTGGCAT	13	25
13_42165	TTCAGAGTTCTACAGTCCGACGACC	13	25
13_42164	TTCAGAGTTCTACAGTCCGATGATC	13	25
13_42158	TTCCATGAGCACCGCATCCTATACC	13	25
13_42156	TTCCGCGTCCCGGCGTGCGGCGGGC	13	25
12_47518	AACGGCTGCTTTATAAAAGCAGCCT	12	25
12_47387	ACCCGTCGTCCACGGCGGTCGTCGG	12	25
12_50855	AGAAGATTCTGTTAGACCTAAATCG	12	25
12_47272	AGCGCGATCGGCGCGCGGCGCGGTC	12	25
12_47207	AGTGAGGTCTTCGGACTGGACGCGC	12	25
12_46829	CCACGCGTCCCGTCGGCGCGGCCGA	12	25
12_46785	CCCCTCCGGGGGCTGGGTCGTCGCG	12	25
12_46768	CCGACCGTGGAACCACCGAGCGCAG	12	25
12_46763	CCGCCGGGCCGCGGGCGCCAGTCGC	12	25
12_46727	CCGTCGTCCACAGCGGTCGTCGGGC	12	25
12_46707	CCTGGCGGTCCGGCGTGTCGCGGCC	12	25
12_46644	CGATCGGCGCGCGGCGCGGTCGCCG	12	25
12_50010	CGCCTCGTCCGCGGCCGTCGCCGGC	12	25
12_46569	CGGCCGGACGTATTGTCGGCAGGCG	12	25
12_46428	CGTGCCTATACTCGGCCGTCGGCGG	12	25
12_46309	CTGAATAACTTCGAGCTGATCGCAC	12	25
12_46048	GCCGTGGAACCACCGAGCTTCGGTC	12	25
12_46017	GCGGCCGTCGCCGCGCTCGTCGGCC	12	25
12_46016	GCGGCCGTCGTCGCGCTCATCGGCC	12	25
12_45992	GCGTTCGCCCGTCGTCCACGGCGGT	12	25
12_45867	GGGCGGTCCGGCCGCCGCGCCGTCG	12	25
12_45578	GTTACTAGGGCTACCGCCGGCTCCC	12	25
12_45538	NACCACGCGTCCCGTCGACGCGGCC	12	25
12_45536	NACCACGTGTCCCGTCGGCGCGGCC	12	25
12_45478	NCGTCGGCCGGACGTATTGTCGGCA	12	25
12_45437	NGCCGCGTCCGCGGCCGTCGCCGGT	12	25
12_45369	NTAGAGAGGATAATTTTCCTCTCTA	12	25
12_45348	NTCCGGCCGCCGCGCCGTCGGCCGC	12	25
12_45248	TACCACGCGTCCCGTCGGTGCGGCC	12	25
12_45045	TCGCAATGTAATTGATAGGCTTCTT	12	25
12_45025	TCGGTAGAGCGGAACGCGCGGTTCC	12	25
12_45000	TCTCCGGACCGCGAGCCTCGAGGCG	12	25
12_48077	TCTCCGGACCGGGAGCCTCGAGGAG	12	25
12_44918	TGCGATCGGCGCGCGGCGCGGTCGC	12	25
12_44744	TTCAGAGTTCTACATTCCGACGATC	12	25
11_51073	AAGATTCTGTTAGACCTAAACGCAG	11	25
11_50825	AGATGGTGCCAGGCCAGTAGAGGCC	11	25
11_50700	ATAAGCTTCCTTTATGGAAGCTTTT	11	25
11_50688	ATACGGGACTCATCCGAGGCCCCGT	11	25
11_50525	ATTAGTAACTTCCGGGCCAGGTGCC	11	25
11_50394	CACCACGCGTCCCGTCGGCCCGGCC	11	25
11_54539	CACCACGCGTCCCGTCGGCGCGGCT	11	25
11_50323	CAGGAGACCCGGGTTCATTTCCCGG	11	25
11_50212	CCCCTTCGTCTAGAGGTTAGGACAT	11	25
11_50207	CCCGGCGTCGGTTCGCCGTCGCCGG	11	25
11_50191	CCCTGTTGGACAACTTCTGGCGGTC	11	25
11_50145	CCGGGCTAGAAGCGACGCATGTGCT	11	25
11_50142	CCGGTCCGGCCGCCGCGCCGTCGGC	11	25
11_50012	CGCCGCGTCCGCGTCCGTCGCCGGC	11	25
11_50003	CGCGCCATCCGCGTCCCGGCGTGCG	11	25
11_49955	CGGAGAGAGTTAACAGGCTTTGGCT	11	25
11_49841	CGTCCACGGCGGTCGTCGGGCGCAA	11	25
11_53845	CGTCGGCCGGACGTATTGTCGGCAG	11	25
11_49811	CGTCGTCCACGGCGGTCGTCGGGCG	11	25
11_49698	CTAGGCGGGCCGTCTCGCGGCCGTC	11	25
11_49695	CTAGGCGGGCGGTCTCGCGCCCGTC	11	25
11_49694	CTAGGCGGGCGGTCTCGCGGCCGTT	11	25
11_49692	CTAGGCGGGCGGTCTCGCTGCCGTC	11	25
11_49690	CTAGGCGGGCGGTCTTGCGGCCGTC	11	25
11_49654	CTCCCTAGCGGAGAACGCGGCACCC	11	25
11_49566	CTGGGCGGGCGGTCTCGCGGCCGTC	11	25
11_49414	GACGATCGTCGTCGCGCTCGTCGGC	11	25
11_49413	GACGATCGTTTTCCCGAGACGGGCC	11	25
11_49301	GCCATCCGCGTCCCGGCGTGCGGCG	11	25
11_49293	GCCGCGTCCGCGGCCGTCGCCGGCA	11	25
11_49265	GCGGCCATCGTCGCGCTCGTCGGCC	11	25
11_49165	GGCCGATCCGGGCGGAAGACATTGT	11	25
11_49108	GGGCGTCAGGACGCCGGTGGGACTC	11	25
11_48929	GTCCGGACCGGGAGCCTCGAGGCGG	11	25
11_608709	GTCGTGCGTCGGGCTCCGCGGTTCG	11	25
11_48737	GTTGGTTAGGATACTCGGCTCTCAC	11	25
11_48697	NACCACGCATCCCGTCGGCGCGGCC	11	25
11_48696	NACCACGCGTCCCGCCGGCGCGGCC	11	25
11_48578	NGCCTCGAGGCGGTCGCGGGCCCGT	11	25
11_48344	TACGTTACTAGGGCTACCGCCGGCT	11	25
11_48170	TCCAGAGTTCTACAGTCCGACGATC	11	25
11_48078	TCTCCGGACCGGGAGCCTCCAGGCG	11	25
11_48075	TCTCCGGACCGGGAGCCTTGAGGCG	11	25
11_48074	TCTCCGGACCGGGAGTCTCGAGGCG	11	25
11_48039	TGAAGACTCCTTTTGCATACGCCTC	11	25
11_47956	TGGAATGTAAAGAAGTATGGAGTNG	11	25
11_47942	TGGACGGAGAACTGATAAGGGCTAA	11	25
11_47775	TTCAGAGTTCTACAGTCCGGCGATC	11	25
11_47774	TTCAGAGTTCTACAGTCTGACGATC	11	25
11_47773	TTCAGATTTCTACAGTCCGACGATC	11	25
11_47740	TTCGGTCGCTGGCCGCGTCGCGGCC	11	25
10_55145	ACCGGGAAGATGACCGAACTCGGCC	10	25
10_55132	ACGCCGCGTCCGCGGCCGTCGCCGG	10	25
10_55128	ACGGAAGGGCACCACCAGGAGTGGA	10	25
10_55086	ACTGGAGTCTGCAACTCGACTCCAC	10	25
10_55081	ACTTACTCGGTAGAGCGGAACGCGC	10	25
10_54972	AGGAGACCCGGGTTCGTTTCCCGGC	10	25
10_54963	AGGCCCCGGGGTCGATCCCCGGCAT	10	25
10_54924	AGTCCCCGGGTTCGATCCCCGGCAT	10	25
10_54878	ATAATAGGGCTTTATGCCCTATTGT	10	25
10_54701	ATTAGAGACGGGCCCGCGGCGCCGG	10	25
10_54697	ATTAGTAACTTCTGGGCCAAGTGCC	10	25
10_54637	ATTTCTGTAGTATGCATCGTCCCCT	10	25
10_54381	CATGGGAGTTGTGGCGTACGGGCCG	10	25
10_54364	CCAAACCTATCGTGCTGAACGGCTC	10	25
10_54308	CCCACCCGGGGGCTGGGTCGTCGCG	10	25
10_54281	CCCGTCGTCCCCGGCGGTCGTCGGG	10	25
10_54214	CCGTCGTCCACGGCGGTCGTCGGGT	10	25
10_54098	CGCCAAGCGTCGGATTGTTCACCCG	10	25
10_54092	CGCCCGTGCGCCCGGTCTCCGGACC	10	25
10_54087	CGCCGCGTCCGCGGCCGTCGACGGC	10	25
10_54083	CGCCGCGTCCGCGGCCGTCGGCGGC	10	25
10_53949	CGGGCTCCGCGGTGAAGCGCGCCGC	10	25
10_53946	CGGGGGACAACCTCCGGTCGGCGCG	10	25
10_53927	CGGGGTGTAGTTCAATTGGTAGAGC	10	25
10_246928	CGGGTCGTCGTAGAAGCGTAGGCTC	10	25
10_53752	CGTTCGTCCGGCGCGCGATCGGCGC	10	25
10_53724	CTACCCTGTAGATCCGGGCTTTTGT	10	25
10_53704	CTAGGCCGGCGGTCTCGCGGCCGTC	10	25
10_812706	CTAGGCGGACGGTCTCGCGGCCGTC	10	25
10_801518	CTCCGGACCGGGAGCCTCGAGGCTC	10	25
10_53631	CTCGGAATCGTCTGCAGACGACTTA	10	25
10_53451	GAAAACCCCGAATTTTCGGGGTTTT	10	25
10_53444	GAAATTCTTGGATCGTCTCGAGACG	10	25
10_53408	GACATCGTATAATGGATATTACCTC	10	25
10_53390	GACCACGCGTCCCGTCGGCGCTTGT	10	25
10_53336	GAGTAGAACACCTGTTCGCAGCCCT	10	25
10_53253	GCAGTGAGGTCTTCGGACTGGACGC	10	25
10_53242	GCCATCCCGGCCTACCAATCCGATG	10	25
10_53200	GCGGCCGTCGTCGCACTCGTCGGCC	10	25
10_53063	GGCCGGCCGTCCGCCCCGGCGTCGG	10	25
10_52939	GGTCGTCGGGCGCGGCCGCGCCATC	10	25
10_52876	GTAGAGAGGATAATTTTCCTCTCTA	10	25
10_52740	GTCGGCGCGCGTCAGTCGTGCGTCG	10	25
10_144690	GTCGGGCTCCGCGGTGAAGCGTCGT	10	25
10_52723	GTCGGGCTCCGCGGTGAAGTCGTNT	10	25
10_52573	GTTCGCCCGTCGTCCACGGCGGTCA	10	25
10_52539	GTTGTTTAGCTCCTGATCGTCGTGT	10	25
10_52421	NCGCAACTCAGCAGGAAGAGTTGCG	10	25
10_52394	NCTGGCGACACCCCGGCCGTCGCCC	10	25
10_52240	NTCAGAGTTCTACAGTCCGACGATC	10	25
10_52143	TAAGAACTGGCGATACTATCTGCAG	10	25
10_52128	TAATCTCTCTTATCGCCGGATGCGT	10	25
10_52114	TACCACGCGTCCCGTCGGCGCCGCC	10	25
10_486250	TACCACGCGTCCCGTCGGCGCGGAC	10	25
10_52108	TACCACGCGTCCTGTCGGCGCGGCC	10	25
10_52048	TAGGAACTTCATACCGTGCTCTTTA	10	25
10_51902	TCAGTTGGTAGAGCAGTTGACTTTT	10	25
10_51893	TCATTCCGCCCATTCCACCCATTCC	10	25
10_51872	TCCGGAGAGGGAGCCTGAGAAACGG	10	25
10_51839	TCGGACATTTGGTTCGGCACTCGCC	10	25
10_51816	TCGGTAGTATAGTGGTAAGTATCCC	10	25
10_51779	TCTCCGAACCGGGAGCCTCGAGGCG	10	25
10_51775	TCTCCGGATCGGGAGCCTCGAGGCG	10	25
10_51763	TCTGGTCCAGAGACAGCGTCATCCC	10	25
10_408938	TGAAATAGAACCTGAAACCGTGCAC	10	25
10_51741	TGAACACAGCTGGTGGTATCTCAGT	10	25
10_51420	TTCAGAGTTCTACAGTCCAACGATC	10	25
10_51396	TTCGGAAAACAAGCATATATTTTAT	10	25
10_51379	TTCGTCCACGGCGGTCGTCGGGCGC	10	25
10_51362	TTGAACCGCTGACCTCCTGCGTGCA	10	25
10_51318	TTGGTTAGGATACTCGGCTCTCACC	10	25
32700_701038	GCGCCGCGTCCGCGGCCGTCGCCGGC	32700	26
29502_50200	CCCGTCGTCCACGGCGGTCGTCGGGC	29502	26
10603_207	GGTCTCCGGACCGGGAGCCTCGAGGC	10603	26
5242_801700	CTCCGGACCGGGAGCCTCGAGGCGGT	5242	26
5035_877320	CGCCGCGTCCGCGGCCGTCGCCGGCG	5035	26
4849_684211	GGACCACGCGTCCCGTCGGCGCGGCC	4849	26
3347_1017244	ATTAGTAACTTCTGGGCCAGGTGCCA	3347	26
2164_745438	GACCACGCGTCCCGTCGGCGCGGCCA	2164	26
1398_1057	NCGCCGCGTCCGCGGCCGTCGCCGGC	1398	26
1050_1318	GTCTCCGGACCGGGAGCCTCGAGGCG	1050	26
1003_110258	NCCGTCGTCCACGGCGGTCGTCGGGC	1003	26
890_660544	GGGCGGTCCGGCCGCCGCGCCGTCGG	890	26
840_427986	TCGCCGCGTCCGCGGCCGTCGCCGGC	840	26
758_1716	CCGGCCGTCGGCCGTCGTCCCGTCGC	758	26
680_1876	GTCGTGCGTCGGGCTCCGCGGTGAAG	680	26
633_1994	GGCGGTCCGGCCGCCGCGCCGTCGGC	633	26
445_2625	CCGCCGCGTCCGCGGCCGTCGCCGGC	445	26
424_860307	CGGCCACGCGTCGCGCGGCCGTCGGG	424	26
389_2939	TAGGGCTACCGCCGGCTCCCAGGAGC	389	26
362_450474	TATTAGTAACTTCTGGGCCAGGTGCC	362	26
357_3157	NGTCTCCGGACCGGGAGCCTCGAGGC	357	26
323_3415	CTCTGTAGTTCAGTTGGTAGAACGGC	323	26
301_3633	ATCGGCGCGCGGCGCGGTCGCCGCGC	301	26
293_3719	CGCCCCGGCGTCGGTTCGCCGTCGCC	293	26
252_4194	CTCGCCGTCGGTTCGTCCGGCGCGCG	252	26
242_4340	GCCCGTCGTCCACGGCGGTCGTCGGG	242	26
238_4408	NTCCGGACCGGGAGCCTCGAGGCGGT	238	26
236_4435	NGCCGCGTCCGCGGCCGTCGCCGGCG	236	26
235_4457	NGACCACGCGTCCCGTCGGCGCGGCC	235	26
223_878560	CGCCCGTCGTCCACGGCGGTCGTCGG	223	26
221_4700	CTTAGTAACTTCTGGGCCAGGTGCCA	221	26
213_4837	CGCTGGCCGCGTCGCGGCCGGCCGTC	213	26
207_4956	GTCGTCCACGGCGGTCGTCGGGCGCG	207	26
198_5122	GACCACGCGTCCCGTCTTCTGCTTGT	198	26
193_5254	GACCACGCGTCCCGTCGGCGCGGCAA	193	26
190_6858	GACCACGCGTCCCGTCGGCGCGGCCT	190	26
185_5470	CCCGTCGTCCACGGCGGGCGTCGGGC	185	26
177_5660	GCCGTCGTCCACGGCGGTCGTCGGGC	177	26
176_5663	CGCCGCGTCCGCGGCCGTCGCCGGCA	176	26
170_5828	ACGCCGCGTCCGCGGCCGTCGCCGGC	170	26
157_6188	NTTAGTAACTTCTGGGCCAGGTGCCA	157	26
147_6529	CGGCGGTCGTCGGGCGCGGCCGCGCC	147	26
146_6556	TGACCACGCGTCCCGTCGGCGCGGCC	146	26
141_7334	TGGAATGTAAAGAAGTATGGAGTCGT	141	26
136_6914	GTTAGAGAGGATAATTTTCCTCTCTA	136	26
132_7072	TCCGTCGTCCACGGCGGTCGTCGGGC	132	26
121_7562	TGTCTCCGGACCGGGAGCCTCGAGGC	121	26
118_7746	CTCGGTAGTATAGTGGTAAGTATCCC	118	26
108_8295	GTCCGCGGCCGTCGCCGGCGGATCAC	108	26
105_8541	CGACCGTGGAACCACCGAGCTTCGGT	105	26
105_8459	NACCACGCGTCCCGTCGGCGCGGCCA	105	26
99_8896	CCCGTCGTCCACGGCGGTCGGCGGGC	99	26
93_9296	CGTCGGGGTCCGACGACGGCGGCCGC	93	26
83_10173	CCCGTCGTCCCCGGCGGTCGTCGGGC	83	26
83_10156	CTACTCCAATCTTGCTGCGCGGTGCT	83	26
83_10133	GGTTCGCCGTCGCCGGGCGGTCCGGC	83	26
81_10339	GGCCGCGGGTGCGTCCGGCCGTCGGC	81	26
79_382302	TGGACGGAGAACTGATAAGGGCTCGT	79	26
77_10774	CCGTCGGCGCGGCCGTCGTCGCGCTC	77	26
76_10876	CTAGGCGGGCGGTCTCGCGGCCGTCC	76	26
75_833864	CGTCGTCGCGCTCGTCGGCCTCGTAT	75	26
75_10988	CTAAAACCCCGAATTTTCGGGGTTTT	75	26
72_11311	GGACCACGCGTCCCGTCGGCGCGGCA	72	26
72_11305	GTCAGTCGTGCGTCGGGCTCCGCGGT	72	26
71_11484	CTAGGGCTACCGCCGGCTCCCAGGAG	71	26
67_12002	CGCGCCGCGTCCGCGGCCGTCGCCGG	67	26
66_12149	CGACCACGCGTCCCGTCGGCGCGGCC	66	26
63_831514	CGTCTCCGGACCGGGAGCCTCGAGGC	63	26
63_12478	TGGAATGTAAAGAAGTATGGAGTCNT	63	26
62_12641	TTTAGAGAGGAAAATTATCCTCTCTA	62	26
61_12950	CCCGTCGTCCACGGCGGTCGCCGGGC	61	26
59_13234	GCGCCGCGTCCGCGGCCGTCGCCGGT	59	26
58_13426	GCGCGGCCGTCGTCGCGCTCGTCGGC	58	26
58_13423	GCGGCGCGGGCGGTTTCGGCCGTCCG	58	26
57_13534	TGGCCGCGTCGCGGCCGGCCGTCCGC	57	26
56_13863	CCACCAGGAGTGGAGCCTGCGGCTTA	56	26
54_614653	GTCGGGCTCCGCGGTGAAGTCGTATG	54	26
54_14102	TTTCCTCAGATATATTTTCTGAGGAA	54	26
53_14356	TACCACGCGTCCCGTCGGCGCGGCCA	53	26
51_14888	CCCGTCGTCCACGGCGGTCATCGGGC	51	26
50_15147	ACCGTCGTCCACGGCGGTCGTCGGGC	50	26
49_15299	CGGGTCGTCGTAGAAGCGTAGGCGGT	49	26
49_45612	GTGCGTCGGGCTCCGCGGTGAAGTCG	49	26
49_15215	NTCTCCGGACCGGGAGCCTCGAGGCG	49	26
45_17863	CTCCGGACCGGGAGCCTCGAGGCGTC	45	26
45_623917	GTCCACGGCGGTCGTCGGGCGCGTCG	45	26
44_16733	AGAAGATTCTGTTAGACCTAAACTCG	44	26
44_16682	CCCGTCGTCCACGGCGGCCGTCGGGC	44	26
44_16604	GCACCGCGTCCGCGGCCGTCGCCGGC	44	26
44_16559	GTCTTCGGACTGGACGCGCGTTATTC	44	26
43_16909	GCGCGCGATCGGCGCGCGGCGCGGTC	43	26
42_17289	CAGGAGACCCGGGTTCGTTTCCCGGC	42	26
42_833276	CGTCGTCGCGCTCGTCGGCTCGTATG	42	26
41_17656	AAGGCCCCGGGTTCGATCCCCGGCAT	41	26
41_17643	ACGGCGGTCGTCGGGCGCGGCCGCGC	41	26
41_17533	CGTGCGTCGGGCTCCGCGGTGAAGCG	41	26
41_17445	GTTAGTAACTTCTGGGCCAGGTGCCA	41	26
40_17828	GCGCCGCGTCCGCGGCCGTCACCGGC	40	26
40_17815	GGCCGTCGTCCCGTCGCGTCGTCGGC	40	26
39_18334	AGTCTCCGGACCGGGAGCCTCGAGGC	39	26
39_920112	CCCGTCGTCCACGGCGGTCGTTGGGC	39	26
39_18170	GCGGGCGGCCCGGGTTCGTTTCCCGG	39	26
38_18601	CGTCGTCGCGCTCGTCGGCCTCGTNT	38	26
38_18517	GGTTCGTCCGGCGCGCGATCGGCGCG	38	26
36_920219	CCCGTCGTCCACGGCGGTCGTCGGGG	36	26
36_834152	CGTCGTCGCGCTCGTCGGCCGTTCGT	36	26
36_23587	GACCACGCGTCCCGTCGGCGCGGCTC	36	26
36_19175	TTAGTAACTTCTGGGCCAGGTGCCAC	36	26
35_19936	CCCGTCGTCCACGGTGGTCGTCGGGC	35	26
35_19891	CGGCGCGGTCGCCGCGCCGTCGGCCT	35	26
35_600077	GTGCGTCGGGCTCCGCGGTTCGTATG	35	26
34_20387	CCCGTCGTCCATGGCGGTCGTCGGGC	34	26
33_20553	TGGACGGAGAACTGATAAGGGCTCNT	33	26
32_21339	CCCGTCATCCACGGCGGTCGTCGGGC	32	26
32_920194	CCCGTCGTCCACGGCGGTCGTCGGGT	32	26
32_21319	CGCCACCCGGCGGACCGGCGCTCGGA	32	26
32_21179	GTCCGGACCGGGAGCCTCGAGGCGGT	32	26
31_21750	GACCGTGGAACCACCGAGCTTCGGTC	31	26
31_21721	GCGGATTGAGACGGCGGCCTACGCCC	31	26
31_21663	GTCGGGCTCCGCGGTGAAGTCGTANG	31	26
31_21612	NCGGCCGTCGGCCGTCGTCCCGTCGC	31	26
31_21559	TATGCTAGTCAAAATGTTGACTAGCA	31	26
30_22142	TACCCTGTAGATCCGAATTTGTGCAG	30	26
30_22019	TTTAGTAACTTCTGGGCCAGGTGCCA	30	26
29_23083	CCCGTCGTCCACAGCGGTCGTCGGGC	29	26
29_54084	CGCCGCGTCCGCGGCCGTCGCCGGCT	29	26
29_23039	CGGGAGACCGGGGTTCGATTCCCCGC	29	26
29_22929	GCGCCGCGTCTGCGGCCGTCGCCGGC	29	26
29_22826	GTGCCGGACCACCCTGGCGGTCCGGC	29	26
29_22789	NGCGGTCCGGCCGCCGCGCCGTCGGC	29	26
29_22767	NTCGTGCGTCGGGCTCCGCGGTGAAG	29	26
29_22648	TTTCGGCGCCAGAACCTAAATCGCAG	29	26
28_23767	CATCCGCGTCCCGGCGTGCGGCGGGC	28	26
28_23741	CCCGTCGTCCACGGCGGTCCTCGGGC	28	26
28_23701	CGCGCGGCGCGGTCGCCGCGCCGTCG	28	26
28_23478	GTCGTCCCGTCGCGTCTTCTGCTTGT	28	26
28_23420	NGGCGGTCCGGCCGCCGCGCCGTCGG	28	26
27_1112257	AGAAGATTCTGTTAGACCTAAATCGT	27	26
27_24385	CGTCGTCGCGCTCGTCGGCTCGTANG	27	26
27_24170	GTGCGTCGGGCTCCGCGGTGAAGTNG	27	26
26_25012	GACCACGCGTCCCGTCGGCGCGGCCG	26	26
26_24840	NATTAGTAACTTCTGGGCCAGGTGCC	26	26
25_26019	CACGCGTCGCGCGGCCGTCGGGGTCC	25	26
25_25781	GACCACGCGTCCCGTCGGCGCGGCCC	25	26
25_25759	GAGGTGTAGCATAAGTGGGAGTCGGG	25	26
25_25751	GATTAGTAACTTCTGGGCCAGGTGCC	25	26
25_25608	GTTCGGGTCGTCGTAGAAGCGTAGGC	25	26
25_25397	TTCTCCGGACCGGGAGCCTCGAGGCG	25	26
24_26813	CGAGGTGTAGCATAAGTGGGAGTCGG	24	26
24_26662	GAAGATTCTGTTAGACCTAAACACGT	24	26
24_26640	GACGATCCGTCGTCGCGCTCGTCGGC	24	26
24_26244	TTCAGAGTTCTACAGTCCGACGGATC	24	26
23_27834	CACCACGCGTCCCGTCGGCGCGGCCA	23	26
23_929467	CCACGGCGGTCGTCGGGCGCGTCGTA	23	26
23_27765	CCCTCCGGGGCGTTTCCGTGCGCGGG	23	26
23_27740	CGACGATCGTCGTCGCGCTCGTCGGC	23	26
23_27669	CGTCGTCCACGGCGGTCGTCGGGCGC	23	26
23_27526	GCGCGGCGCGGTCGCCGCGCCGTCGG	23	26
23_27497	GGCCGCGTCCGCGGCCGTCGCCGGCG	23	26
23_27475	GGTCTCCGGACCGGGCGCCTCGAGGC	23	26
23_27368	NAGGGCTACCGCCGGCTCCCAGGAGC	23	26
22_28931	AGACCACGCGTCCCGTCGGCGCGGCC	22	26
22_28750	CCCGTCGTCCACGGCGGTTGTCGGGC	22	26
22_28482	GCGCGATCGGCGCGCGGCGCGGTCGC	22	26
21_30057	ACACCCCGGCCGTCGCCCGTGCGCCC	21	26
21_29812	CCCGTCGCCCACGGCGGTCGTCGGGC	21	26
21_29799	CCGGACCGGGAGCCTCGAGGCGGTAA	21	26
21_772483	CTTCGGACTGGACGCGCGTTATTCGG	21	26
21_29574	CTTTATCGAGCTGTACTATGCGGACA	21	26
21_623647	GTCCACGGCGGTCGTCGGGCGCTCGT	21	26
21_29068	TTCAGAGTTCTACAAGTCCGACGATC	21	26
20_31044	CCCATCGTCCACGGCGGTCGTCGGGC	20	26
20_31033	CCCGTCGTCCACGGCGGTCGTCAGGC	20	26
20_30961	CGCGTCCCGTCGGCGCGGCCGTCGTC	20	26
20_30905	CGTCCACGGCGGTCGTCGGGCGCGGC	20	26
20_30904	CGTCCACGGCGGTCGTCGGGCGCTCG	20	26
20_30743	GAGGGCTACCGCCGGCTCCCAGGAGC	20	26
20_30710	GCGCCGCGTCCGCGGCCGCCGCCGGC	20	26
20_30544	GTCGTCGCGCTCGTCGGCCGTTCGTA	20	26
20_30522	GTGCGTCGGGCTCCGCGGTGAAGCGC	20	26
20_30262	TGCCGCGTCCGCGGCCGTCGCCGGCG	20	26
20_30180	TTCCGGACCGGGAGCCTCGAGGCGGT	20	26
19_32456	ATTTTTCGTATGCCGTCTTCTGCTTG	19	26
19_32336	CCCGTCGTCCACGGCAGTCGTCGGGC	19	26
19_32269	CGCAAAGACCTGGTGACTCTGAGCAG	19	26
19_32108	CTCTCCGGACCGGGAGCCTCGAGGCG	19	26
19_31989	GCGCCGCATCCGCGGCCGTCGCCGGC	19	26
19_31903	GGTCCGGCCGCCGCGCCGTCGGCCGC	19	26
19_31598	TCAGGATAGCTGGAGCCCGCGGGCGA	19	26
19_31489	TGGACGGAGAACTGATAAGGGCTTGT	19	26
18_34113	AGAAGATTCTGTTAGACCTAAACTNG	18	26
18_34051	ATATCAGCCAATACATGAGGCTGATA	18	26
18_33998	ATTAGTGCCGGTTTTCCCGGCGCTTT	18	26
18_33856	CCCGTCGTCCACGACGGTCGTCGGGC	18	26
18_37200	CCGGACCGGGAGCCTCGAGGCGGTTC	18	26
18_33789	CGCAACGAGCGCAACCCTTATCCCCT	18	26
18_33742	CGGCCGTCGTCGCGCTCGTCGGCCGT	18	26
18_33621	CTCCGGACCGGGAGCCTCGAGGCGNC	18	26
18_33257	GTGCGTCGGGCTCCGCGGTTCGTANG	18	26
18_33203	NACCACGCGTCCCGTCTTCTGCTTGT	18	26
18_33134	NGGCCACGCGTCGCGCGGCCGTCGGG	18	26
18_32875	TGGAATGTAAAGAAGTATGGAGTNGT	18	26
17_35711	ACGCAACTCAGCAGGAAGAGTTGCGC	17	26
17_35417	CCCGTCGTCCACGGCGATCGTCGGGC	17	26
17_35335	CGCGCGATCGGCGCGCGGCGCGGTCG	17	26
17_35229	CGTCGTCGCGCTCGTCGGCCTCGNAT	17	26
17_35024	GCGCCGCGTCCGCGGCCGTCGCCGGA	17	26
17_35022	GCGCCGCGTCCGCGGCCGTTGCCGGC	17	26
17_35021	GCGCCGCGTCCGCGGTCGTCGCCGGC	17	26
17_34864	GTCCACGGCGGTCGTCGGGCGCGTNG	17	26
17_34645	NTCTGTAGTTCAGTTGGTAGAACGGC	17	26
16_37350	CAACCTCCGGTCGGCGCGCGTCAGTC	16	26
16_37171	CCTGTCGTCCACGGCGGTCGTCGGGC	16	26
16_37110	CGCGGCGCGGTCGCCGCGCCGTCGGC	16	26
16_37065	CGGGTCGTCGTAGAAGCGTAGGCTCG	16	26
16_36983	CGTTGGCTCGGCCCGGTATCCCCGAA	16	26
16_36926	CTCGGCGCGCGGCGCGGTCGCCGCGC	16	26
16_36824	GACCACGCGTCCCGTCGGCGCGGCNT	16	26
16_36607	GGTCTCCGGCCCGGGAGCCTCGAGGC	16	26
16_36146	TCCGGCCGTCGGCCGTCGTCCCGTCG	16	26
16_36055	TGCGGTCCGGCCGCCGCGCCGTCGGC	16	26
16_36020	TGGCGGTCCGGCCGCCGCGCCGTCGG	16	26
15_39268	CAGAAGACCCGGGTTCGTTTCCCGGC	15	26
15_39173	CCCCGGACCGGGAGCCTCGAGGCGGT	15	26
15_39171	CCCGCCGTCCACGGCGGTCGTCGGGC	15	26
15_39162	CCCGTCGTCCACGGCGGTCGTCGGCC	15	26
15_38888	CTCCGGACCGGGAGCCTCGAGGCGGC	15	26
15_38866	CTCGTCGTCCACGGCGGTCGTCGGGC	15	26
15_40958	CTTGTTCGTCTGCCGTCTTCTGCTTG	15	26
15_38771	GACCACGCGTCCCGTCGGCGCGGCNC	15	26
15_38692	GCGCCGCGTCCGCGGCCGGCGCCGGC	15	26
15_38593	GGGGCTGTTCTGGATTCGACAAACGT	15	26
15_38461	GTCGGGCTCCGCGGTGAAGCTCGTAT	15	26
15_37991	TCTCCGGACCGGGAGCCTCGAGGCGG	15	26
15_37910	TGGACGGAGAACTGATAAAGGTGCAG	15	26
15_37903	TGGACGGAGAACTGATAAGGGCTTCG	15	26
14_42008	AACCACGCGTCCCGTCGGCGCGGCCA	14	26
14_41868	ACTAGGGCTACCGCCGGCTCCCAGGA	14	26
14_41626	ATTAGTAACTTCTGGGCCAGGTGCCG	14	26
14_41464	CCACGGCGGTCGTCGGGCGCGGCCGC	14	26
14_41430	CCGCCGACCGTGGAACCACCGAGCAG	14	26
14_41157	CGTCTCGGGGTGTTAGTTACCGGCAC	14	26
14_49648	CTCCGGACCGGGAGCCTCGAGGCTCG	14	26
14_40908	GACCACGCGTCCCGTCGGCGCGGCTT	14	26
14_40815	GCGCCGCCTCCGCGGCCGTCGCCGGC	14	26
14_40814	GCGCCGCGCCCGCGGCCGTCGCCGGC	14	26
14_40744	GGCCGCCGCGCCGTCGGCCGCGTAGC	14	26
14_40714	GGGACCACGCGTCCCGTCGGCGCGGC	14	26
14_39745	TTTGTTCGTTCGGCTCGAGTCAACGT	14	26
13_44056	CACCGCGTCCGCGGCCGTCGCCGGCG	13	26
13_43784	CGCGGGCTCTCGGGCCCGCTGGCGGC	13	26
13_43744	CGGCCGCGGGTGCGTCCGGCCGTCGG	13	26
13_43694	CGGTCGGCGCGCGTCAGTCTCGTATG	13	26
13_43664	CGTCCACGCGTCCCGTCGGCGCGGCC	13	26
13_43271	GCGCCGCGTCCACGGCCGTCGCCGGC	13	26
13_43270	GCGCCGCGTCCGCGGCCATCGCCGGC	13	26
13_43269	GCGCCGCGTCCGCGGCCGTCCCCGGC	13	26
13_43267	GCGCCGCGTCCGCGGCCGTCGCTGGC	13	26
13_43095	GGTCTCCGGACCGGGAGCCTCGCGGC	13	26
13_42902	GTGGCGGTTCGTCGCGCTCGTCGGCC	13	26
13_42755	NGCTGGCCGCGTCGCGGCCGGCCGTC	13	26
13_42139	TTCGTGCGTCGGGCTCCGCGGTGAAG	13	26
12_47104	ATGATGCGGGTTCGATTCCCGCATCA	12	26
12_46778	CCCGTCGTCCACGGCGCTCGTCGGGC	12	26
12_46720	CCTCCGGGGCGTTTCCGTGCGCGGGC	12	26
12_46354	CTCCGGACCGGGAGCCTCGAGGCGCG	12	26
12_46351	CTCCGGACCGGGAGCCTCGAGGCNTC	12	26
12_46040	GCGCCGCGTCCGCGGCCGTCGCCAGC	12	26
12_46037	GCGCCGCGTCCGCGGCTGTCGCCGGC	12	26
12_46032	GCGCTGCGTCCGCGGCCGTCGCCGGC	12	26
12_45818	GGTCTCCGGACCGGGAGCCTCGAGGT	12	26
12_45631	GTGCCGCGTCCGCGGCCGTCGCCGGC	12	26
12_45346	NTCGCCGTCGGTTCGTCCGGCGCGCG	12	26
12_48058	TCTGTAGTTCAGTTGGTAGAACGGCG	12	26
12_44940	TGAGTCAGATCTGGAAAGAAGCAGCT	12	26
12_44739	TTCCGACCGTCGCGGCGCCTCCGGGC	12	26
11_51090	AAGAAGATTCTGTTAGACCTAAACAA	11	26
11_50945	ACCACGCGTCCCGTCGGCGCGGCCAA	11	26
11_50524	ATTAGTAACTTCTGGGCCAGGTGCCC	11	26
11_50313	CAGGGCTACCGCCGGCTCCCAGGAGC	11	26
11_50201	CCCGTCGTCCACGCCGGTCGTCGGGC	11	26
11_50075	CGACGGTAGGTTCCATGCCTACCGTG	11	26
11_50004	CGCGATCGGCGCGCGGCGCGGTCGCA	11	26
11_50001	CGCGCGATCGGCGCGCGGCGCGGTCA	11	26
11_49930	CGGCGGCAACAGGGGTTCAAATCCCC	11	26
11_811461	CTAGGGCTACCGCCGGCTCCCATCGT	11	26
11_49285	GCGCCACGTCCGCGGCCGTCGCCGGC	11	26
11_49284	GCGCCGCGTCCGCGGCCGTCGTCGGC	11	26
11_49280	GCGCTTCGTGCGCGTCCCGATCGCGG	11	26
11_694887	GCGTATGCCGTCTTCTGCTTGAAAAC	11	26
11_49227	GCTTCGGTCGCTGGCCGCGTCGCGGC	11	26
11_49226	GCTTCGTGCGCGTCCCGATCGCGGCC	11	26
11_49209	GGACCACGCGTCCCGTCGGCGCGGCT	11	26
11_49054	GGTCTCCGGACCAGGAGCCTCGAGGC	11	26
11_48960	GTATGGGAGTTGTGGCGTACGGGCCG	11	26
11_48923	GTCCGGCCGTCGGCCGTCGTCCCGTC	11	26
11_48896	GTCGGGCTCCGCGGTCGTCGGGCGCG	11	26
11_48847	GTCGTGCGTCGGGCTCCGCGGTTCGT	11	26
11_48840	GTCTCCGGACCGGGAGCCTCGAGGCA	11	26
11_52502	NACCACGCGTCCCGTCGGCGCGGCCT	11	26
11_48581	NGCCCCGGCGTCGGTTCGCCGTCGCC	11	26
11_48483	NTCGGCGCGCGGCGCGGTCGCCGCGC	11	26
10_55400	AAAGGATTGGCTCTGAGGGCTGGGCA	10	26
10_55061	AGAAGATTCTGTTAGACCTAAACGTT	10	26
10_55056	AGAAGATTCTGTTAGACCTAAATCNT	10	26
10_54636	ATTTGAACCTCTGACCTACTGGTCCC	10	26
10_54279	CCCGTCGTCTACGGCGGTCGTCGGGC	10	26
10_54278	CCCGTTGTCCACGGCGGTCGTCGGGC	10	26
10_54186	CCTTCTTTACCGCACATACCCATACC	10	26
10_54103	CGCAGTGAGGTCTTCGGACTGGACGC	10	26
10_53834	CGTCGTAGAAGCGTAGGCGGTGCTGG	10	26
10_53432	GAAGATTCTGTTAGACCTAAACGCAG	10	26
10_53377	GACGATCGTCGTCGCGCTCGTCGGCC	10	26
10_53222	GCGCCGCGTCCGCGACCGTCGCCGGC	10	26
10_53221	GCGCCGCGTCCGCGGCCGTCGCCGCC	10	26
10_53219	GCGCCGCGTTCGCGGCCGTCGCCGGC	10	26
10_53218	GCGCCGCTTCCGCGGCCGTCGCCGGC	10	26
10_53216	GCGCGCGAAACCGCCCTCCGGGGCGT	10	26
10_53195	GCGGGAGACCGGGGTTCGATTCCCCG	10	26
10_52936	GGTCTCCGGACTGGGAGCCTCGAGGC	10	26
10_52795	GTCCACGGCGGTCGTCGGGCGCGGCC	10	26
10_52555	GTTGGCTCGGCCCGGTATCCCCGAAC	10	26
10_537217	NGGAATGTAAAGAAGTATGGAGTCGT	10	26
10_51909	TCAGGTACCAAGTGATTTCTGAGCAG	10	26
10_51737	TGAAGACTCCTTTTGCATACGCCTCT	10	26
10_51591	TGGGCGCGGCGCGGGCGGTTTCGGCC	10	26
4674_403	GCCCGTCGTCCACGGCGGTCGTCGGGC	4674	27
3122_578	GGTCTCCGGACCGGGAGCCTCGAGGCG	3122	27
923_1471	CGACCGTGGAACCACCGAGCTTCGGTC	923	27
472_878567	CGCCCGTCGTCCACGGCGGTCGTCGGG	472	27
395_2901	TCTCCGGACCGGGAGCCTCGAGGCGGT	395	27
251_4212	CGCGCCGCGTCCGCGGCCGTCGCCGGC	251	27
211_4875	GACCACGCGTCCCGTCGGCGCGGCCAA	211	27
157_6193	NCCCGTCGTCCACGGCGGTCGTCGGGC	157	27
156_7015	TGGAATGTAAAGAAGTATGGAGTCGTA	156	27
155_6273	AGTCGTGCGTCGGGCTCCGCGGTGAAG	155	27
134_7002	CCCGTCGTCCACGGCGGTCGTCGGGCG	134	27
133_7049	CGACGATCCGTCGTCGCGCTCGTCGGC	133	27
123_7481	CGCGCGGCGCGGTCGCCGCGCCGTCGG	123	27
121_8368	CGTCGTCGCGCTCGTCGGCCTCGTATG	121	27
120_7636	NGTCTCCGGACCGGGAGCCTCGAGGCG	120	27
96_9061	TATGCTAGTCAAAATGTTGACTAGCAT	96	27
95_9130	TGGACGGAGAACTGATAAGGGCTCGTA	95	27
94_9237	CCAGATCTAACTCTTCCAGCTGAGCAG	94	27
92_9363	GAGGTGTAGCATAAGTGGGAGTCGGGG	92	27
89_9592	TCCCGTCGTCCACGGCGGTCGTCGGGC	89	27
84_36825	GACCACGCGTCCCGTCGGCGCGGCCTC	84	27
84_10049	GTCGTGCGTCGGGCTCCGCGGTGAAGC	84	27
83_10159	CGTCGTCCACGGCGGTCGTCGGGCGCG	83	27
83_10140	GCGCCGCGTCCGCGGCCGTCGCCGGCG	83	27
78_10658	CTCTGTAGTTCAGTTGGTAGAACGGCG	78	27
71_11524	AGGGGTGTAGTTCAATTGGTAGAGCAT	71	27
68_11893	AGAAGATTCTGTTAGACCTAAACTCGT	68	27
68_600572	GTGCGTCGGGCTCCGCGGTGAAGTCGT	68	27
64_12400	GCGGACATCGTATAATGGATATTACCT	64	27
64_624004	GTCCACGGCGGTCGTCGGGCGCGTCGT	64	27
62_12764	CGGTCTCCGGACCGGGAGCCTCGAGGC	62	27
61_12848	TCCTCTGTAGTTCAGTTGGTAGAACGG	61	27
60_13032	GTCTAGGCGGGCGGTCTCGCGGCCGTC	60	27
57_13692	AGAAGATTCTGTTAGACCTAAACACGT	57	27
57_13650	CGCGGGCCGTCGGGCTCCGCGGTGAAG	57	27
56_13728	TGGGCGCGGCGCGGGCCGCGGGCCCGT	56	27
53_14380	GTTAGAGAGGATAATTTTCCTCTCTAA	53	27
45_16389	CGCAGTGAGGTCTTCGGACTGGACGCG	45	27
45_16385	CGCGCGATCGGCGCGCGGCGCGGTCGC	45	27
45_16344	CTTCGGACTGGACGCGCGTTATTCGGC	45	27
44_16529	NGACCGTGGAACCACCGAGCTTCGGTC	44	27
44_16482	TGTCTCCGGACCGGGAGCCTCGAGGCG	44	27
42_801581	CTCCGGACCGGGAGCCTCGAGGCGTCG	42	27
40_17697	TGTAAACTTCTCCGGATACAGTAGCGT	40	27
39_18348	ACTAGGGCTACCGCCGGCTCCCAGGAG	39	27
38_18626	CGCCCCGGCGTCGGTTCGCCGTCGCCG	38	27
37_18951	GCGCCGCGTCCGCGGCCGTCGCCGGCA	37	27
36_19476	CCCCGTCGTCCACGGCGGTCGTCGGGC	36	27
34_25167	CCGGACCGGGAGCCTCGAGGCGGTTCG	34	27
33_834226	CGTCGTCGCGCTCGTCGGCCGTTCGTA	33	27
30_744913	GACCACGCGTCCCGTCGGCGCGGCTCG	30	27
29_35721	ACCCGAAGGTCGTCGGTTCAAATCCGG	29	27
29_23019	CGTCTCCGGACCGGGAGCCTCGAGGCG	29	27
28_23510	GGTCTCCGGACCGGGCGCCTCGAGGCG	28	27
27_24443	CCCGTCGTCCACGGCGGTCGTCGGGCA	27	27
27_24356	CTCCGGGCGTCGCGTGCGCGCCCCGGC	27	27
27_24237	GGGCGGTCCGGCCGCCGCGCCGTCGGC	27	27
27_24041	TATTAGTAACTTCTGGGCCAGGTGCCA	27	27
25_25963	CCCTCCGGGGCGTTTCCGTGCGCGGGC	25	27
25_25715	GGACCACGCGTCCCGTCGGCGCGGCCA	25	27
25_25664	GTCCGGCCGTCGGCCGTCGTCCCGTCG	25	27
24_1112256	AGAAGATTCTGTTAGACCTAAATCGTA	24	27
24_623607	GTCCACGGCGGTCGTCGGGCGCTCGTA	24	27
24_26287	TGGAATGTAAAGAAGTATGGAGTCNTA	24	27
23_27525	GCGCTTCGTGCGCGTCCCGATCGCGGC	23	27
23_27443	GTCCACGGCGGTCGTCGGGCGCGGCCG	23	27
22_37118	CGCCGCGTCCGCGGCCGTCGCCGGCTC	22	27
22_28415	GGTCTCCGGACCGGGAGCCTCGAGGCA	22	27
21_30045	ACCCGTCGTCCACGGCGGTCGTCGGGC	21	27
21_29507	GCGGCGCGGGCGGTTTCGGCCGTCCGC	21	27
20_30955	CGGACCGGGAGCCTCGAGGCGGTCGCG	20	27
20_30817	CTCGGTAGTATAGTGGTAAGTATCCCC	20	27
20_30717	GCCCGTCGTCCACGGCGGGCGTCGGGC	20	27
19_32502	ATCGGCGCGCGGCGCGGTCGCCGCGCC	19	27
19_32291	CGACCGTGGAACCACCGACGCCCCGGC	19	27
19_33606	CTCGGGGTGTTAGTTACCGGCATCGTA	19	27
18_35181	CTAGGGCTACCGCCGGCTCCCATCGTA	18	27
18_33531	GACCACGCGTCGGGCTCCGCGGTGAAG	18	27
18_33156	NCTCCGGACCGGGAGCCTCGAGGCGGT	18	27
18_33021	TAGGCTGGTGTTTTTAATTCACCAGCC	18	27
17_35682	AGAAGATTCTGTTAGACCTAAACGCAG	17	27
17_35234	CGTCGTCGCGCTCGTCGGCCGTCTCGG	17	27
17_38887	CTCCGGACCGGGAGCCTCGAGGCTCGT	17	27
17_35068	GACCACGCGTCCGCGGCCGTCGCCGGC	17	27
16_37581	ACCGCCCGGATTTTTAAATCCAGGCGG	16	27
16_37192	CCGGATAGCTCAGTCGGTAGAGCAGGG	16	27
16_37010	CGTCGTCGCGCTCGTCGGCCTCGTNTG	16	27
16_36648	GGCGTGTTGACAGATTGGTTATGTAGC	16	27
16_36491	GTGCGTCGGGCTCCGCGGTGAAGTNGT	16	27
16_36046	TGGAATGTAAAGAAGTATGGAGTCGNA	16	27
16_37902	TGGACGGAGAACTGATAAGGGCTTCGT	16	27
15_39481	AGTCTCCGGACCGGGAGCCTCGAGGCG	15	27
15_39155	CCGACCGTGGAACCACCGAGCTTCGGT	15	27
15_41194	CGTCCACGGCGGTCGTCGGGCGCTCGT	15	27
15_38960	CGTCGTCGCGCTCGTCGGCCTCGTNNG	15	27
15_38448	GTCGTCGCGCTCGTCGGCCGTTCGTAT	15	27
15_48849	GTCGTGCGTCGGGCTCCGCGGTTCGTA	15	27
15_38281	NGCCCGTCGTCCACGGCGGTCGTCGGG	15	27
15_40346	NGGAATGTAAAGAAGTATGGAGTCGTA	15	27
15_38173	TAAATGTCGTTGGGCAAATAGTGCATG	15	27
14_46826	CCACGCGTCCCGTCGGCGCGGCTCGTA	14	27
14_41356	CGACGATCGTCGTCGCGCTCGTCGGCC	14	27
14_41153	CGTGATCGTCTAGTGGTTAGGACCTTG	14	27
14_41094	CTAGGGCTACCGCCGGCTCCCAGGAGC	14	27
14_40918	GACCACGCGTCCCGTCGGCGCGGCCGT	14	27
14_40567	GTCGGGCTCCGCGGTGAAGTCGTANGC	14	27
14_39954	TGGACGGAGAACTGATAAGGGCTCNTA	14	27
13_772460	CTTCGGACTGGACGCGCGTTATTCTCG	13	27
13_43282	GCCCGTCGTCCACGGCGGTCGGCGGGC	13	27
13_42877	GTTCGGGTCGTCGTAGAAGCGTAGGCG	13	27
13_42318	TGGAATGTAAAGAAGTATGGAGTCNNA	13	27
12_47101	ATGCGCCGCCGGCACGCCGGCGCGCGC	12	27
12_833929	CGTCGTCGCGCTCGTCGGCCTCGCATG	12	27
12_46444	CGTCGTCGCGCTCGTCGGCTCGTANGC	12	27
12_53649	CTCCGGACCGGGAGCCTCGAGGCGGTC	12	27
12_45989	GCTCCGGACCGGGAGCCTCGAGGCGGT	12	27
12_44880	TGGACGGAGAACTGATAAGGGCTCGNA	12	27
11_54334	CCACGGCGGTCGTCGGGCGCGTCGTAT	11	27
11_49795	CGTCGTCGCGCTCGTCGGCCTCGTANG	11	27
11_49771	CGTGCCGGGCCGCGTCTCGCGGCCGTC	11	27
11_49762	CGTGCGTCGGGCTCCGCGGTTCGTATG	11	27
11_49645	CTCCGGACCGGGAGCCTCGAGGCTTGT	11	27
11_93927	GGACGTATTGTCGGCAGGCGGATCGTA	11	27
11_49159	GGCCGTCGTCCACGGCGGTCGTCGGGC	11	27
11_52728	GTCGGGCTCCGCGGTGAAGCTCGTATG	11	27
11_48526	NGTCGTGCGTCGGGCTCCGCGGTGAAG	11	27
11_47955	TGGAATGTAAAGAAGTATGGAGTNGTA	11	27
10_914248	CCGGACCGGGAGCCTCGAGGCGTCGTA	10	27
10_54004	CGGATGGTGAAATTGGTAGACACAAGG	10	27
10_53969	CGGGACCACGCGTCCCGTCGGCGCGGC	10	27
10_53920	CGGGTCGTCGTAGAAGCGTAGGCTCGT	10	27
10_53869	CGTCCACGGCGGTCGTCGGGCGCGTCG	10	27
10_53839	CGTCGGGCTCCGCGGTGAAGTCGTATG	10	27
10_53406	GACCACGCGTCCCGTCGCGTCGTCGGC	10	27
10_52611	GTGGCGGTTCGTCGCGGCGGTTCGTAT	10	27
10_51940	TCAAAGAAGATTCTGTTAGACCTAAAC	10	27
10_51818	TCGGGTCGTCGTAGAAGCGTAGGCGGT	10	27
10_51615	TGGACTTGGACTAACAGCAGACGTGGT	10	27
10_51548	TGTATATCACGGATGGTTAGATGGCAA	10	27
10_51285	TTTAGAGAGGAAAATTATCCTCTCTAA	10	27
302_3615	TGGAATGTAAAGAAGTATGGAGTCGTAT	302	28
179_5596	TGGACGGAGAACTGATAAGGGCTCGTAT	179	28
140_6776	GTCCACGGCGGTCGTCGGGCGCGTCGTA	140	28
132_7093	GACCACGCGTCCCGTCGGCGCGGCCTCG	132	28
132_7209	GCGGACATCGCATGCCGTCTTCTGCTTG	132	28
130_7201	GTGCGTCGGGCTCCGCGGTGAAGTCGTA	130	28
122_7548	AGAAGATTCTGTTAGACCTAAACTCGTA	122	28
111_46323	CTCGGGGTGTTAGTTACCGGCTCGCATG	111	28
103_8746	CTCCGGACCGGGAGCCTCGAGGCGTCGT	103	28
88_9707	GCGGACATCCTATGCCGTCTTCTGCTTG	88	28
87_698862	GCGGACATCGTCTGCCGTCTTCTGCTTG	87	28
85_699444	GCGGACATCGTACGCCGTCTTCTGCTTG	85	28
81_114630	GCGGACACCGTATGCCGTCTTCTGCTTG	81	28
78_699359	GCGGACATCGTATCCCGTCTTCTGCTTG	78	28
76_10881	CGTCGTCGCGCTCGTCGGCCGTTCGTAT	76	28
75_22996	CTCGGGGTGTTAGTTACCGGCTCGTATG	75	28
69_11711	GTCCACGGCGGTCGTCGGGCGCTCGTAT	69	28
59_232659	GACCACGCGTCCCGTCGGCGCGGCTCGT	59	28
54_14143	TAATTTTTCGTATGCCGTCTTCTGCTTG	54	28
51_382094	TGGACGGAGAACTGATAAGGGCTTCGTA	51	28
46_255774	CCGGACCGGGAGCCTCGAGGCGGTTCGT	46	28
44_18950	GCGGACATAGTATGCCGTCTTCTGCTTG	44	28
41_17640	AGAAGATTCTGTTAGACCTAAATCGTAT	41	28
40_877168	CGCCGCGTCCGCGGCCGTCGCCGGCTCG	40	28
38_801348	CTCCGGACCGGGAGCCTCGAGGCTCGTA	38	28
37_19020	CGTCCACGGCGGTCGTCGGGCGCTCGTA	37	28
35_19842	CTCGGGGTGTTAGTTACCGGCATCGTAT	35	28
34_610579	GTCGTCGCGCTCGTCGGCCGTTCGTATG	34	28
32_608760	GTCGTGCGTCGGGCTCCGCGGTTCGTAT	32	28
31_23749	CCACGGCGGTCGTCGGGCGCGTCGTATG	31	28
31_699438	GCGGACATCGTAGGCCGTCTTCTGCTTG	31	28
29_699470	GCGGACATCGGATGCCGTCTTCTGCTTG	29	28
28_23484	GTCGGGCTCCGCGGTGAAGCGTCGTATG	28	28
28_23309	TGGAATGTAAAGAAGTATGGAGTCGTNT	28	28
26_24817	NGGAATGTAAAGAAGTATGGAGTCGTAT	26	28
25_28477	GCGGACATCGTATGACGTCTTCTGCTTG	25	28
23_29353	GTGGCGGTTCGTCGCGGCGGTTCGTATG	23	28
22_28104	TGGAATGTAAAGAAGTATGGAGTCNTAT	22	28
20_31056	CCACGCGTCCCGTCGGCGCGGCTCGTAT	20	28
20_30924	CGGGTCGTCGTAGAAGCGTAGGCTCGTA	20	28
19_32132	CTAGGGCTACCGCCGGCTCCCATCGTAT	19	28
18_33638	CTAGGCGGGCGGTCTCGCGGCCTCGTAT	18	28
18_33278	GTCGTCCCGTCGCGTCGTCGGCTCGTAT	18	28
17_35443	CCACGCGTCCCGTCGGCGCGGCCTCGTA	17	28
17_35293	CGGGAGCCTCGAGGCGGTCGCGTCGTAT	17	28
17_34941	GGGACGGAGAACTGATAAGGGCTCGTAT	17	28
17_36254	TACCCTGTAGATCCGAATTTGTTCGTAT	17	28
16_36535	GTCGGGCTCCGCGGTGAAGTCGTATGNC	16	28
16_48814	GTGCGGCGGGCGTGTGTCGGCTCGTATG	16	28
15_39106	CGAAGATTCTGTTAGACCTAAACTCGTA	15	28
15_38474	GTCGCGTCGTCGGCTCGCCGTCTCGTAT	15	28
14_43655	CGTCCACGGCGGTCGTCGGGCGCGTCGT	14	28
14_43261	GCGGACATCGTATGTCGTCTTCTGCTTG	14	28
14_40718	GGGAATGTAAAGAAGTATGGAGTCGTAT	14	28
13_44531	AAGAAGATTCTGTTAGACCTAAACTCGT	13	28
13_42915	GTGCGTCGGGCTCCGCGGTGAAGTCGNA	13	28
13_42777	NGAAGATTCTGTTAGACCTAAACTCGTA	13	28
13_42310	TGGACGGAGAACTGATAAGGGCTCGTNT	13	28
12_46754	CCGGACCGGGAGCCTCGAGGCGTCGTAT	12	28
12_46379	CTAGGGCTACCGCCGGCTCCCAGTCGTA	12	28
12_46342	CTCCGGTCGGCGCGCGTCAGTCTCGTAT	12	28
12_46179	GACCACGCGTCCCGTCGGCGCGGCCTNG	12	28
12_114623	GCGGACATCGTATGAAGTCTTCTGCTTG	12	28
12_45729	GTCCACGGCGGTCGTCGGGCGCGTCGNA	12	28
12_45197	TAGGAACTTCATACCGTGCTCTTCGTAT	12	28
12_44893	TGGAATGTAAAGAAGTATGGAGTCGNNT	12	28
11_50199	CCCGTCGTCCACGGCGGTCGTCGGGCTC	11	28
11_50129	CCGTCGTCCCGTCGCGTCGTCGGCTCGT	11	28
11_49530	CTTCGGACTGGACGCGCGTTATTCTCGT	11	28
11_48559	NGGACGGAGAACTGATAAGGGCTCGTAT	11	28
10_55058	AGAAGATTCTGTTAGACCTAAACTNGTA	10	28
10_859228	CGGCCGTCGTCGCGCTCGTCGGCTCGTA	10	28
10_53807	CGTCGTCGCGCTCGTCGGCCTCGTATNC	10	28
10_53806	CGTCGTCGCGCTCGTCGGCCTCGTNNGC	10	28
10_241618	CTAGGCGGGCGGTCTCGCGGCTCGCATG	10	28
10_812099	CTAGGCGGGCGGTCTCGCGGCTCGTATG	10	28
10_606901	GTCTCGGGGTGTTAGTTACCGGCTCGTA	10	28
10_51651	TGGAATGTAAAGAAGTATGGAGTTCGTA	10	28
10_51650	TGGAATGTAAAGAAGTATGGATCGTATG	10	28
403_385714	TGGAATGTAAAGAAGTATGGAGTCGTATG	403	29
263_382237	TGGACGGAGAACTGATAAGGGCTCGTATG	263	29
178_5755	GACCACGCGTCCCGTCGGCGCGGCCTCGT	178	29
177_5679	GTCCACGGCGGTCGTCGGGCGCGTCGTAT	177	29
174_5725	GTGCGTCGGGCTCCGCGGTGAAGTCGTAT	174	29
143_6760	AGAAGATTCTGTTAGACCTAAACTCGTAT	143	29
112_8242	CGTCGTCGCGCTCGTCGGCCGTTCGTATG	112	29
112_8122	CTCCGGACCGGGAGCCTCGAGGCGTCGTA	112	29
81_32049	GACCACGCGTCCCGTCGGCGCGGCTCGTA	81	29
79_623606	GTCCACGGCGGTCGTCGGGCGCTCGTATG	79	29
74_21859	CCACGCGTCCCGTCGGCGCGGCTCGTATG	74	29
64_12432	CCGGACCGGGAGCCTCGAGGCGGTTCGTA	64	29
63_1112235	AGAAGATTCTGTTAGACCTAAATCGTATG	63	29
52_14559	TGGACGGAGAACTGATAAGGGCTTCGTAT	52	29
50_877178	CGCCGCGTCCGCGGCCGTCGCCGGCTCGT	50	29
48_801391	CTCCGGACCGGGAGCCTCGAGGCTCGTAT	48	29
47_15819	CTCGGGGTGTTAGTTACCGGCATCGTATG	47	29
44_16641	CGTCCACGGCGGTCGTCGGGCGCTCGTAT	44	29
40_19319	GTAGTTCAGTTGGTAGAACGGCTCGTATG	40	29
38_18661	CCACGCGTCCCGTCGGCGCGGCTCGCATG	38	29
37_42971	GTCGTCCCGTCGCGTCGTCGGCTCGTATG	37	29
34_850795	CGGGTCGTCGTAGAAGCGTAGGCTCGTAT	34	29
31_663702	GGGAATGTAAAGAAGTATGGAGTCGTATG	31	29
30_811496	CTAGGGCTACCGCCGGCTCCCATCGTATG	30	29
30_22234	GTCGTGCGTCGGGCTCCGCGGTTCGTATG	30	29
29_22973	CTTCGGACTGGACGCGCGTTATTCTCGTA	29	29
29_43200	GGACGTATTGTCGGCAGGCGGATCGTATG	29	29
29_22689	TGGAATGTAAAGAAGTATGGAGTCGTANG	29	29
27_914237	CCGGACCGGGAGCCTCGAGGCGTCGTATG	27	29
26_25114	CGGGAGCCTCGAGGCGGTCGCGTCGTATG	26	29
23_27660	CGTCGTCGCGCTCGTCGGCCTCGTATGNC	23	29
21_32417	CACGGTCGGTCCGTAAAACGGCTCGTATG	21	29
21_833409	CGTCGTCGCGCTCGTCGGCTCGGATGCCG	21	29
21_29286	NGGAATGTAAAGAAGTATGGAGTCGTATG	21	29
20_31089	CACGGTCGGTCCGTAAAACGGCTCGCATG	20	29
19_31939	GGCGGTCGTCGGGCGCGGCTCGGATGCCG	19	29
19_31929	GGGACGGAGAACTGATAAGGGCTCGTATG	19	29
19_34589	TACCCTGTAGATCCGAATTTGTTCGTATG	19	29
19_31491	TGGACGGAGAACTGATAAGGGCTCGTANG	19	29
18_34114	AGAAGATTCTGTTAGACCTAAACTCGTNT	18	29
18_33824	CCGTCGTCCCGTCGCGTCGTCGGCTCGTA	18	29
18_35321	CGGACCGGGAGCCTCGAGGCGGTTCGTAT	18	29
18_33701	CGTCCACGGCGGTCGTCGGGCGCGTCGTA	18	29
18_38914	CTAGGCGGGCGGTCTCGCGGCCTCGTATG	18	29
17_38475	GTCGCGTCGTCGGCTCGCCGTCTCGTATG	17	29
16_37662	AAGAAGATTCTGTTAGACCTAAACTCGTA	16	29
16_72046	CTAAACAGTCCAAATGACCGGCTCGTATG	16	29
16_36623	GGGGCTGTTCTGGATTCGACAAATCGTAT	16	29
16_38530	GTAGTTCAGTTGGTAGAACGGCTCGCATG	16	29
15_38638	GGCCCGGTATCCCCGAAGAATTTTCGGGG	15	29
14_41741	ATAATTTTTCGTATGCCGTCTTCTGCTTG	14	29
13_50371	CACGGCGGTCGTCGGGCGCGGCTCGTATG	13	29
13_43517	CTCCGGTCGGCGCGCGTCAGTCTCGTATG	13	29
13_43371	GACCACGCGTCCCGTCGGCGCGGCCTCNT	13	29
13_45701	GTCGCGTCGTCGGCTCGCCTCGGATGCCG	13	29
12_46827	CCACGCGTCCCGTCGGCGCGGCCTCGTAT	12	29
12_46688	CGAAGATTCTGTTAGACCTAAACTCGTAT	12	29
11_50099	CGAAGATTCTGTTAGACCTAAATCGTATG	11	29
11_49650	CTCCGGACCGGGAGCCTCGAGGCGTCGNA	11	29
11_48942	GTCCACGGCGGTCGTCGGGCGCGTCGTNT	11	29
11_48801	GTGCGTCGGGCTCCGCGGTGAAGTCGTNT	11	29
11_48560	NGGACGGAGAACTGATAAGGGCTCGTATG	11	29
11_52049	TAGGAACTTCATACCGTGCTCTTCGTATG	11	29
11_47957	TGGAATGTAAAGAAGTATGGAGTCNTATG	11	29
10_53993	CGGCCGTCGTCGCGCTCGTCGGCTCGTAT	10	29
10_53829	CGTCGTCCACGGCGGTCGTCGGGCTCGTA	10	29
10_812374	CTAGGCGGGCGGTCTCGCGGCCGTCTCGT	10	29
10_134831	TCTCGGGGTGTTAGTTACCGGCTCGTATG	10	29
10_51672	TGCGTCGGGCTCCGCGGTGAAGTCGTATG	10	29
10_51317	TTGGTTTTTCGTATGCCGTCTTCTGCTTG	10	29
200_52792	GTCCACGGCGGTCGTCGGGCGCGTCGTATG	200	30
181_5590	AGAAGATTCTGTTAGACCTAAACTCGTATG	181	30
179_5577	GTGCGTCGGGCTCCGCGGTGAAGTCGTATG	179	30
171_5815	GACCACGCGTCCCGTCGGCGCGGCCTCGTA	171	30
133_7127	CTCCGGACCGGGAGCCTCGAGGCGTCGTAT	133	30
79_744704	GACCACGCGTCCCGTCGGCGCGGCTCGTAT	79	30
65_382075	TGGACGGAGAACTGATAAGGGCTTCGTATG	65	30
64_12431	CCGGACCGGGAGCCTCGAGGCGGTTCGTAT	64	30
57_15837	CGTCCACGGCGGTCGTCGGGCGCTCGTATG	57	30
54_801386	CTCCGGACCGGGAGCCTCGAGGCTCGTATG	54	30
47_877198	CGCCGCGTCCGCGGCCGTCGCCGGCTCGTA	47	30
47_15841	CGGGTCGTCGTAGAAGCGTAGGCTCGTATG	47	30
38_18434	TATAATTTTTCGTATGCCGTCTTCTGCTTG	38	30
31_21763	CTTCGGACTGGACGCGCGTTATTCTCGTAT	31	30
25_25930	CGAAGATTCTGTTAGACCTAAACTCGTATG	25	30
25_841576	CGTCCACGGCGGTCGTCGGGCGCGTCGTAT	25	30
23_27345	NGAAGATTCTGTTAGACCTAAACTCGTATG	23	30
19_32309	CCGTCGTCCCGTCGCGTCGTCGGCTCGTAT	19	30
19_39036	CGGCCGTCGTCGCGCTCGTCGGCTCGTATG	19	30
16_37661	AAGAAGATTCTGTTAGACCTAAACTCGTAT	16	30
16_41472	CCACGCGTCCCGTCGGCGCGGCCTCGTATG	16	30
16_606881	GTCTCGGGGTGTTAGTTACCGGCTCGTATG	16	30
16_36044	TGGAATGTAAAGAAGTATGGAGTCGTATNC	16	30
14_41294	CGGACCGGGAGCCTCGAGGCGGTTCGTATG	14	30
13_45678	GTCGTCCCGTCGCGTCGTCGGCTTCGTATG	13	30
13_45644	GTCTCGGGGTGTTAGTTACCGGCTCGCATG	13	30
12_46774	CCCGTCGTCCACGGCGGTCGTCGGGCTCGT	12	30
12_46466	CGTCGTCCACGGCGGTCGTCGGGCTCGTAT	12	30
12_46386	CTAGGCGGGCGGTCTCGCGGCCGTCTCGTA	12	30
12_45351	NTCCGGACCGGGAGCCTCGAGGCGTCGTAT	12	30
11_227281	GCGCCGCGTCCGCGGCCGTCGCCGGCTCGT	11	30
10_51621	TGGACGGAGAACTGATAAGGGCTCGTATNC	10	30
10_132375	TGTAGTTCAGTTGGTAGAACGGCTCGTATG	10	30
