# Supplementary material for: Expression of Small RNA in Aphis gossypii and Its Potential Role in the Resistance Interaction with Melon
Source: PLoS One. 2012 Nov 16;7(11):e48579. doi: 10.1371/journal.pone.0048579 (PMC3500242; doi:10.1371/journal.pone.0048579)
Supplement: File S4 — Complete list of targets predicted for all the miRNAs identified from A.gossypii with ΔΔG cut-off threshold of −10.0 using PITA program. (XLS) [file pone.0048579.s004.xls]

## Sheet: Ago.seq.uniq_pita_results_genes
gnl|UG|Ago#S57565605 Aphis gossypii clone ace2 acetylcholinesterase mRNA, complete cds /cds=p(292,2322) /gb=AF502082 /gi=22212714 /ug=Ago.1 /len=2370
gnl|UG|Ago#S57565606 Aphis gossypii mRNA for carboxylesterase precursor, complete cds /cds=p(321,1901) /gb=AB016720 /gi=3426005 /ug=Ago.2 /len=2228
gnl|UG|Ago#S57565607 Aphis gossypii mitochondrial farnesyl diphosphate synthase (FPS) mRNA, complete cds; nuclear gene for mitochondrial product /cds=p(91,1275) /gb=GQ324701 /gi=254729447 /ug=Ago.3 /len=1354
gnl|UG|Ago#S57565614 Aphis gossypii nicotinic acetylcholine receptor alpha 1 subunit mRNA, complete cds /cds=p(93,1691) /gb=AF527784 /gi=22212773 /ug=Ago.5 /len=1970
gnl|UG|Ago#S57565615 Aphis gossypii clone ace1 acetylcholinesterase mRNA, complete cds /cds=p(80,2074) /gb=AF502081 /gi=22212712 /ug=Ago.6 /len=2128
gnl|UG|Ago#S57565617 Aphis gossypii cathepsin L mRNA, complete cds /cds=p(1,1026) /gb=GU108511 /gi=262410742 /ug=Ago.8 /len=1026
gnl|UG|Ago#S57565621 Aphis gossypii nicotinic acetylcholine receptor beta 1 subunit mRNA, complete cds /cds=p(746,2275) /gb=AF527785 /gi=22212775 /ug=Ago.10 /len=2307
gnl|UG|Ago#S57565622 Aphis gossypii nicotinic acetylcholine receptor alpha 2 subunit mRNA, complete cds /cds=p(437,1852) /gb=AF527783 /gi=22212771 /ug=Ago.11 /len=1852
gnl|UG|Ago#S57565633 Aphis gossypii putative chemosensory protein CSP2 mRNA, complete cds /cds=p(68,487) /gb=FJ387488 /gi=215254065 /ug=Ago.15 /len=797
gnl|UG|Ago#S57565634 Aphis gossypii putative chemosensory protein CSP1 mRNA, partial cds /cds=p(1,434) /gb=FJ387487 /gi=215254063 /ug=Ago.16 /len=774
gnl|UG|Ago#S57565640 Aphis gossypii nicotinic acetylcholine receptor alpha 5 subunit mRNA, partial cds /cds=p(1,840) /gb=EF626660 /gi=149207268 /ug=Ago.18 /len=840
gnl|UG|Ago#S57565641 Aphis gossypii nicotinic acetylcholine receptor alpha 4-2 subunit mRNA, partial cds /cds=p(1,1577) /gb=EF626659 /gi=149207266 /ug=Ago.19 /len=1713
gnl|UG|Ago#S57565642 Aphis gossypii nicotinic acetylcholine receptor alpha 4-1 subunit mRNA, partial cds /cds=p(1,1577) /gb=EF626658 /gi=149207264 /ug=Ago.20 /len=1713
gnl|UG|Ago#S57565643 Aphis gossypii nicotinic acetylcholine receptor alpha 3 subunit mRNA, complete cds /cds=p(232,2010) /gb=EF626657 /gi=149207262 /ug=Ago.21 /len=2266
gnl|UG|Ago#S57565644 Aphis gossypii SID1-like protein mRNA, complete cds /cds=p(273,2573) /gb=EF533711 /gi=145909857 /ug=Ago.22 /len=3067
gnl|UG|Ago#S57565651 Aphis gossypii mRNA for putative cathepsin L (catL gene) /cds=p(167,1192) /gb=AJ489298 /gi=21425245 /ug=Ago.23 /len=1504
gnl|UG|Ago#S57565666 Aphis gossypii mRNA for GrpE, complete cds /cds=p(103,771) /gb=AB051572 /gi=11344584 /ug=Ago.25 /len=881
gnl|UG|Ago#S57990243 USDA-FP_149052 Adult Alate Aphis gossypii (WHAGA) Aphis gossypii cDNA clone WHAGA001_F09 5', mRNA sequence /clone=WHAGA001_F09 /clone_end=5' /gb=DR389232 /gi=73612224 /ug=Ago.60 /len=659
gnl|UG|Ago#S57990403 USDA-FP_149106 Adult Alate Aphis gossypii (WHAGA) Aphis gossypii cDNA clone WHAGA002_C10 5', mRNA sequence /clone=WHAGA002_C10 /clone_end=5' /gb=DR389286 /gi=73612278 /ug=Ago.103 /len=617
gnl|UG|Ago#S57990421 USDA-FP_149115 Adult Alate Aphis gossypii (WHAGA) Aphis gossypii cDNA clone WHAGA002_D09 5', mRNA sequence /clone=WHAGA002_D09 /clone_end=5' /gb=DR389295 /gi=73612287 /ug=Ago.111 /len=539
gnl|UG|Ago#S57990734 USDA-FP_149229 Adult Alate Aphis gossypii (WHAGA) Aphis gossypii cDNA clone WHAGA003_G08 5', mRNA sequence /clone=WHAGA003_G08 /clone_end=5' /gb=DR389409 /gi=73612401 /ug=Ago.189 /len=615
gnl|UG|Ago#S57991147 USDA-FP_149366 Adult Alate Aphis gossypii (WHAGA) Aphis gossypii cDNA clone WHAGA005_D09 5', mRNA sequence /clone=WHAGA005_D09 /clone_end=5' /gb=DR389546 /gi=73612538 /ug=Ago.261 /len=639
gnl|UG|Ago#S57991208 USDA-FP_149389 Adult Alate Aphis gossypii (WHAGA) Aphis gossypii cDNA clone WHAGA005_F11 5', mRNA sequence /clone=WHAGA005_F11 /clone_end=5' /gb=DR389569 /gi=73612561 /ug=Ago.276 /len=576
gnl|UG|Ago#S57991411 USDA-FP_149461 Adult Alate Aphis gossypii (WHAGA) Aphis gossypii cDNA clone WHAGA006_E07 5', mRNA sequence /clone=WHAGA006_E07 /clone_end=5' /gb=DR389641 /gi=73612633 /ug=Ago.321 /len=523
gnl|UG|Ago#S57991577 USDA-FP_149518 Adult Alate Aphis gossypii (WHAGA) Aphis gossypii cDNA clone WHAGA007_B12 5', mRNA sequence /clone=WHAGA007_B12 /clone_end=5' /gb=DR389698 /gi=73612690 /ug=Ago.356 /len=688
gnl|UG|Ago#S57991676 USDA-FP_149553 Adult Alate Aphis gossypii (WHAGA) Aphis gossypii cDNA clone WHAGA007_G03 5', mRNA sequence /clone=WHAGA007_G03 /clone_end=5' /gb=DR389733 /gi=73612725 /ug=Ago.372 /len=643
gnl|UG|Ago#S57991748 USDA-FP_149578 Adult Alate Aphis gossypii (WHAGA) Aphis gossypii cDNA clone WHAGA008_A06 5', mRNA sequence /clone=WHAGA008_A06 /clone_end=5' /gb=DR389758 /gi=73612750 /ug=Ago.389 /len=616
gnl|UG|Ago#S57991857 USDA-FP_149609 Adult Alate Aphis gossypii (WHAGA) Aphis gossypii cDNA clone WHAGA008_D06 5', mRNA sequence /clone=WHAGA008_D06 /clone_end=5' /gb=DR389789 /gi=73612781 /ug=Ago.410 /len=671
gnl|UG|Ago#S57991984 USDA-FP_149652 Adult Alate Aphis gossypii (WHAGA) Aphis gossypii cDNA clone WHAGA008_H11 5', mRNA sequence /clone=WHAGA008_H11 /clone_end=5' /gb=DR389832 /gi=73612824 /ug=Ago.431 /len=614
gnl|UG|Ago#S57992152 USDA-FP_149711 Adult Alate Aphis gossypii (WHAGA) Aphis gossypii cDNA clone WHAGA009_F03 5', mRNA sequence /clone=WHAGA009_F03 /clone_end=5' /gb=DR389891 /gi=73612883 /ug=Ago.467 /len=586
gnl|UG|Ago#S57992178 USDA-FP_149720 Adult Alate Aphis gossypii (WHAGA) Aphis gossypii cDNA clone WHAGA009_F12 5', mRNA sequence /clone=WHAGA009_F12 /clone_end=5' /gb=DR389900 /gi=73612892 /ug=Ago.471 /len=525
gnl|UG|Ago#S57992943 USDA-FP_149977 Adult Alate Aphis gossypii (WHAGA) Aphis gossypii cDNA clone WHAGA013_A03 5', mRNA sequence /clone=WHAGA013_A03 /clone_end=5' /gb=DR390157 /gi=73613149 /ug=Ago.610 /len=624
gnl|UG|Ago#S57992960 USDA-FP_149982 Adult Alate Aphis gossypii (WHAGA) Aphis gossypii cDNA clone WHAGA013_A08 5', mRNA sequence /clone=WHAGA013_A08 /clone_end=5' /gb=DR390162 /gi=73613154 /ug=Ago.615 /len=810
gnl|UG|Ago#S57993041 USDA-FP_150009 Adult Alate Aphis gossypii (WHAGA) Aphis gossypii cDNA clone WHAGA013_D03 5', mRNA sequence /clone=WHAGA013_D03 /clone_end=5' /gb=DR390189 /gi=73613181 /ug=Ago.623 /len=644
gnl|UG|Ago#S57993068 USDA-FP_150017 Adult Alate Aphis gossypii (WHAGA) Aphis gossypii cDNA clone WHAGA013_D11 5', mRNA sequence /clone=WHAGA013_D11 /clone_end=5' /gb=DR390197 /gi=73613189 /ug=Ago.628 /len=710
gnl|UG|Ago#S57993114 USDA-FP_150034 Adult Alate Aphis gossypii (WHAGA) Aphis gossypii cDNA clone WHAGA013_F04 5', mRNA sequence /clone=WHAGA013_F04 /clone_end=5' /gb=DR390214 /gi=73613206 /ug=Ago.632 /len=682
gnl|UG|Ago#S57993368 USDA-FP_150118 Adult Alate Aphis gossypii (WHAGA) Aphis gossypii cDNA clone WHAGA014_F11 5', mRNA sequence /clone=WHAGA014_F11 /clone_end=5' /gb=DR390298 /gi=73613290 /ug=Ago.677 /len=678
gnl|UG|Ago#S57993458 USDA-FP_150161 Adult Alate Aphis gossypii (WHAGA) Aphis gossypii cDNA clone WHAGA015_A10 5', mRNA sequence /clone=WHAGA015_A10 /clone_end=5' /gb=DR390328 /gi=73613320 /ug=Ago.692 /len=655
gnl|UG|Ago#S57993464 USDA-FP_150163 Adult Alate Aphis gossypii (WHAGA) Aphis gossypii cDNA clone WHAGA015_A12 5', mRNA sequence /clone=WHAGA015_A12 /clone_end=5' /gb=DR390330 /gi=73613322 /ug=Ago.694 /len=596
gnl|UG|Ago#S57993550 USDA-FP_150226 Adult Alate Aphis gossypii (WHAGA) Aphis gossypii cDNA clone WHAGA015_D07 5', mRNA sequence /clone=WHAGA015_D07 /clone_end=5' /gb=DR390360 /gi=73613352 /ug=Ago.708 /len=655
gnl|UG|Ago#S57993553 USDA-FP_150229 Adult Alate Aphis gossypii (WHAGA) Aphis gossypii cDNA clone WHAGA015_D08 5', mRNA sequence /clone=WHAGA015_D08 /clone_end=5' /gb=DR390361 /gi=73613353 /ug=Ago.129 /len=722
gnl|UG|Ago#S57993686 USDA-FP_150336 Adult Alate Aphis gossypii (WHAGA) Aphis gossypii cDNA clone WHAGA015_H09 5', mRNA sequence /clone=WHAGA015_H09 /clone_end=5' /gb=DR390406 /gi=73613398 /ug=Ago.726 /len=584
gnl|UG|Ago#S57993769 USDA-FP_150366 Adult Alate Aphis gossypii (WHAGA) Aphis gossypii cDNA clone WHAGA016_D02 5', mRNA sequence /clone=WHAGA016_D02 /clone_end=5' /gb=DR390434 /gi=73613426 /ug=Ago.740 /len=594
gnl|UG|Ago#S57993880 USDA-FP_150403 Adult Alate Aphis gossypii (WHAGA) Aphis gossypii cDNA clone WHAGA016_G07 5', mRNA sequence /clone=WHAGA016_G07 /clone_end=5' /gb=DR390471 /gi=73613463 /ug=Ago.758 /len=661
gnl|UG|Ago#S57994458 USDA-FP_150601 Adult Alate Aphis gossypii (WHAGA) Aphis gossypii cDNA clone WHAGA019_B09 5', mRNA sequence /clone=WHAGA019_B09 /clone_end=5' /gb=DR390669 /gi=73613661 /ug=Ago.833 /len=789
gnl|UG|Ago#S57994479 USDA-FP_150613 Adult Alate Aphis gossypii (WHAGA) Aphis gossypii cDNA clone WHAGA019_C11 5', mRNA sequence /clone=WHAGA019_C11 /clone_end=5' /gb=DR390681 /gi=73613673 /ug=Ago.839 /len=730
gnl|UG|Ago#S57994519 USDA-FP_150630 Adult Alate Aphis gossypii (WHAGA) Aphis gossypii cDNA clone WHAGA019_E12 5', mRNA sequence /clone=WHAGA019_E12 /clone_end=5' /gb=DR390698 /gi=73613690 /ug=Ago.848 /len=639
gnl|UG|Ago#S57994534 USDA-FP_150636 Adult Alate Aphis gossypii (WHAGA) Aphis gossypii cDNA clone WHAGA019_F06 5', mRNA sequence /clone=WHAGA019_F06 /clone_end=5' /gb=DR390704 /gi=73613696 /ug=Ago.852 /len=801
gnl|UG|Ago#S57994549 USDA-FP_150643 Adult Alate Aphis gossypii (WHAGA) Aphis gossypii cDNA clone WHAGA019_G03 5', mRNA sequence /clone=WHAGA019_G03 /clone_end=5' /gb=DR390711 /gi=73613703 /ug=Ago.855 /len=877
gnl|UG|Ago#S57994552 USDA-FP_150644 Adult Alate Aphis gossypii (WHAGA) Aphis gossypii cDNA clone WHAGA019_G04 5', mRNA sequence /clone=WHAGA019_G04 /clone_end=5' /gb=DR390712 /gi=73613704 /ug=Ago.856 /len=806
gnl|UG|Ago#S57994584 USDA-FP_150655 Adult Alate Aphis gossypii (WHAGA) Aphis gossypii cDNA clone WHAGA019_H07 5', mRNA sequence /clone=WHAGA019_H07 /clone_end=5' /gb=DR390723 /gi=73613715 /ug=Ago.861 /len=776
gnl|UG|Ago#S57994597 USDA-FP_150659 Adult Alate Aphis gossypii (WHAGA) Aphis gossypii cDNA clone WHAGA019_H11 5', mRNA sequence /clone=WHAGA019_H11 /clone_end=5' /gb=DR390727 /gi=73613719 /ug=Ago.391 /len=810
gnl|UG|Ago#S57994600 USDA-FP_150660 Adult Alate Aphis gossypii (WHAGA) Aphis gossypii cDNA clone WHAGA019_H12 5', mRNA sequence /clone=WHAGA019_H12 /clone_end=5' /gb=DR390728 /gi=73613720 /ug=Ago.862 /len=738
gnl|UG|Ago#S57994606 USDA-FP_150661 Adult Alate Aphis gossypii (WHAGA) Aphis gossypii cDNA clone WHAGA020_A01 5', mRNA sequence /clone=WHAGA020_A01 /clone_end=5' /gb=DR390729 /gi=73613721 /ug=Ago.282 /len=622
gnl|UG|Ago#S57994809 USDA-FP_150731 Adult Alate Aphis gossypii (WHAGA) Aphis gossypii cDNA clone WHAGA021_C02 5', mRNA sequence /clone=WHAGA021_C02 /clone_end=5' /gb=DR390799 /gi=73613791 /ug=Ago.123 /len=633
gnl|UG|Ago#S57994950 USDA-FP_150778 Adult Alate Aphis gossypii (WHAGA) Aphis gossypii cDNA clone WHAGA021_G11 5', mRNA sequence /clone=WHAGA021_G11 /clone_end=5' /gb=DR390846 /gi=73613838 /ug=Ago.910 /len=707
gnl|UG|Ago#S57994984 USDA-FP_150787 Adult Alate Aphis gossypii (WHAGA) Aphis gossypii cDNA clone WHAGA021_H09 5', mRNA sequence /clone=WHAGA021_H09 /clone_end=5' /gb=DR390855 /gi=73613847 /ug=Ago.912 /len=684
gnl|UG|Ago#S57995019 USDA-FP_150799 Adult Alate Aphis gossypii (WHAGA) Aphis gossypii cDNA clone WHAGA022_A12 5', mRNA sequence /clone=WHAGA022_A12 /clone_end=5' /gb=DR390867 /gi=73613859 /ug=Ago.915 /len=546
gnl|UG|Ago#S57995066 USDA-FP_150816 Adult Alate Aphis gossypii (WHAGA) Aphis gossypii cDNA clone WHAGA022_C09 5', mRNA sequence /clone=WHAGA022_C09 /clone_end=5' /gb=DR390884 /gi=73613876 /ug=Ago.921 /len=644
gnl|UG|Ago#S57995212 USDA-FP_150870 Adult Alate Aphis gossypii (WHAGA) Aphis gossypii cDNA clone WHAGA023_A01 5', mRNA sequence /clone=WHAGA023_A01 /clone_end=5' /gb=DR390938 /gi=73613930 /ug=Ago.947 /len=775
gnl|UG|Ago#S57995226 USDA-FP_150875 Adult Alate Aphis gossypii (WHAGA) Aphis gossypii cDNA clone WHAGA023_A06 5', mRNA sequence /clone=WHAGA023_A06 /clone_end=5' /gb=DR390943 /gi=73613935 /ug=Ago.527 /len=786
gnl|UG|Ago#S57995321 USDA-FP_150907 Adult Alate Aphis gossypii (WHAGA) Aphis gossypii cDNA clone WHAGA023_D12 5', mRNA sequence /clone=WHAGA023_D12 /clone_end=5' /gb=DR390975 /gi=73613967 /ug=Ago.966 /len=639
gnl|UG|Ago#S57995387 USDA-FP_150930 Adult Alate Aphis gossypii (WHAGA) Aphis gossypii cDNA clone WHAGA023_G06 5', mRNA sequence /clone=WHAGA023_G06 /clone_end=5' /gb=DR390998 /gi=73613990 /ug=Ago.974 /len=706
gnl|UG|Ago#S57995412 USDA-FP_150938 Adult Alate Aphis gossypii (WHAGA) Aphis gossypii cDNA clone WHAGA023_H04 5', mRNA sequence /clone=WHAGA023_H04 /clone_end=5' /gb=DR391006 /gi=73613998 /ug=Ago.980 /len=779
gnl|UG|Ago#S57995425 USDA-FP_150942 Adult Alate Aphis gossypii (WHAGA) Aphis gossypii cDNA clone WHAGA023_H09 5', mRNA sequence /clone=WHAGA023_H09 /clone_end=5' /gb=DR391010 /gi=73614002 /ug=Ago.982 /len=739
gnl|UG|Ago#S57995486 USDA-FP_150960 Adult Alate Aphis gossypii (WHAGA) Aphis gossypii cDNA clone WHAGA024_B08 5', mRNA sequence /clone=WHAGA024_B08 /clone_end=5' /gb=DR391028 /gi=73614020 /ug=Ago.987 /len=799
gnl|UG|Ago#S57995530 USDA-FP_150975 Adult Alate Aphis gossypii (WHAGA) Aphis gossypii cDNA clone WHAGA024_D02 5', mRNA sequence /clone=WHAGA024_D02 /clone_end=5' /gb=DR391043 /gi=73614035 /ug=Ago.992 /len=650
gnl|UG|Ago#S57995690 USDA-FP_151029 Adult Alate Aphis gossypii (WHAGA) Aphis gossypii cDNA clone WHAGA025_A04 5', mRNA sequence /clone=WHAGA025_A04 /clone_end=5' /gb=DR391097 /gi=73614089 /ug=Ago.1019 /len=726
gnl|UG|Ago#S57995696 USDA-FP_151032 Adult Alate Aphis gossypii (WHAGA) Aphis gossypii cDNA clone WHAGA025_A07 5', mRNA sequence /clone=WHAGA025_A07 /clone_end=5' /gb=DR391100 /gi=73614092 /ug=Ago.1020 /len=711
gnl|UG|Ago#S57995698 USDA-FP_151033 Adult Alate Aphis gossypii (WHAGA) Aphis gossypii cDNA clone WHAGA025_A09 5', mRNA sequence /clone=WHAGA025_A09 /clone_end=5' /gb=DR391101 /gi=73614093 /ug=Ago.402 /len=787
gnl|UG|Ago#S57995710 USDA-FP_151037 Adult Alate Aphis gossypii (WHAGA) Aphis gossypii cDNA clone WHAGA025_B01 5', mRNA sequence /clone=WHAGA025_B01 /clone_end=5' /gb=DR391105 /gi=73614097 /ug=Ago.1021 /len=636
gnl|UG|Ago#S57995713 USDA-FP_151038 Adult Alate Aphis gossypii (WHAGA) Aphis gossypii cDNA clone WHAGA025_B02 5', mRNA sequence /clone=WHAGA025_B02 /clone_end=5' /gb=DR391106 /gi=73614098 /ug=Ago.1022 /len=754
gnl|UG|Ago#S57995749 USDA-FP_151050 Adult Alate Aphis gossypii (WHAGA) Aphis gossypii cDNA clone WHAGA025_C07 5', mRNA sequence /clone=WHAGA025_C07 /clone_end=5' /gb=DR391118 /gi=73614110 /ug=Ago.1029 /len=704
gnl|UG|Ago#S57995765 USDA-FP_151055 Adult Alate Aphis gossypii (WHAGA) Aphis gossypii cDNA clone WHAGA025_C12 5', mRNA sequence /clone=WHAGA025_C12 /clone_end=5' /gb=DR391123 /gi=73614115 /ug=Ago.442 /len=628
gnl|UG|Ago#S57995830 USDA-FP_151076 Adult Alate Aphis gossypii (WHAGA) Aphis gossypii cDNA clone WHAGA025_E11 5', mRNA sequence /clone=WHAGA025_E11 /clone_end=5' /gb=DR391144 /gi=73614136 /ug=Ago.1042 /len=762
gnl|UG|Ago#S57995836 USDA-FP_151078 Adult Alate Aphis gossypii (WHAGA) Aphis gossypii cDNA clone WHAGA025_F01 5', mRNA sequence /clone=WHAGA025_F01 /clone_end=5' /gb=DR391146 /gi=73614138 /ug=Ago.751 /len=772
gnl|UG|Ago#S57995840 USDA-FP_151081 Adult Alate Aphis gossypii (WHAGA) Aphis gossypii cDNA clone WHAGA025_F05 5', mRNA sequence /clone=WHAGA025_F05 /clone_end=5' /gb=DR391149 /gi=73614141 /ug=Ago.130 /len=681
gnl|UG|Ago#S57995905 USDA-FP_151104 Adult Alate Aphis gossypii (WHAGA) Aphis gossypii cDNA clone WHAGA025_H06 5', mRNA sequence /clone=WHAGA025_H06 /clone_end=5' /gb=DR391172 /gi=73614164 /ug=Ago.1055 /len=717
gnl|UG|Ago#S57995926 USDA-FP_151111 Adult Alate Aphis gossypii (WHAGA) Aphis gossypii cDNA clone WHAGA026_A01 5', mRNA sequence /clone=WHAGA026_A01 /clone_end=5' /gb=DR391179 /gi=73614171 /ug=Ago.1060 /len=778
gnl|UG|Ago#S57995930 USDA-FP_151112 Adult Alate Aphis gossypii (WHAGA) Aphis gossypii cDNA clone WHAGA026_A02 5', mRNA sequence /clone=WHAGA026_A02 /clone_end=5' /gb=DR391180 /gi=73614172 /ug=Ago.110 /len=904
gnl|UG|Ago#S57995936 USDA-FP_151114 Adult Alate Aphis gossypii (WHAGA) Aphis gossypii cDNA clone WHAGA026_A04 5', mRNA sequence /clone=WHAGA026_A04 /clone_end=5' /gb=DR391182 /gi=73614174 /ug=Ago.1062 /len=910
gnl|UG|Ago#S57995958 USDA-FP_151121 Adult Alate Aphis gossypii (WHAGA) Aphis gossypii cDNA clone WHAGA026_B03 5', mRNA sequence /clone=WHAGA026_B03 /clone_end=5' /gb=DR391189 /gi=73614181 /ug=Ago.1063 /len=237
gnl|UG|Ago#S57995969 USDA-FP_151124 Adult Alate Aphis gossypii (WHAGA) Aphis gossypii cDNA clone WHAGA026_B08 5', mRNA sequence /clone=WHAGA026_B08 /clone_end=5' /gb=DR391192 /gi=73614184 /ug=Ago.1064 /len=755
gnl|UG|Ago#S57995999 USDA-FP_151134 Adult Alate Aphis gossypii (WHAGA) Aphis gossypii cDNA clone WHAGA026_C06 5', mRNA sequence /clone=WHAGA026_C06 /clone_end=5' /gb=DR391202 /gi=73614194 /ug=Ago.1065 /len=879
gnl|UG|Ago#S57996074 USDA-FP_151162 Adult Alate Aphis gossypii (WHAGA) Aphis gossypii cDNA clone WHAGA026_F02 5', mRNA sequence /clone=WHAGA026_F02 /clone_end=5' /gb=DR391230 /gi=73614222 /ug=Ago.1077 /len=900
gnl|UG|Ago#S57996103 USDA-FP_151172 Adult Alate Aphis gossypii (WHAGA) Aphis gossypii cDNA clone WHAGA026_G04 5', mRNA sequence /clone=WHAGA026_G04 /clone_end=5' /gb=DR391240 /gi=73614232 /ug=Ago.140 /len=800
gnl|UG|Ago#S57996126 USDA-FP_151180 Adult Alate Aphis gossypii (WHAGA) Aphis gossypii cDNA clone WHAGA026_H04 5', mRNA sequence /clone=WHAGA026_H04 /clone_end=5' /gb=DR391248 /gi=73614240 /ug=Ago.1085 /len=868
gnl|UG|Ago#S57996139 USDA-FP_151184 Adult Alate Aphis gossypii (WHAGA) Aphis gossypii cDNA clone WHAGA026_H09 5', mRNA sequence /clone=WHAGA026_H09 /clone_end=5' /gb=DR391252 /gi=73614244 /ug=Ago.1069 /len=817
gnl|UG|Ago#S57996143 USDA-FP_151185 Adult Alate Aphis gossypii (WHAGA) Aphis gossypii cDNA clone WHAGA026_H10 5', mRNA sequence /clone=WHAGA026_H10 /clone_end=5' /gb=DR391253 /gi=73614245 /ug=Ago.1087 /len=859
gnl|UG|Ago#S57996147 USDA-FP_151186 Adult Alate Aphis gossypii (WHAGA) Aphis gossypii cDNA clone WHAGA026_H11 5', mRNA sequence /clone=WHAGA026_H11 /clone_end=5' /gb=DR391254 /gi=73614246 /ug=Ago.713 /len=830
gnl|UG|Ago#S57996153 USDA-FP_151188 Adult Alate Aphis gossypii (WHAGA) Aphis gossypii cDNA clone WHAGA027_A01 5', mRNA sequence /clone=WHAGA027_A01 /clone_end=5' /gb=DR391256 /gi=73614248 /ug=Ago.540 /len=758
gnl|UG|Ago#S57996190 USDA-FP_151200 Adult Alate Aphis gossypii (WHAGA) Aphis gossypii cDNA clone WHAGA027_B02 5', mRNA sequence /clone=WHAGA027_B02 /clone_end=5' /gb=DR391268 /gi=73614260 /ug=Ago.1092 /len=793
gnl|UG|Ago#S57996199 USDA-FP_151203 Adult Alate Aphis gossypii (WHAGA) Aphis gossypii cDNA clone WHAGA027_B05 5', mRNA sequence /clone=WHAGA027_B05 /clone_end=5' /gb=DR391271 /gi=73614263 /ug=Ago.1095 /len=591
gnl|UG|Ago#S57996211 USDA-FP_151207 Adult Alate Aphis gossypii (WHAGA) Aphis gossypii cDNA clone WHAGA027_B09 5', mRNA sequence /clone=WHAGA027_B09 /clone_end=5' /gb=DR391275 /gi=73614267 /ug=Ago.52 /len=799
gnl|UG|Ago#S57996217 USDA-FP_151209 Adult Alate Aphis gossypii (WHAGA) Aphis gossypii cDNA clone WHAGA027_B11 5', mRNA sequence /clone=WHAGA027_B11 /clone_end=5' /gb=DR391277 /gi=73614269 /ug=Ago.1098 /len=800
gnl|UG|Ago#S57996223 USDA-FP_151211 Adult Alate Aphis gossypii (WHAGA) Aphis gossypii cDNA clone WHAGA027_C01 5', mRNA sequence /clone=WHAGA027_C01 /clone_end=5' /gb=DR391279 /gi=73614271 /ug=Ago.1100 /len=857
gnl|UG|Ago#S57996278 USDA-FP_151230 Adult Alate Aphis gossypii (WHAGA) Aphis gossypii cDNA clone WHAGA027_D11 5', mRNA sequence /clone=WHAGA027_D11 /clone_end=5' /gb=DR391298 /gi=73614290 /ug=Ago.1108 /len=735
gnl|UG|Ago#S57996280 USDA-FP_151231 Adult Alate Aphis gossypii (WHAGA) Aphis gossypii cDNA clone WHAGA027_D12 5', mRNA sequence /clone=WHAGA027_D12 /clone_end=5' /gb=DR391299 /gi=73614291 /ug=Ago.499 /len=778
gnl|UG|Ago#S57996282 USDA-FP_151232 Adult Alate Aphis gossypii (WHAGA) Aphis gossypii cDNA clone WHAGA027_E01 5', mRNA sequence /clone=WHAGA027_E01 /clone_end=5' /gb=DR391300 /gi=73614292 /ug=Ago.1109 /len=765
gnl|UG|Ago#S57996344 USDA-FP_151254 Adult Alate Aphis gossypii (WHAGA) Aphis gossypii cDNA clone WHAGA027_G07 5', mRNA sequence /clone=WHAGA027_G07 /clone_end=5' /gb=DR391322 /gi=73614314 /ug=Ago.1123 /len=692
gnl|UG|Ago#S57996376 USDA-FP_151267 Adult Alate Aphis gossypii (WHAGA) Aphis gossypii cDNA clone WHAGA027_H09 5', mRNA sequence /clone=WHAGA027_H09 /clone_end=5' /gb=DR391335 /gi=73614327 /ug=Ago.1129 /len=892
gnl|UG|Ago#S57996379 USDA-FP_151268 Adult Alate Aphis gossypii (WHAGA) Aphis gossypii cDNA clone WHAGA027_H10 5', mRNA sequence /clone=WHAGA027_H10 /clone_end=5' /gb=DR391336 /gi=73614328 /ug=Ago.834 /len=761
gnl|UG|Ago#S57996407 USDA-FP_151277 Adult Alate Aphis gossypii (WHAGA) Aphis gossypii cDNA clone WHAGA028_A10 5', mRNA sequence /clone=WHAGA028_A10 /clone_end=5' /gb=DR391345 /gi=73614337 /ug=Ago.1132 /len=536
gnl|UG|Ago#S57996482 USDA-FP_151300 Adult Alate Aphis gossypii (WHAGA) Aphis gossypii cDNA clone WHAGA028_D02 5', mRNA sequence /clone=WHAGA028_D02 /clone_end=5' /gb=DR391368 /gi=73614360 /ug=Ago.423 /len=833
gnl|UG|Ago#S57996623 USDA-FP_151342 Adult Alate Aphis gossypii (WHAGA) Aphis gossypii cDNA clone WHAGA028_H01 5', mRNA sequence /clone=WHAGA028_H01 /clone_end=5' /gb=DR391410 /gi=73614402 /ug=Ago.1157 /len=701
gnl|UG|Ago#S57996660 USDA-FP_151354 Adult Alate Aphis gossypii (WHAGA) Aphis gossypii cDNA clone WHAGA029_A03 5', mRNA sequence /clone=WHAGA029_A03 /clone_end=5' /gb=DR391422 /gi=73614414 /ug=Ago.1164 /len=740
gnl|UG|Ago#S57996689 USDA-FP_151362 Adult Alate Aphis gossypii (WHAGA) Aphis gossypii cDNA clone WHAGA029_A11 5', mRNA sequence /clone=WHAGA029_A11 /clone_end=5' /gb=DR391430 /gi=73614422 /ug=Ago.443 /len=922
gnl|UG|Ago#S57996709 USDA-FP_151369 Adult Alate Aphis gossypii (WHAGA) Aphis gossypii cDNA clone WHAGA029_B08 5', mRNA sequence /clone=WHAGA029_B08 /clone_end=5' /gb=DR391437 /gi=73614429 /ug=Ago.1172 /len=717
gnl|UG|Ago#S57996751 USDA-FP_151383 Adult Alate Aphis gossypii (WHAGA) Aphis gossypii cDNA clone WHAGA029_C10 5', mRNA sequence /clone=WHAGA029_C10 /clone_end=5' /gb=DR391451 /gi=73614443 /ug=Ago.1180 /len=770
gnl|UG|Ago#S57996755 USDA-FP_151384 Adult Alate Aphis gossypii (WHAGA) Aphis gossypii cDNA clone WHAGA029_C11 5', mRNA sequence /clone=WHAGA029_C11 /clone_end=5' /gb=DR391452 /gi=73614444 /ug=Ago.1181 /len=816
gnl|UG|Ago#S57996813 USDA-FP_151403 Adult Alate Aphis gossypii (WHAGA) Aphis gossypii cDNA clone WHAGA029_E07 5', mRNA sequence /clone=WHAGA029_E07 /clone_end=5' /gb=DR391471 /gi=73614463 /ug=Ago.1189 /len=736
gnl|UG|Ago#S57996859 USDA-FP_151419 Adult Alate Aphis gossypii (WHAGA) Aphis gossypii cDNA clone WHAGA029_F11 5', mRNA sequence /clone=WHAGA029_F11 /clone_end=5' /gb=DR391487 /gi=73614479 /ug=Ago.1195 /len=708
gnl|UG|Ago#S57996874 USDA-FP_151423 Adult Alate Aphis gossypii (WHAGA) Aphis gossypii cDNA clone WHAGA029_G03 5', mRNA sequence /clone=WHAGA029_G03 /clone_end=5' /gb=DR391491 /gi=73614483 /ug=Ago.105 /len=907
gnl|UG|Ago#S57996877 USDA-FP_151424 Adult Alate Aphis gossypii (WHAGA) Aphis gossypii cDNA clone WHAGA029_G04 5', mRNA sequence /clone=WHAGA029_G04 /clone_end=5' /gb=DR391492 /gi=73614484 /ug=Ago.399 /len=846
gnl|UG|Ago#S57996892 USDA-FP_151429 Adult Alate Aphis gossypii (WHAGA) Aphis gossypii cDNA clone WHAGA029_G09 5', mRNA sequence /clone=WHAGA029_G09 /clone_end=5' /gb=DR391497 /gi=73614489 /ug=Ago.1198 /len=708
gnl|UG|Ago#S57996922 USDA-FP_151440 Adult Alate Aphis gossypii (WHAGA) Aphis gossypii cDNA clone WHAGA029_H10 5', mRNA sequence /clone=WHAGA029_H10 /clone_end=5' /gb=DR391508 /gi=73614500 /ug=Ago.1205 /len=735
gnl|UG|Ago#S57996949 USDA-FP_151449 Adult Alate Aphis gossypii (WHAGA) Aphis gossypii cDNA clone WHAGA030_A08 5', mRNA sequence /clone=WHAGA030_A08 /clone_end=5' /gb=DR391517 /gi=73614509 /ug=Ago.1209 /len=717
gnl|UG|Ago#S57996952 USDA-FP_151450 Adult Alate Aphis gossypii (WHAGA) Aphis gossypii cDNA clone WHAGA030_A09 5', mRNA sequence /clone=WHAGA030_A09 /clone_end=5' /gb=DR391518 /gi=73614510 /ug=Ago.141 /len=865
gnl|UG|Ago#S57996986 USDA-FP_151461 Adult Alate Aphis gossypii (WHAGA) Aphis gossypii cDNA clone WHAGA030_B08 5', mRNA sequence /clone=WHAGA030_B08 /clone_end=5' /gb=DR391529 /gi=73614521 /ug=Ago.1216 /len=869
gnl|UG|Ago#S57996998 USDA-FP_151465 Adult Alate Aphis gossypii (WHAGA) Aphis gossypii cDNA clone WHAGA030_C02 5', mRNA sequence /clone=WHAGA030_C02 /clone_end=5' /gb=DR391533 /gi=73614525 /ug=Ago.470 /len=814
gnl|UG|Ago#S57997011 USDA-FP_151469 Adult Alate Aphis gossypii (WHAGA) Aphis gossypii cDNA clone WHAGA030_C07 5', mRNA sequence /clone=WHAGA030_C07 /clone_end=5' /gb=DR391537 /gi=73614529 /ug=Ago.1221 /len=770
gnl|UG|Ago#S57997017 USDA-FP_151471 Adult Alate Aphis gossypii (WHAGA) Aphis gossypii cDNA clone WHAGA030_C09 5', mRNA sequence /clone=WHAGA030_C09 /clone_end=5' /gb=DR391539 /gi=73614531 /ug=Ago.360 /len=822
gnl|UG|Ago#S57997020 USDA-FP_151472 Adult Alate Aphis gossypii (WHAGA) Aphis gossypii cDNA clone WHAGA030_C11 5', mRNA sequence /clone=WHAGA030_C11 /clone_end=5' /gb=DR391540 /gi=73614532 /ug=Ago.520 /len=842
gnl|UG|Ago#S57997095 USDA-FP_151498 Adult Alate Aphis gossypii (WHAGA) Aphis gossypii cDNA clone WHAGA030_F06 5', mRNA sequence /clone=WHAGA030_F06 /clone_end=5' /gb=DR391566 /gi=73614558 /ug=Ago.556 /len=755
gnl|UG|Ago#S57997115 USDA-FP_151505 Adult Alate Aphis gossypii (WHAGA) Aphis gossypii cDNA clone WHAGA030_G02 5', mRNA sequence /clone=WHAGA030_G02 /clone_end=5' /gb=DR391573 /gi=73614565 /ug=Ago.785 /len=714
gnl|UG|Ago#S57997131 USDA-FP_151510 Adult Alate Aphis gossypii (WHAGA) Aphis gossypii cDNA clone WHAGA030_G08 5', mRNA sequence /clone=WHAGA030_G08 /clone_end=5' /gb=DR391578 /gi=73614570 /ug=Ago.1232 /len=840
gnl|UG|Ago#S57997143 USDA-FP_151514 Adult Alate Aphis gossypii (WHAGA) Aphis gossypii cDNA clone WHAGA030_H02 5', mRNA sequence /clone=WHAGA030_H02 /clone_end=5' /gb=DR391582 /gi=73614574 /ug=Ago.1234 /len=880
gnl|UG|Ago#S57997146 USDA-FP_151515 Adult Alate Aphis gossypii (WHAGA) Aphis gossypii cDNA clone WHAGA030_H03 5', mRNA sequence /clone=WHAGA030_H03 /clone_end=5' /gb=DR391583 /gi=73614575 /ug=Ago.1235 /len=735
gnl|UG|Ago#S57997149 USDA-FP_151516 Adult Alate Aphis gossypii (WHAGA) Aphis gossypii cDNA clone WHAGA030_H04 5', mRNA sequence /clone=WHAGA030_H04 /clone_end=5' /gb=DR391584 /gi=73614576 /ug=Ago.400 /len=823
gnl|UG|Ago#S57997155 USDA-FP_151518 Adult Alate Aphis gossypii (WHAGA) Aphis gossypii cDNA clone WHAGA030_H07 5', mRNA sequence /clone=WHAGA030_H07 /clone_end=5' /gb=DR391586 /gi=73614578 /ug=Ago.1237 /len=795
gnl|UG|Ago#S57997183 USDA-FP_151528 Adult Alate Aphis gossypii (WHAGA) Aphis gossypii cDNA clone WHAGA031_A07 5', mRNA sequence /clone=WHAGA031_A07 /clone_end=5' /gb=DR391596 /gi=73614588 /ug=Ago.1241 /len=625
gnl|UG|Ago#S57997201 USDA-FP_151534 Adult Alate Aphis gossypii (WHAGA) Aphis gossypii cDNA clone WHAGA031_B03 5', mRNA sequence /clone=WHAGA031_B03 /clone_end=5' /gb=DR391602 /gi=73614594 /ug=Ago.991 /len=662
gnl|UG|Ago#S57997223 USDA-FP_151541 Adult Alate Aphis gossypii (WHAGA) Aphis gossypii cDNA clone WHAGA031_B11 5', mRNA sequence /clone=WHAGA031_B11 /clone_end=5' /gb=DR391609 /gi=73614601 /ug=Ago.1245 /len=664
gnl|UG|Ago#S57997318 USDA-FP_151572 Adult Alate Aphis gossypii (WHAGA) Aphis gossypii cDNA clone WHAGA031_E09 5', mRNA sequence /clone=WHAGA031_E09 /clone_end=5' /gb=DR391640 /gi=73614632 /ug=Ago.1253 /len=809
gnl|UG|Ago#S57997327 USDA-FP_151575 Adult Alate Aphis gossypii (WHAGA) Aphis gossypii cDNA clone WHAGA031_F01 5', mRNA sequence /clone=WHAGA031_F01 /clone_end=5' /gb=DR391643 /gi=73614635 /ug=Ago.538 /len=553
gnl|UG|Ago#S57997353 USDA-FP_151584 Adult Alate Aphis gossypii (WHAGA) Aphis gossypii cDNA clone WHAGA031_F11 5', mRNA sequence /clone=WHAGA031_F11 /clone_end=5' /gb=DR391652 /gi=73614644 /ug=Ago.884 /len=750
gnl|UG|Ago#S57997366 USDA-FP_151588 Adult Alate Aphis gossypii (WHAGA) Aphis gossypii cDNA clone WHAGA031_G04 5', mRNA sequence /clone=WHAGA031_G04 /clone_end=5' /gb=DR391656 /gi=73614648 /ug=Ago.1260 /len=725
gnl|UG|Ago#S57997638 USDA-FP_151682 Adult Alate Aphis gossypii (WHAGA) Aphis gossypii cDNA clone WHAGA032_H04 5', mRNA sequence /clone=WHAGA032_H04 /clone_end=5' /gb=DR391750 /gi=73614742 /ug=Ago.718 /len=608
gnl|UG|Ago#S57997665 USDA-FP_151692 Adult Alate Aphis gossypii (WHAGA) Aphis gossypii cDNA clone WHAGA033_A03 5', mRNA sequence /clone=WHAGA033_A03 /clone_end=5' /gb=DR391760 /gi=73614752 /ug=Ago.1299 /len=861
gnl|UG|Ago#S57997668 USDA-FP_151693 Adult Alate Aphis gossypii (WHAGA) Aphis gossypii cDNA clone WHAGA033_A05 5', mRNA sequence /clone=WHAGA033_A05 /clone_end=5' /gb=DR391761 /gi=73614753 /ug=Ago.648 /len=904
gnl|UG|Ago#S57997671 USDA-FP_151694 Adult Alate Aphis gossypii (WHAGA) Aphis gossypii cDNA clone WHAGA033_A06 5', mRNA sequence /clone=WHAGA033_A06 /clone_end=5' /gb=DR391762 /gi=73614754 /ug=Ago.587 /len=778
gnl|UG|Ago#S57997677 USDA-FP_151696 Adult Alate Aphis gossypii (WHAGA) Aphis gossypii cDNA clone WHAGA033_A10 5', mRNA sequence /clone=WHAGA033_A10 /clone_end=5' /gb=DR391764 /gi=73614756 /ug=Ago.1300 /len=734
gnl|UG|Ago#S57997680 USDA-FP_151697 Adult Alate Aphis gossypii (WHAGA) Aphis gossypii cDNA clone WHAGA033_A11 5', mRNA sequence /clone=WHAGA033_A11 /clone_end=5' /gb=DR391765 /gi=73614757 /ug=Ago.1301 /len=804
gnl|UG|Ago#S57997704 USDA-FP_151707 Adult Alate Aphis gossypii (WHAGA) Aphis gossypii cDNA clone WHAGA033_C01 5', mRNA sequence /clone=WHAGA033_C01 /clone_end=5' /gb=DR391775 /gi=73614767 /ug=Ago.1306 /len=824
gnl|UG|Ago#S57997707 USDA-FP_151708 Adult Alate Aphis gossypii (WHAGA) Aphis gossypii cDNA clone WHAGA033_C04 5', mRNA sequence /clone=WHAGA033_C04 /clone_end=5' /gb=DR391776 /gi=73614768 /ug=Ago.1307 /len=621
gnl|UG|Ago#S57997727 USDA-FP_151715 Adult Alate Aphis gossypii (WHAGA) Aphis gossypii cDNA clone WHAGA033_C11 5', mRNA sequence /clone=WHAGA033_C11 /clone_end=5' /gb=DR391783 /gi=73614775 /ug=Ago.1310 /len=716
gnl|UG|Ago#S57997745 USDA-FP_151721 Adult Alate Aphis gossypii (WHAGA) Aphis gossypii cDNA clone WHAGA033_D08 5', mRNA sequence /clone=WHAGA033_D08 /clone_end=5' /gb=DR391789 /gi=73614781 /ug=Ago.350 /len=804
gnl|UG|Ago#S57997804 USDA-FP_151742 Adult Alate Aphis gossypii (WHAGA) Aphis gossypii cDNA clone WHAGA033_F10 5', mRNA sequence /clone=WHAGA033_F10 /clone_end=5' /gb=DR391810 /gi=73614802 /ug=Ago.311 /len=826
gnl|UG|Ago#S57997883 USDA-FP_151768 Adult Alate Aphis gossypii (WHAGA) Aphis gossypii cDNA clone WHAGA034_A07 5', mRNA sequence /clone=WHAGA034_A07 /clone_end=5' /gb=DR391836 /gi=73614828 /ug=Ago.1334 /len=671
gnl|UG|Ago#S57997886 USDA-FP_151769 Adult Alate Aphis gossypii (WHAGA) Aphis gossypii cDNA clone WHAGA034_A08 5', mRNA sequence /clone=WHAGA034_A08 /clone_end=5' /gb=DR391837 /gi=73614829 /ug=Ago.1335 /len=682
gnl|UG|Ago#S57997898 USDA-FP_151773 Adult Alate Aphis gossypii (WHAGA) Aphis gossypii cDNA clone WHAGA034_A12 5', mRNA sequence /clone=WHAGA034_A12 /clone_end=5' /gb=DR391841 /gi=73614833 /ug=Ago.635 /len=753
gnl|UG|Ago#S57998002 USDA-FP_151811 Adult Alate Aphis gossypii (WHAGA) Aphis gossypii cDNA clone WHAGA034_E12 5', mRNA sequence /clone=WHAGA034_E12 /clone_end=5' /gb=DR391879 /gi=73614871 /ug=Ago.1354 /len=745
gnl|UG|Ago#S57998113 USDA-FP_151852 Adult Alate Aphis gossypii (WHAGA) Aphis gossypii cDNA clone WHAGA035_A10 5', mRNA sequence /clone=WHAGA035_A10 /clone_end=5' /gb=DR391920 /gi=73614912 /ug=Ago.1369 /len=519
gnl|UG|Ago#S57998265 USDA-FP_151902 Adult Alate Aphis gossypii (WHAGA) Aphis gossypii cDNA clone WHAGA035_F04 5', mRNA sequence /clone=WHAGA035_F04 /clone_end=5' /gb=DR391970 /gi=73614962 /ug=Ago.1391 /len=500
gnl|UG|Ago#S57998291 USDA-FP_151911 Adult Alate Aphis gossypii (WHAGA) Aphis gossypii cDNA clone WHAGA035_G01 5', mRNA sequence /clone=WHAGA035_G01 /clone_end=5' /gb=DR391979 /gi=73614971 /ug=Ago.1331 /len=632
gnl|UG|Ago#S57998342 USDA-FP_151928 Adult Alate Aphis gossypii (WHAGA) Aphis gossypii cDNA clone WHAGA035_H06 5', mRNA sequence /clone=WHAGA035_H06 /clone_end=5' /gb=DR391996 /gi=73614988 /ug=Ago.681 /len=583
gnl|UG|Ago#S57998380 USDA-FP_151941 Adult Alate Aphis gossypii (WHAGA) Aphis gossypii cDNA clone WHAGA036_A08 5', mRNA sequence /clone=WHAGA036_A08 /clone_end=5' /gb=DR392009 /gi=73615001 /ug=Ago.1410 /len=700
gnl|UG|Ago#S57998399 USDA-FP_151947 Adult Alate Aphis gossypii (WHAGA) Aphis gossypii cDNA clone WHAGA036_B02 5', mRNA sequence /clone=WHAGA036_B02 /clone_end=5' /gb=DR392015 /gi=73615007 /ug=Ago.512 /len=708
gnl|UG|Ago#S57998434 USDA-FP_151961 Adult Alate Aphis gossypii (WHAGA) Aphis gossypii cDNA clone WHAGA036_C05 5', mRNA sequence /clone=WHAGA036_C05 /clone_end=5' /gb=DR392029 /gi=73615021 /ug=Ago.1419 /len=746
gnl|UG|Ago#S57998448 USDA-FP_151966 Adult Alate Aphis gossypii (WHAGA) Aphis gossypii cDNA clone WHAGA036_C11 5', mRNA sequence /clone=WHAGA036_C11 /clone_end=5' /gb=DR392034 /gi=73615026 /ug=Ago.296 /len=871
gnl|UG|Ago#S57998503 USDA-FP_151985 Adult Alate Aphis gossypii (WHAGA) Aphis gossypii cDNA clone WHAGA036_E10 5', mRNA sequence /clone=WHAGA036_E10 /clone_end=5' /gb=DR392053 /gi=73615045 /ug=Ago.1381 /len=799
gnl|UG|Ago#S57998512 USDA-FP_151988 Adult Alate Aphis gossypii (WHAGA) Aphis gossypii cDNA clone WHAGA036_F01 5', mRNA sequence /clone=WHAGA036_F01 /clone_end=5' /gb=DR392056 /gi=73615048 /ug=Ago.882 /len=727
gnl|UG|Ago#S57998538 USDA-FP_151997 Adult Alate Aphis gossypii (WHAGA) Aphis gossypii cDNA clone WHAGA036_G02 5', mRNA sequence /clone=WHAGA036_G02 /clone_end=5' /gb=DR392065 /gi=73615057 /ug=Ago.1430 /len=735
gnl|UG|Ago#S57998569 USDA-FP_152007 Adult Alate Aphis gossypii (WHAGA) Aphis gossypii cDNA clone WHAGA036_H01 5', mRNA sequence /clone=WHAGA036_H01 /clone_end=5' /gb=DR392075 /gi=73615067 /ug=Ago.1436 /len=726
gnl|UG|Ago#S57998631 USDA-FP_152025 Adult Alate Aphis gossypii (WHAGA) Aphis gossypii cDNA clone WHAGA037_A11 5', mRNA sequence /clone=WHAGA037_A11 /clone_end=5' /gb=DR392093 /gi=73615085 /ug=Ago.1445 /len=779
gnl|UG|Ago#S57998650 USDA-FP_152032 Adult Alate Aphis gossypii (WHAGA) Aphis gossypii cDNA clone WHAGA037_B06 5', mRNA sequence /clone=WHAGA037_B06 /clone_end=5' /gb=DR392100 /gi=73615092 /ug=Ago.1448 /len=621
gnl|UG|Ago#S57998658 USDA-FP_152035 Adult Alate Aphis gossypii (WHAGA) Aphis gossypii cDNA clone WHAGA037_B10 5', mRNA sequence /clone=WHAGA037_B10 /clone_end=5' /gb=DR392103 /gi=73615095 /ug=Ago.1449 /len=683
gnl|UG|Ago#S57998675 USDA-FP_152041 Adult Alate Aphis gossypii (WHAGA) Aphis gossypii cDNA clone WHAGA037_C07 5', mRNA sequence /clone=WHAGA037_C07 /clone_end=5' /gb=DR392109 /gi=73615101 /ug=Ago.1451 /len=667
gnl|UG|Ago#S57998745 USDA-FP_152065 Adult Alate Aphis gossypii (WHAGA) Aphis gossypii cDNA clone WHAGA037_E10 5', mRNA sequence /clone=WHAGA037_E10 /clone_end=5' /gb=DR392133 /gi=73615125 /ug=Ago.1463 /len=816
gnl|UG|Ago#S57998747 USDA-FP_152066 Adult Alate Aphis gossypii (WHAGA) Aphis gossypii cDNA clone WHAGA037_E11 5', mRNA sequence /clone=WHAGA037_E11 /clone_end=5' /gb=DR392134 /gi=73615126 /ug=Ago.186 /len=772
gnl|UG|Ago#S57998752 USDA-FP_152068 Adult Alate Aphis gossypii (WHAGA) Aphis gossypii cDNA clone WHAGA037_F01 5', mRNA sequence /clone=WHAGA037_F01 /clone_end=5' /gb=DR392136 /gi=73615128 /ug=Ago.190 /len=683
gnl|UG|Ago#S57998794 USDA-FP_152081 Adult Alate Aphis gossypii (WHAGA) Aphis gossypii cDNA clone WHAGA037_G03 5', mRNA sequence /clone=WHAGA037_G03 /clone_end=5' /gb=DR392149 /gi=73615141 /ug=Ago.1468 /len=881
gnl|UG|Ago#S57998848 USDA-FP_152100 Adult Alate Aphis gossypii (WHAGA) Aphis gossypii cDNA clone WHAGA037_H11 5', mRNA sequence /clone=WHAGA037_H11 /clone_end=5' /gb=DR392168 /gi=73615160 /ug=Ago.1472 /len=723
gnl|UG|Ago#S57998882 USDA-FP_152112 Adult Alate Aphis gossypii (WHAGA) Aphis gossypii cDNA clone WHAGA038_B01 5', mRNA sequence /clone=WHAGA038_B01 /clone_end=5' /gb=DR392180 /gi=73615172 /ug=Ago.1477 /len=788
gnl|UG|Ago#S57998896 USDA-FP_152117 Adult Alate Aphis gossypii (WHAGA) Aphis gossypii cDNA clone WHAGA038_B07 5', mRNA sequence /clone=WHAGA038_B07 /clone_end=5' /gb=DR392185 /gi=73615177 /ug=Ago.1479 /len=792
gnl|UG|Ago#S57998926 USDA-FP_152129 Adult Alate Aphis gossypii (WHAGA) Aphis gossypii cDNA clone WHAGA038_C07 5', mRNA sequence /clone=WHAGA038_C07 /clone_end=5' /gb=DR392197 /gi=73615189 /ug=Ago.1483 /len=578
gnl|UG|Ago#S57998930 USDA-FP_152130 Adult Alate Aphis gossypii (WHAGA) Aphis gossypii cDNA clone WHAGA038_C08 5', mRNA sequence /clone=WHAGA038_C08 /clone_end=5' /gb=DR392198 /gi=73615190 /ug=Ago.1484 /len=756
gnl|UG|Ago#S57998932 USDA-FP_152131 Adult Alate Aphis gossypii (WHAGA) Aphis gossypii cDNA clone WHAGA038_C09 5', mRNA sequence /clone=WHAGA038_C09 /clone_end=5' /gb=DR392199 /gi=73615191 /ug=Ago.1179 /len=579
gnl|UG|Ago#S57998939 USDA-FP_152134 Adult Alate Aphis gossypii (WHAGA) Aphis gossypii cDNA clone WHAGA038_C12 5', mRNA sequence /clone=WHAGA038_C12 /clone_end=5' /gb=DR392202 /gi=73615194 /ug=Ago.382 /len=548
gnl|UG|Ago#S57998996 USDA-FP_152159 Adult Alate Aphis gossypii (WHAGA) Aphis gossypii cDNA clone WHAGA038_F05 5', mRNA sequence /clone=WHAGA038_F05 /clone_end=5' /gb=DR392227 /gi=73615219 /ug=Ago.1493 /len=709
gnl|UG|Ago#S57999001 USDA-FP_152161 Adult Alate Aphis gossypii (WHAGA) Aphis gossypii cDNA clone WHAGA038_F08 5', mRNA sequence /clone=WHAGA038_F08 /clone_end=5' /gb=DR392229 /gi=73615221 /ug=Ago.1494 /len=779
gnl|UG|Ago#S57999004 USDA-FP_152162 Adult Alate Aphis gossypii (WHAGA) Aphis gossypii cDNA clone WHAGA038_F09 5', mRNA sequence /clone=WHAGA038_F09 /clone_end=5' /gb=DR392230 /gi=73615222 /ug=Ago.1495 /len=782
gnl|UG|Ago#S57999055 USDA-FP_152179 Adult Alate Aphis gossypii (WHAGA) Aphis gossypii cDNA clone WHAGA038_H05 5', mRNA sequence /clone=WHAGA038_H05 /clone_end=5' /gb=DR392247 /gi=73615239 /ug=Ago.42 /len=831
gnl|UG|Ago#S57999227 USDA-FP_152228 Adult Alate Aphis gossypii (WHAGA) Aphis gossypii cDNA clone WHAGA039_E01 5', mRNA sequence /clone=WHAGA039_E01 /clone_end=5' /gb=DR392296 /gi=73615288 /ug=Ago.1521 /len=696
gnl|UG|Ago#S57999297 USDA-FP_152251 Adult Alate Aphis gossypii (WHAGA) Aphis gossypii cDNA clone WHAGA039_G03 5', mRNA sequence /clone=WHAGA039_G03 /clone_end=5' /gb=DR392319 /gi=73615311 /ug=Ago.1529 /len=833
gnl|UG|Ago#S57999303 USDA-FP_152253 Adult Alate Aphis gossypii (WHAGA) Aphis gossypii cDNA clone WHAGA039_G05 5', mRNA sequence /clone=WHAGA039_G05 /clone_end=5' /gb=DR392321 /gi=73615313 /ug=Ago.1530 /len=671
gnl|UG|Ago#S57999344 USDA-FP_152263 Adult Alate Aphis gossypii (WHAGA) Aphis gossypii cDNA clone WHAGA039_H03 5', mRNA sequence /clone=WHAGA039_H03 /clone_end=5' /gb=DR392331 /gi=73615323 /ug=Ago.36 /len=657
gnl|UG|Ago#S57999355 USDA-FP_152267 Adult Alate Aphis gossypii (WHAGA) Aphis gossypii cDNA clone WHAGA039_H09 5', mRNA sequence /clone=WHAGA039_H09 /clone_end=5' /gb=DR392335 /gi=73615327 /ug=Ago.1437 /len=812
gnl|UG|Ago#S57999383 USDA-FP_152277 Adult Alate Aphis gossypii (WHAGA) Aphis gossypii cDNA clone WHAGA040_B01 5', mRNA sequence /clone=WHAGA040_B01 /clone_end=5' /gb=DR392345 /gi=73615337 /ug=Ago.1398 /len=752
gnl|UG|Ago#S57999410 USDA-FP_152286 Adult Alate Aphis gossypii (WHAGA) Aphis gossypii cDNA clone WHAGA040_B12 5', mRNA sequence /clone=WHAGA040_B12 /clone_end=5' /gb=DR392354 /gi=73615346 /ug=Ago.474 /len=737
gnl|UG|Ago#S57999413 USDA-FP_152287 Adult Alate Aphis gossypii (WHAGA) Aphis gossypii cDNA clone WHAGA040_C01 5', mRNA sequence /clone=WHAGA040_C01 /clone_end=5' /gb=DR392355 /gi=73615347 /ug=Ago.570 /len=748
gnl|UG|Ago#S57999446 USDA-FP_152297 Adult Alate Aphis gossypii (WHAGA) Aphis gossypii cDNA clone WHAGA040_C12 5', mRNA sequence /clone=WHAGA040_C12 /clone_end=5' /gb=DR392365 /gi=73615357 /ug=Ago.1541 /len=774
gnl|UG|Ago#S57999510 USDA-FP_152319 Adult Alate Aphis gossypii (WHAGA) Aphis gossypii cDNA clone WHAGA040_E12 5', mRNA sequence /clone=WHAGA040_E12 /clone_end=5' /gb=DR392387 /gi=73615379 /ug=Ago.563 /len=731
gnl|UG|Ago#S57999525 USDA-FP_152324 Adult Alate Aphis gossypii (WHAGA) Aphis gossypii cDNA clone WHAGA040_F05 5', mRNA sequence /clone=WHAGA040_F05 /clone_end=5' /gb=DR392392 /gi=73615384 /ug=Ago.1549 /len=724
gnl|UG|Ago#S57999531 USDA-FP_152326 Adult Alate Aphis gossypii (WHAGA) Aphis gossypii cDNA clone WHAGA040_F07 5', mRNA sequence /clone=WHAGA040_F07 /clone_end=5' /gb=DR392394 /gi=73615386 /ug=Ago.500 /len=701
gnl|UG|Ago#S57999537 USDA-FP_152328 Adult Alate Aphis gossypii (WHAGA) Aphis gossypii cDNA clone WHAGA040_F09 5', mRNA sequence /clone=WHAGA040_F09 /clone_end=5' /gb=DR392396 /gi=73615388 /ug=Ago.1160 /len=737
gnl|UG|Ago#S57999540 USDA-FP_152329 Adult Alate Aphis gossypii (WHAGA) Aphis gossypii cDNA clone WHAGA040_F10 5', mRNA sequence /clone=WHAGA040_F10 /clone_end=5' /gb=DR392397 /gi=73615389 /ug=Ago.1551 /len=777
gnl|UG|Ago#S57999583 USDA-FP_152344 Adult Alate Aphis gossypii (WHAGA) Aphis gossypii cDNA clone WHAGA040_H04 5', mRNA sequence /clone=WHAGA040_H04 /clone_end=5' /gb=DR392412 /gi=73615404 /ug=Ago.1555 /len=841
gnl|UG|Ago#S57999585 USDA-FP_152345 Adult Alate Aphis gossypii (WHAGA) Aphis gossypii cDNA clone WHAGA040_H05 5', mRNA sequence /clone=WHAGA040_H05 /clone_end=5' /gb=DR392413 /gi=73615405 /ug=Ago.1556 /len=814
gnl|UG|Ago#S57999595 USDA-FP_152347 Adult Alate Aphis gossypii (WHAGA) Aphis gossypii cDNA clone WHAGA040_H08 5', mRNA sequence /clone=WHAGA040_H08 /clone_end=5' /gb=DR392415 /gi=73615407 /ug=Ago.571 /len=823
gnl|UG|Ago#S57999601 USDA-FP_152350 Adult Alate Aphis gossypii (WHAGA) Aphis gossypii cDNA clone WHAGA040_H11 5', mRNA sequence /clone=WHAGA040_H11 /clone_end=5' /gb=DR392418 /gi=73615410 /ug=Ago.838 /len=801
gnl|UG|Ago#S57999609 USDA-FP_152354 Adult Alate Aphis gossypii (WHAGA) Aphis gossypii cDNA clone WHAGA041_A07 5', mRNA sequence /clone=WHAGA041_A07 /clone_end=5' /gb=DR392422 /gi=73615414 /ug=Ago.1285 /len=803
gnl|UG|Ago#S57999988 USDA-FP_152497 Adult Alate Aphis gossypii (WHAGA) Aphis gossypii cDNA clone WHAGA043_G10 5', mRNA sequence /clone=WHAGA043_G10 /clone_end=5' /gb=DR392565 /gi=73615557 /ug=Ago.1613 /len=725
gnl|UG|Ago#S58000111 USDA-FP_152536 Adult Alate Aphis gossypii (WHAGA) Aphis gossypii cDNA clone WHAGA044_E01 5', mRNA sequence /clone=WHAGA044_E01 /clone_end=5' /gb=DR392604 /gi=73615596 /ug=Ago.1627 /len=748
gnl|UG|Ago#S58000195 USDA-FP_152554 Adult Alate Aphis gossypii (WHAGA) Aphis gossypii cDNA clone WHAGA044_G05 5', mRNA sequence /clone=WHAGA044_G05 /clone_end=5' /gb=DR392622 /gi=73615614 /ug=Ago.1633 /len=640
gnl|UG|Ago#S58000206 USDA-FP_152558 Adult Alate Aphis gossypii (WHAGA) Aphis gossypii cDNA clone WHAGA044_G10 5', mRNA sequence /clone=WHAGA044_G10 /clone_end=5' /gb=DR392626 /gi=73615618 /ug=Ago.1634 /len=708
gnl|UG|Ago#S58000280 USDA-FP_152583 Adult Alate Aphis gossypii (WHAGA) Aphis gossypii cDNA clone WHAGA045_B09 5', mRNA sequence /clone=WHAGA045_B09 /clone_end=5' /gb=DR392651 /gi=73615643 /ug=Ago.1645 /len=780
gnl|UG|Ago#S58000346 USDA-FP_152605 Adult Alate Aphis gossypii (WHAGA) Aphis gossypii cDNA clone WHAGA045_E01 5', mRNA sequence /clone=WHAGA045_E01 /clone_end=5' /gb=DR392673 /gi=73615665 /ug=Ago.1655 /len=610
gnl|UG|Ago#S58000421 USDA-FP_152630 Adult Alate Aphis gossypii (WHAGA) Aphis gossypii cDNA clone WHAGA045_H05 5', mRNA sequence /clone=WHAGA045_H05 /clone_end=5' /gb=DR392698 /gi=73615690 /ug=Ago.1662 /len=600
gnl|UG|Ago#S58000424 USDA-FP_152631 Adult Alate Aphis gossypii (WHAGA) Aphis gossypii cDNA clone WHAGA045_H06 5', mRNA sequence /clone=WHAGA045_H06 /clone_end=5' /gb=DR392699 /gi=73615691 /ug=Ago.1543 /len=794
gnl|UG|Ago#S58000481 USDA-FP_152649 Adult Alate Aphis gossypii (WHAGA) Aphis gossypii cDNA clone WHAGA046_B01 5', mRNA sequence /clone=WHAGA046_B01 /clone_end=5' /gb=DR392717 /gi=73615709 /ug=Ago.1669 /len=688
gnl|UG|Ago#S58000560 USDA-FP_152676 Adult Alate Aphis gossypii (WHAGA) Aphis gossypii cDNA clone WHAGA046_E01 5', mRNA sequence /clone=WHAGA046_E01 /clone_end=5' /gb=DR392744 /gi=73615736 /ug=Ago.1676 /len=678
gnl|UG|Ago#S58000641 USDA-FP_152703 Adult Alate Aphis gossypii (WHAGA) Aphis gossypii cDNA clone WHAGA046_G09 5', mRNA sequence /clone=WHAGA046_G09 /clone_end=5' /gb=DR392771 /gi=73615763 /ug=Ago.1683 /len=605
gnl|UG|Ago#S58000644 USDA-FP_152704 Adult Alate Aphis gossypii (WHAGA) Aphis gossypii cDNA clone WHAGA046_G11 5', mRNA sequence /clone=WHAGA046_G11 /clone_end=5' /gb=DR392772 /gi=73615764 /ug=Ago.1684 /len=801
gnl|UG|Ago#S58000656 USDA-FP_152708 Adult Alate Aphis gossypii (WHAGA) Aphis gossypii cDNA clone WHAGA046_H03 5', mRNA sequence /clone=WHAGA046_H03 /clone_end=5' /gb=DR392776 /gi=73615768 /ug=Ago.386 /len=634
gnl|UG|Ago#S58000665 USDA-FP_152711 Adult Alate Aphis gossypii (WHAGA) Aphis gossypii cDNA clone WHAGA046_H06 5', mRNA sequence /clone=WHAGA046_H06 /clone_end=5' /gb=DR392779 /gi=73615771 /ug=Ago.1685 /len=743
gnl|UG|Ago#S58000692 USDA-FP_152720 Adult Alate Aphis gossypii (WHAGA) Aphis gossypii cDNA clone WHAGA047_A03 5', mRNA sequence /clone=WHAGA047_A03 /clone_end=5' /gb=DR392788 /gi=73615780 /ug=Ago.1690 /len=776
gnl|UG|Ago#S58000704 USDA-FP_152724 Adult Alate Aphis gossypii (WHAGA) Aphis gossypii cDNA clone WHAGA047_A09 5', mRNA sequence /clone=WHAGA047_A09 /clone_end=5' /gb=DR392792 /gi=73615784 /ug=Ago.293 /len=414
gnl|UG|Ago#S58000782 USDA-FP_152750 Adult Alate Aphis gossypii (WHAGA) Aphis gossypii cDNA clone WHAGA047_D04 5', mRNA sequence /clone=WHAGA047_D04 /clone_end=5' /gb=DR392818 /gi=73615810 /ug=Ago.1701 /len=684
gnl|UG|Ago#S58000803 USDA-FP_152757 Adult Alate Aphis gossypii (WHAGA) Aphis gossypii cDNA clone WHAGA047_E01 5', mRNA sequence /clone=WHAGA047_E01 /clone_end=5' /gb=DR392825 /gi=73615817 /ug=Ago.1704 /len=770
gnl|UG|Ago#S58000806 USDA-FP_152758 Adult Alate Aphis gossypii (WHAGA) Aphis gossypii cDNA clone WHAGA047_E02 5', mRNA sequence /clone=WHAGA047_E02 /clone_end=5' /gb=DR392826 /gi=73615818 /ug=Ago.1705 /len=767
gnl|UG|Ago#S58000839 USDA-FP_152768 Adult Alate Aphis gossypii (WHAGA) Aphis gossypii cDNA clone WHAGA047_F01 5', mRNA sequence /clone=WHAGA047_F01 /clone_end=5' /gb=DR392836 /gi=73615828 /ug=Ago.1589 /len=815
gnl|UG|Ago#S58000842 USDA-FP_152769 Adult Alate Aphis gossypii (WHAGA) Aphis gossypii cDNA clone WHAGA047_F02 5', mRNA sequence /clone=WHAGA047_F02 /clone_end=5' /gb=DR392837 /gi=73615829 /ug=Ago.1709 /len=500
gnl|UG|Ago#S58000872 USDA-FP_152779 Adult Alate Aphis gossypii (WHAGA) Aphis gossypii cDNA clone WHAGA047_G01 5', mRNA sequence /clone=WHAGA047_G01 /clone_end=5' /gb=DR392847 /gi=73615839 /ug=Ago.776 /len=775
gnl|UG|Ago#S58000901 USDA-FP_152789 Adult Alate Aphis gossypii (WHAGA) Aphis gossypii cDNA clone WHAGA047_G12 5', mRNA sequence /clone=WHAGA047_G12 /clone_end=5' /gb=DR392857 /gi=73615849 /ug=Ago.1714 /len=761
gnl|UG|Ago#S58000990 USDA-FP_152817 Adult Alate Aphis gossypii (WHAGA) Aphis gossypii cDNA clone WHAGA048_C06 5', mRNA sequence /clone=WHAGA048_C06 /clone_end=5' /gb=DR392885 /gi=73615877 /ug=Ago.1721 /len=740
gnl|UG|Ago#S58001005 USDA-FP_152822 Adult Alate Aphis gossypii (WHAGA) Aphis gossypii cDNA clone WHAGA048_D02 5', mRNA sequence /clone=WHAGA048_D02 /clone_end=5' /gb=DR392890 /gi=73615882 /ug=Ago.1673 /len=753
gnl|UG|Ago#S58001017 USDA-FP_152826 Adult Alate Aphis gossypii (WHAGA) Aphis gossypii cDNA clone WHAGA048_D10 5', mRNA sequence /clone=WHAGA048_D10 /clone_end=5' /gb=DR392894 /gi=73615886 /ug=Ago.1723 /len=708
gnl|UG|Ago#S58001053 USDA-FP_152838 Adult Alate Aphis gossypii (WHAGA) Aphis gossypii cDNA clone WHAGA048_F01 5', mRNA sequence /clone=WHAGA048_F01 /clone_end=5' /gb=DR392906 /gi=73615898 /ug=Ago.373 /len=775
gnl|UG|Ago#S58001065 USDA-FP_152842 Adult Alate Aphis gossypii (WHAGA) Aphis gossypii cDNA clone WHAGA048_F08 5', mRNA sequence /clone=WHAGA048_F08 /clone_end=5' /gb=DR392910 /gi=73615902 /ug=Ago.1293 /len=678
gnl|UG|Ago#S58001089 USDA-FP_152850 Adult Alate Aphis gossypii (WHAGA) Aphis gossypii cDNA clone WHAGA048_G09 5', mRNA sequence /clone=WHAGA048_G09 /clone_end=5' /gb=DR392918 /gi=73615910 /ug=Ago.1732 /len=764
gnl|UG|Ago#S58001107 USDA-FP_152856 Adult Alate Aphis gossypii (WHAGA) Aphis gossypii cDNA clone WHAGA048_H05 5', mRNA sequence /clone=WHAGA048_H05 /clone_end=5' /gb=DR392924 /gi=73615916 /ug=Ago.1734 /len=743
gnl|UG|Ago#S58001146 USDA-FP_152869 Adult Alate Aphis gossypii (WHAGA) Aphis gossypii cDNA clone WHAGA049_A10 5', mRNA sequence /clone=WHAGA049_A10 /clone_end=5' /gb=DR392937 /gi=73615929 /ug=Ago.1737 /len=762
gnl|UG|Ago#S58001263 USDA-FP_152909 Adult Alate Aphis gossypii (WHAGA) Aphis gossypii cDNA clone WHAGA049_G07 5', mRNA sequence /clone=WHAGA049_G07 /clone_end=5' /gb=DR392977 /gi=73615969 /ug=Ago.931 /len=764
gnl|UG|Ago#S58001299 USDA-FP_152921 Adult Alate Aphis gossypii (WHAGA) Aphis gossypii cDNA clone WHAGA049_H11 5', mRNA sequence /clone=WHAGA049_H11 /clone_end=5' /gb=DR392989 /gi=73615981 /ug=Ago.1043 /len=707
gnl|UG|Ago#S58001332 USDA-FP_152932 Adult Alate Aphis gossypii (WHAGA) Aphis gossypii cDNA clone WHAGA050_A12 5', mRNA sequence /clone=WHAGA050_A12 /clone_end=5' /gb=DR393000 /gi=73615992 /ug=Ago.387 /len=702
gnl|UG|Ago#S58001365 USDA-FP_152943 Adult Alate Aphis gossypii (WHAGA) Aphis gossypii cDNA clone WHAGA050_C03 5', mRNA sequence /clone=WHAGA050_C03 /clone_end=5' /gb=DR393011 /gi=73616003 /ug=Ago.1751 /len=658
gnl|UG|Ago#S58001489 USDA-FP_152984 Adult Alate Aphis gossypii (WHAGA) Aphis gossypii cDNA clone WHAGA050_G02 5', mRNA sequence /clone=WHAGA050_G02 /clone_end=5' /gb=DR393052 /gi=73616044 /ug=Ago.1764 /len=712
gnl|UG|Ago#S58001530 USDA-FP_152998 Adult Alate Aphis gossypii (WHAGA) Aphis gossypii cDNA clone WHAGA050_H08 5', mRNA sequence /clone=WHAGA050_H08 /clone_end=5' /gb=DR393066 /gi=73616058 /ug=Ago.1643 /len=669
gnl|UG|Ago#S58001577 USDA-FP_153014 Adult Alate Aphis gossypii (WHAGA) Aphis gossypii cDNA clone WHAGA051_C02 5', mRNA sequence /clone=WHAGA051_C02 /clone_end=5' /gb=DR393082 /gi=73616074 /ug=Ago.1185 /len=801
gnl|UG|Ago#S58001593 USDA-FP_153020 Adult Alate Aphis gossypii (WHAGA) Aphis gossypii cDNA clone WHAGA051_C11 5', mRNA sequence /clone=WHAGA051_C11 /clone_end=5' /gb=DR393088 /gi=73616080 /ug=Ago.1773 /len=732
gnl|UG|Ago#S58001596 USDA-FP_153021 Adult Alate Aphis gossypii (WHAGA) Aphis gossypii cDNA clone WHAGA051_D03 5', mRNA sequence /clone=WHAGA051_D03 /clone_end=5' /gb=DR393089 /gi=73616081 /ug=Ago.598 /len=852
gnl|UG|Ago#S58001605 USDA-FP_153024 Adult Alate Aphis gossypii (WHAGA) Aphis gossypii cDNA clone WHAGA051_D07 5', mRNA sequence /clone=WHAGA051_D07 /clone_end=5' /gb=DR393092 /gi=73616084 /ug=Ago.1774 /len=798
gnl|UG|Ago#S58001608 USDA-FP_153025 Adult Alate Aphis gossypii (WHAGA) Aphis gossypii cDNA clone WHAGA051_D10 5', mRNA sequence /clone=WHAGA051_D10 /clone_end=5' /gb=DR393093 /gi=73616085 /ug=Ago.1775 /len=733
gnl|UG|Ago#S58001632 USDA-FP_153033 Adult Alate Aphis gossypii (WHAGA) Aphis gossypii cDNA clone WHAGA051_E07 5', mRNA sequence /clone=WHAGA051_E07 /clone_end=5' /gb=DR393101 /gi=73616093 /ug=Ago.1777 /len=621
gnl|UG|Ago#S58001635 USDA-FP_153034 Adult Alate Aphis gossypii (WHAGA) Aphis gossypii cDNA clone WHAGA051_E08 5', mRNA sequence /clone=WHAGA051_E08 /clone_end=5' /gb=DR393102 /gi=73616094 /ug=Ago.1778 /len=733
gnl|UG|Ago#S58001641 USDA-FP_153036 Adult Alate Aphis gossypii (WHAGA) Aphis gossypii cDNA clone WHAGA051_E10 5', mRNA sequence /clone=WHAGA051_E10 /clone_end=5' /gb=DR393104 /gi=73616096 /ug=Ago.446 /len=829
gnl|UG|Ago#S58001650 USDA-FP_153039 Adult Alate Aphis gossypii (WHAGA) Aphis gossypii cDNA clone WHAGA051_F01 5', mRNA sequence /clone=WHAGA051_F01 /clone_end=5' /gb=DR393107 /gi=73616099 /ug=Ago.1780 /len=608
gnl|UG|Ago#S58001683 USDA-FP_153050 Adult Alate Aphis gossypii (WHAGA) Aphis gossypii cDNA clone WHAGA051_G03 5', mRNA sequence /clone=WHAGA051_G03 /clone_end=5' /gb=DR393118 /gi=73616110 /ug=Ago.1786 /len=764
gnl|UG|Ago#S58001691 USDA-FP_153053 Adult Alate Aphis gossypii (WHAGA) Aphis gossypii cDNA clone WHAGA051_G07 5', mRNA sequence /clone=WHAGA051_G07 /clone_end=5' /gb=DR393121 /gi=73616113 /ug=Ago.1787 /len=815
gnl|UG|Ago#S58001703 USDA-FP_153057 Adult Alate Aphis gossypii (WHAGA) Aphis gossypii cDNA clone WHAGA051_G11 5', mRNA sequence /clone=WHAGA051_G11 /clone_end=5' /gb=DR393125 /gi=73616117 /ug=Ago.1789 /len=708
gnl|UG|Ago#S58001709 USDA-FP_153059 Adult Alate Aphis gossypii (WHAGA) Aphis gossypii cDNA clone WHAGA051_H01 5', mRNA sequence /clone=WHAGA051_H01 /clone_end=5' /gb=DR393127 /gi=73616119 /ug=Ago.1790 /len=739
gnl|UG|Ago#S58001724 USDA-FP_153064 Adult Alate Aphis gossypii (WHAGA) Aphis gossypii cDNA clone WHAGA051_H08 5', mRNA sequence /clone=WHAGA051_H08 /clone_end=5' /gb=DR393132 /gi=73616124 /ug=Ago.215 /len=790
gnl|UG|Ago#S58001730 USDA-FP_153066 Adult Alate Aphis gossypii (WHAGA) Aphis gossypii cDNA clone WHAGA051_H10 5', mRNA sequence /clone=WHAGA051_H10 /clone_end=5' /gb=DR393134 /gi=73616126 /ug=Ago.194 /len=817
gnl|UG|Ago#S58001756 USDA-FP_153076 Adult Alate Aphis gossypii (WHAGA) Aphis gossypii cDNA clone WHAGA052_A10 5', mRNA sequence /clone=WHAGA052_A10 /clone_end=5' /gb=DR393144 /gi=73616136 /ug=Ago.1796 /len=754
gnl|UG|Ago#S58001766 USDA-FP_153080 Adult Alate Aphis gossypii (WHAGA) Aphis gossypii cDNA clone WHAGA052_B03 5', mRNA sequence /clone=WHAGA052_B03 /clone_end=5' /gb=DR393148 /gi=73616140 /ug=Ago.1798 /len=801
gnl|UG|Ago#S58001803 USDA-FP_153092 Adult Alate Aphis gossypii (WHAGA) Aphis gossypii cDNA clone WHAGA052_C07 5', mRNA sequence /clone=WHAGA052_C07 /clone_end=5' /gb=DR393160 /gi=73616152 /ug=Ago.1801 /len=747
gnl|UG|Ago#S58001851 USDA-FP_153108 Adult Alate Aphis gossypii (WHAGA) Aphis gossypii cDNA clone WHAGA052_E02 5', mRNA sequence /clone=WHAGA052_E02 /clone_end=5' /gb=DR393176 /gi=73616168 /ug=Ago.1810 /len=700
gnl|UG|Ago#S58001914 USDA-FP_153129 Adult Alate Aphis gossypii (WHAGA) Aphis gossypii cDNA clone WHAGA052_G01 5', mRNA sequence /clone=WHAGA052_G01 /clone_end=5' /gb=DR393197 /gi=73616189 /ug=Ago.1819 /len=739
gnl|UG|Ago#S58001936 USDA-FP_153137 Adult Alate Aphis gossypii (WHAGA) Aphis gossypii cDNA clone WHAGA052_G10 5', mRNA sequence /clone=WHAGA052_G10 /clone_end=5' /gb=DR393205 /gi=73616197 /ug=Ago.1820 /len=731
gnl|UG|Ago#S58001943 USDA-FP_153140 Adult Alate Aphis gossypii (WHAGA) Aphis gossypii cDNA clone WHAGA052_H01 5', mRNA sequence /clone=WHAGA052_H01 /clone_end=5' /gb=DR393208 /gi=73616200 /ug=Ago.889 /len=770
gnl|UG|Ago#S58001946 USDA-FP_153141 Adult Alate Aphis gossypii (WHAGA) Aphis gossypii cDNA clone WHAGA052_H03 5', mRNA sequence /clone=WHAGA052_H03 /clone_end=5' /gb=DR393209 /gi=73616201 /ug=Ago.1821 /len=758
gnl|UG|Ago#S58001969 USDA-FP_153148 Adult Alate Aphis gossypii (WHAGA) Aphis gossypii cDNA clone WHAGA052_H11 5', mRNA sequence /clone=WHAGA052_H11 /clone_end=5' /gb=DR393216 /gi=73616208 /ug=Ago.1825 /len=709
gnl|UG|Ago#S58001997 USDA-FP_153157 Adult Alate Aphis gossypii (WHAGA) Aphis gossypii cDNA clone WHAGA053_A11 5', mRNA sequence /clone=WHAGA053_A11 /clone_end=5' /gb=DR393225 /gi=73616217 /ug=Ago.404 /len=748
gnl|UG|Ago#S58002027 USDA-FP_153167 Adult Alate Aphis gossypii (WHAGA) Aphis gossypii cDNA clone WHAGA053_B11 5', mRNA sequence /clone=WHAGA053_B11 /clone_end=5' /gb=DR393235 /gi=73616227 /ug=Ago.1833 /len=639
gnl|UG|Ago#S58002045 USDA-FP_153173 Adult Alate Aphis gossypii (WHAGA) Aphis gossypii cDNA clone WHAGA053_C07 5', mRNA sequence /clone=WHAGA053_C07 /clone_end=5' /gb=DR393241 /gi=73616233 /ug=Ago.1837 /len=637
gnl|UG|Ago#S58002069 USDA-FP_153181 Adult Alate Aphis gossypii (WHAGA) Aphis gossypii cDNA clone WHAGA053_D09 5', mRNA sequence /clone=WHAGA053_D09 /clone_end=5' /gb=DR393249 /gi=73616241 /ug=Ago.1840 /len=606
gnl|UG|Ago#S58002193 USDA-FP_153224 Adult Alate Aphis gossypii (WHAGA) Aphis gossypii cDNA clone WHAGA053_H11 5', mRNA sequence /clone=WHAGA053_H11 /clone_end=5' /gb=DR393292 /gi=73616284 /ug=Ago.1856 /len=779
gnl|UG|Ago#S58002244 USDA-FP_153241 Adult Alate Aphis gossypii (WHAGA) Aphis gossypii cDNA clone WHAGA054_B04 5', mRNA sequence /clone=WHAGA054_B04 /clone_end=5' /gb=DR393309 /gi=73616301 /ug=Ago.1730 /len=684
gnl|UG|Ago#S58002302 USDA-FP_153259 Adult Alate Aphis gossypii (WHAGA) Aphis gossypii cDNA clone WHAGA054_D02 5', mRNA sequence /clone=WHAGA054_D02 /clone_end=5' /gb=DR393327 /gi=73616319 /ug=Ago.151 /len=835
gnl|UG|Ago#S58002331 USDA-FP_153269 Adult Alate Aphis gossypii (WHAGA) Aphis gossypii cDNA clone WHAGA054_E02 5', mRNA sequence /clone=WHAGA054_E02 /clone_end=5' /gb=DR393337 /gi=73616329 /ug=Ago.1868 /len=783
gnl|UG|Ago#S58002383 USDA-FP_153287 Adult Alate Aphis gossypii (WHAGA) Aphis gossypii cDNA clone WHAGA054_G05 5', mRNA sequence /clone=WHAGA054_G05 /clone_end=5' /gb=DR393355 /gi=73616347 /ug=Ago.1873 /len=718
gnl|UG|Ago#S58002407 USDA-FP_153295 Adult Alate Aphis gossypii (WHAGA) Aphis gossypii cDNA clone WHAGA054_H04 5', mRNA sequence /clone=WHAGA054_H04 /clone_end=5' /gb=DR393363 /gi=73616355 /ug=Ago.1876 /len=734
gnl|UG|Ago#S58002413 USDA-FP_153297 Adult Alate Aphis gossypii (WHAGA) Aphis gossypii cDNA clone WHAGA054_H06 5', mRNA sequence /clone=WHAGA054_H06 /clone_end=5' /gb=DR393365 /gi=73616357 /ug=Ago.1877 /len=724
gnl|UG|Ago#S58002472 USDA-FP_153317 Adult Alate Aphis gossypii (WHAGA) Aphis gossypii cDNA clone WHAGA055_B12 5', mRNA sequence /clone=WHAGA055_B12 /clone_end=5' /gb=DR393385 /gi=73616377 /ug=Ago.1883 /len=781
gnl|UG|Ago#S58002532 USDA-FP_153336 Adult Alate Aphis gossypii (WHAGA) Aphis gossypii cDNA clone WHAGA055_E02 5', mRNA sequence /clone=WHAGA055_E02 /clone_end=5' /gb=DR393404 /gi=73616396 /ug=Ago.897 /len=702
gnl|UG|Ago#S58002538 USDA-FP_153338 Adult Alate Aphis gossypii (WHAGA) Aphis gossypii cDNA clone WHAGA055_E04 5', mRNA sequence /clone=WHAGA055_E04 /clone_end=5' /gb=DR393406 /gi=73616398 /ug=Ago.290 /len=804
gnl|UG|Ago#S58002574 USDA-FP_153350 Adult Alate Aphis gossypii (WHAGA) Aphis gossypii cDNA clone WHAGA055_F07 5', mRNA sequence /clone=WHAGA055_F07 /clone_end=5' /gb=DR393418 /gi=73616410 /ug=Ago.1893 /len=641
gnl|UG|Ago#S58002591 USDA-FP_153356 Adult Alate Aphis gossypii (WHAGA) Aphis gossypii cDNA clone WHAGA055_G01 5', mRNA sequence /clone=WHAGA055_G01 /clone_end=5' /gb=DR393424 /gi=73616416 /ug=Ago.181 /len=656
gnl|UG|Ago#S58002923 USDA-FP_153476 Adult Alate Aphis gossypii (WHAGA) Aphis gossypii cDNA clone WHAGA057_C09 5', mRNA sequence /clone=WHAGA057_C09 /clone_end=5' /gb=DR393544 /gi=73616536 /ug=Ago.1930 /len=662
gnl|UG|Ago#S58002926 USDA-FP_153477 Adult Alate Aphis gossypii (WHAGA) Aphis gossypii cDNA clone WHAGA057_C11 5', mRNA sequence /clone=WHAGA057_C11 /clone_end=5' /gb=DR393545 /gi=73616537 /ug=Ago.1931 /len=620
gnl|UG|Ago#S58002950 USDA-FP_153485 Adult Alate Aphis gossypii (WHAGA) Aphis gossypii cDNA clone WHAGA057_E01 5', mRNA sequence /clone=WHAGA057_E01 /clone_end=5' /gb=DR393553 /gi=73616545 /ug=Ago.1935 /len=746
gnl|UG|Ago#S58003088 USDA-FP_153531 Adult Alate Aphis gossypii (WHAGA) Aphis gossypii cDNA clone WHAGA058_A09 5', mRNA sequence /clone=WHAGA058_A09 /clone_end=5' /gb=DR393599 /gi=73616591 /ug=Ago.1945 /len=654
gnl|UG|Ago#S58003147 USDA-FP_153554 Adult Alate Aphis gossypii (WHAGA) Aphis gossypii cDNA clone WHAGA058_C12 5', mRNA sequence /clone=WHAGA058_C12 /clone_end=5' /gb=DR393621 /gi=73616613 /ug=Ago.1954 /len=673
gnl|UG|Ago#S58003164 USDA-FP_153560 Adult Alate Aphis gossypii (WHAGA) Aphis gossypii cDNA clone WHAGA058_D08 5', mRNA sequence /clone=WHAGA058_D08 /clone_end=5' /gb=DR393627 /gi=73616619 /ug=Ago.1957 /len=514
gnl|UG|Ago#S58003220 USDA-FP_153576 Adult Alate Aphis gossypii (WHAGA) Aphis gossypii cDNA clone WHAGA058_F02 5', mRNA sequence /clone=WHAGA058_F02 /clone_end=5' /gb=DR393643 /gi=73616635 /ug=Ago.1938 /len=719
gnl|UG|Ago#S58003264 USDA-FP_153591 Adult Alate Aphis gossypii (WHAGA) Aphis gossypii cDNA clone WHAGA058_G05 5', mRNA sequence /clone=WHAGA058_G05 /clone_end=5' /gb=DR393658 /gi=73616650 /ug=Ago.670 /len=710
gnl|UG|Ago#S58003294 USDA-FP_153601 Adult Alate Aphis gossypii (WHAGA) Aphis gossypii cDNA clone WHAGA058_H03 5', mRNA sequence /clone=WHAGA058_H03 /clone_end=5' /gb=DR393668 /gi=73616660 /ug=Ago.1973 /len=760
gnl|UG|Ago#S58003303 USDA-FP_153604 Adult Alate Aphis gossypii (WHAGA) Aphis gossypii cDNA clone WHAGA058_H06 5', mRNA sequence /clone=WHAGA058_H06 /clone_end=5' /gb=DR393671 /gi=73616663 /ug=Ago.1975 /len=652
gnl|UG|Ago#S58003333 USDA-FP_153614 Adult Alate Aphis gossypii (WHAGA) Aphis gossypii cDNA clone WHAGA059_A06 5', mRNA sequence /clone=WHAGA059_A06 /clone_end=5' /gb=DR393681 /gi=73616673 /ug=Ago.1978 /len=685
gnl|UG|Ago#S58003342 USDA-FP_153617 Adult Alate Aphis gossypii (WHAGA) Aphis gossypii cDNA clone WHAGA059_A11 5', mRNA sequence /clone=WHAGA059_A11 /clone_end=5' /gb=DR393684 /gi=73616676 /ug=Ago.1979 /len=682
gnl|UG|Ago#S58003384 USDA-FP_153631 Adult Alate Aphis gossypii (WHAGA) Aphis gossypii cDNA clone WHAGA059_C03 5', mRNA sequence /clone=WHAGA059_C03 /clone_end=5' /gb=DR393698 /gi=73616690 /ug=Ago.1984 /len=705
gnl|UG|Ago#S58003395 USDA-FP_153636 Adult Alate Aphis gossypii (WHAGA) Aphis gossypii cDNA clone WHAGA059_C10 5', mRNA sequence /clone=WHAGA059_C10 /clone_end=5' /gb=DR393703 /gi=73616695 /ug=Ago.1987 /len=744
gnl|UG|Ago#S58003410 USDA-FP_153641 Adult Alate Aphis gossypii (WHAGA) Aphis gossypii cDNA clone WHAGA059_D03 5', mRNA sequence /clone=WHAGA059_D03 /clone_end=5' /gb=DR393708 /gi=73616700 /ug=Ago.1991 /len=682
gnl|UG|Ago#S58003490 USDA-FP_153668 Adult Alate Aphis gossypii (WHAGA) Aphis gossypii cDNA clone WHAGA059_F09 5', mRNA sequence /clone=WHAGA059_F09 /clone_end=5' /gb=DR393735 /gi=73616727 /ug=Ago.1999 /len=755
gnl|UG|Ago#S58003542 USDA-FP_153686 Adult Alate Aphis gossypii (WHAGA) Aphis gossypii cDNA clone WHAGA059_H05 5', mRNA sequence /clone=WHAGA059_H05 /clone_end=5' /gb=DR393753 /gi=73616745 /ug=Ago.521 /len=697
gnl|UG|Ago#S58003547 USDA-FP_153688 Adult Alate Aphis gossypii (WHAGA) Aphis gossypii cDNA clone WHAGA059_H07 5', mRNA sequence /clone=WHAGA059_H07 /clone_end=5' /gb=DR393755 /gi=73616747 /ug=Ago.2005 /len=582
gnl|UG|Ago#S58003559 USDA-FP_153692 Adult Alate Aphis gossypii (WHAGA) Aphis gossypii cDNA clone WHAGA059_H11 5', mRNA sequence /clone=WHAGA059_H11 /clone_end=5' /gb=DR393759 /gi=73616751 /ug=Ago.2006 /len=787
gnl|UG|Ago#S58003624 USDA-FP_153712 Adult Alate Aphis gossypii (WHAGA) Aphis gossypii cDNA clone WHAGA060_C03 5', mRNA sequence /clone=WHAGA060_C03 /clone_end=5' /gb=DR393779 /gi=73616771 /ug=Ago.376 /len=806
gnl|UG|Ago#S58003630 USDA-FP_153714 Adult Alate Aphis gossypii (WHAGA) Aphis gossypii cDNA clone WHAGA060_C06 5', mRNA sequence /clone=WHAGA060_C06 /clone_end=5' /gb=DR393781 /gi=73616773 /ug=Ago.2010 /len=751
gnl|UG|Ago#S58003656 USDA-FP_153722 Adult Alate Aphis gossypii (WHAGA) Aphis gossypii cDNA clone WHAGA060_D04 5', mRNA sequence /clone=WHAGA060_D04 /clone_end=5' /gb=DR393789 /gi=73616781 /ug=Ago.2011 /len=623
gnl|UG|Ago#S58003668 USDA-FP_153727 Adult Alate Aphis gossypii (WHAGA) Aphis gossypii cDNA clone WHAGA060_D09 5', mRNA sequence /clone=WHAGA060_D09 /clone_end=5' /gb=DR393793 /gi=73616785 /ug=Ago.2013 /len=692
gnl|UG|Ago#S58003722 USDA-FP_153745 Adult Alate Aphis gossypii (WHAGA) Aphis gossypii cDNA clone WHAGA060_F04 5', mRNA sequence /clone=WHAGA060_F04 /clone_end=5' /gb=DR393811 /gi=73616803 /ug=Ago.1308 /len=734
gnl|UG|Ago#S58003758 USDA-FP_153757 Adult Alate Aphis gossypii (WHAGA) Aphis gossypii cDNA clone WHAGA060_G06 5', mRNA sequence /clone=WHAGA060_G06 /clone_end=5' /gb=DR393823 /gi=73616815 /ug=Ago.1525 /len=599
gnl|UG|Ago#S58003782 USDA-FP_153765 Adult Alate Aphis gossypii (WHAGA) Aphis gossypii cDNA clone WHAGA060_H03 5', mRNA sequence /clone=WHAGA060_H03 /clone_end=5' /gb=DR393831 /gi=73616823 /ug=Ago.2024 /len=771
gnl|UG|Ago#S58003836 USDA-FP_153783 Adult Alate Aphis gossypii (WHAGA) Aphis gossypii cDNA clone WHAGA061_B03 5', mRNA sequence /clone=WHAGA061_B03 /clone_end=5' /gb=DR393849 /gi=73616841 /ug=Ago.2029 /len=608
gnl|UG|Ago#S58003978 USDA-FP_153832 Adult Alate Aphis gossypii (WHAGA) Aphis gossypii cDNA clone WHAGA061_F12 5', mRNA sequence /clone=WHAGA061_F12 /clone_end=5' /gb=DR393898 /gi=73616890 /ug=Ago.2040 /len=686
gnl|UG|Ago#S58004016 USDA-FP_153846 Adult Alate Aphis gossypii (WHAGA) Aphis gossypii cDNA clone WHAGA061_H03 5', mRNA sequence /clone=WHAGA061_H03 /clone_end=5' /gb=DR393912 /gi=73616904 /ug=Ago.559 /len=659
gnl|UG|Ago#S58004071 USDA-FP_153865 Adult Alate Aphis gossypii (WHAGA) Aphis gossypii cDNA clone WHAGA062_A12 5', mRNA sequence /clone=WHAGA062_A12 /clone_end=5' /gb=DR393931 /gi=73616923 /ug=Ago.2051 /len=667
gnl|UG|Ago#S58004097 USDA-FP_153874 Adult Alate Aphis gossypii (WHAGA) Aphis gossypii cDNA clone WHAGA062_B10 5', mRNA sequence /clone=WHAGA062_B10 /clone_end=5' /gb=DR393940 /gi=73616932 /ug=Ago.2053 /len=620
gnl|UG|Ago#S58004184 USDA-FP_153903 Adult Alate Aphis gossypii (WHAGA) Aphis gossypii cDNA clone WHAGA062_E12 5', mRNA sequence /clone=WHAGA062_E12 /clone_end=5' /gb=DR393969 /gi=73616961 /ug=Ago.2059 /len=697
gnl|UG|Ago#S58004333 USDA-FP_153953 Adult Alate Aphis gossypii (WHAGA) Aphis gossypii cDNA clone WHAGA063_C01 5', mRNA sequence /clone=WHAGA063_C01 /clone_end=5' /gb=DR394019 /gi=73617011 /ug=Ago.2077 /len=752
gnl|UG|Ago#S58004363 USDA-FP_153963 Adult Alate Aphis gossypii (WHAGA) Aphis gossypii cDNA clone WHAGA063_D01 5', mRNA sequence /clone=WHAGA063_D01 /clone_end=5' /gb=DR394029 /gi=73617021 /ug=Ago.2081 /len=626
gnl|UG|Ago#S58004381 USDA-FP_153969 Adult Alate Aphis gossypii (WHAGA) Aphis gossypii cDNA clone WHAGA063_D07 5', mRNA sequence /clone=WHAGA063_D07 /clone_end=5' /gb=DR394035 /gi=73617027 /ug=Ago.87 /len=515
gnl|UG|Ago#S58004440 USDA-FP_153989 Adult Alate Aphis gossypii (WHAGA) Aphis gossypii cDNA clone WHAGA063_F09 5', mRNA sequence /clone=WHAGA063_F09 /clone_end=5' /gb=DR394055 /gi=73617047 /ug=Ago.2091 /len=602
gnl|UG|Ago#S58004477 USDA-FP_154002 Adult Alate Aphis gossypii (WHAGA) Aphis gossypii cDNA clone WHAGA063_G10 5', mRNA sequence /clone=WHAGA063_G10 /clone_end=5' /gb=DR394068 /gi=73617060 /ug=Ago.2097 /len=727
gnl|UG|Ago#S58004665 USDA-FP_154066 Adult Alate Aphis gossypii (WHAGA) Aphis gossypii cDNA clone WHAGA064_F07 5', mRNA sequence /clone=WHAGA064_F07 /clone_end=5' /gb=DR394132 /gi=73617124 /ug=Ago.942 /len=477
gnl|UG|Ago#S58004784 USDA-FP_154106 Adult Alate Aphis gossypii (WHAGA) Aphis gossypii cDNA clone WHAGA070_B02 5', mRNA sequence /clone=WHAGA070_B02 /clone_end=5' /gb=DR394172 /gi=73617164 /ug=Ago.2127 /len=711
gnl|UG|Ago#S58004850 USDA-FP_154128 Adult Alate Aphis gossypii (WHAGA) Aphis gossypii cDNA clone WHAGA070_D04 5', mRNA sequence /clone=WHAGA070_D04 /clone_end=5' /gb=DR394194 /gi=73617186 /ug=Ago.2130 /len=676
gnl|UG|Ago#S58004868 USDA-FP_154134 Adult Alate Aphis gossypii (WHAGA) Aphis gossypii cDNA clone WHAGA070_D10 5', mRNA sequence /clone=WHAGA070_D10 /clone_end=5' /gb=DR394200 /gi=73617192 /ug=Ago.2132 /len=541
gnl|UG|Ago#S58004906 USDA-FP_154146 Adult Alate Aphis gossypii (WHAGA) Aphis gossypii cDNA clone WHAGA070_E12 5', mRNA sequence /clone=WHAGA070_E12 /clone_end=5' /gb=DR394212 /gi=73617204 /ug=Ago.747 /len=616
gnl|UG|Ago#S58004909 USDA-FP_154147 Adult Alate Aphis gossypii (WHAGA) Aphis gossypii cDNA clone WHAGA070_F02 5', mRNA sequence /clone=WHAGA070_F02 /clone_end=5' /gb=DR394213 /gi=73617205 /ug=Ago.881 /len=387
gnl|UG|Ago#S58004966 USDA-FP_154165 Adult Alate Aphis gossypii (WHAGA) Aphis gossypii cDNA clone WHAGA070_H01 5', mRNA sequence /clone=WHAGA070_H01 /clone_end=5' /gb=DR394231 /gi=73617223 /ug=Ago.2144 /len=607
gnl|UG|Ago#S58005135 USDA-FP_154223 Adult Alate Aphis gossypii (WHAGA) Aphis gossypii cDNA clone WHAGA071_F02 5', mRNA sequence /clone=WHAGA071_F02 /clone_end=5' /gb=DR394289 /gi=73617281 /ug=Ago.2163 /len=806
gnl|UG|Ago#S58005268 USDA-FP_154269 Adult Alate Aphis gossypii (WHAGA) Aphis gossypii cDNA clone WHAGA072_C03 5', mRNA sequence /clone=WHAGA072_C03 /clone_end=5' /gb=DR394335 /gi=73617327 /ug=Ago.273 /len=768
gnl|UG|Ago#S58005397 USDA-FP_154313 Adult Alate Aphis gossypii (WHAGA) Aphis gossypii cDNA clone WHAGA072_G01 5', mRNA sequence /clone=WHAGA072_G01 /clone_end=5' /gb=DR394379 /gi=73617371 /ug=Ago.1151 /len=612
gnl|UG|Ago#S58005436 USDA-FP_154326 Adult Alate Aphis gossypii (WHAGA) Aphis gossypii cDNA clone WHAGA072_H02 5', mRNA sequence /clone=WHAGA072_H02 /clone_end=5' /gb=DR394392 /gi=73617384 /ug=Ago.403 /len=687
gnl|UG|Ago#S58005451 USDA-FP_154331 Adult Alate Aphis gossypii (WHAGA) Aphis gossypii cDNA clone WHAGA072_H08 5', mRNA sequence /clone=WHAGA072_H08 /clone_end=5' /gb=DR394397 /gi=73617389 /ug=Ago.2197 /len=603
gnl|UG|Ago#S58005544 USDA-FP_154363 Adult Alate Aphis gossypii (WHAGA) Aphis gossypii cDNA clone WHAGA073_C08 5', mRNA sequence /clone=WHAGA073_C08 /clone_end=5' /gb=DR394428 /gi=73617420 /ug=Ago.2209 /len=621
gnl|UG|Ago#S58005673 USDA-FP_154405 Adult Alate Aphis gossypii (WHAGA) Aphis gossypii cDNA clone WHAGA073_G05 5', mRNA sequence /clone=WHAGA073_G05 /clone_end=5' /gb=DR394470 /gi=73617462 /ug=Ago.2225 /len=717
gnl|UG|Ago#S58005691 USDA-FP_154411 Adult Alate Aphis gossypii (WHAGA) Aphis gossypii cDNA clone WHAGA073_G11 5', mRNA sequence /clone=WHAGA073_G11 /clone_end=5' /gb=DR394476 /gi=73617468 /ug=Ago.1782 /len=721
gnl|UG|Ago#S58005736 USDA-FP_154427 Adult Alate Aphis gossypii (WHAGA) Aphis gossypii cDNA clone WHAGA074_A03 5', mRNA sequence /clone=WHAGA074_A03 /clone_end=5' /gb=DR394492 /gi=73617484 /ug=Ago.1396 /len=731
gnl|UG|Ago#S58005766 USDA-FP_154437 Adult Alate Aphis gossypii (WHAGA) Aphis gossypii cDNA clone WHAGA074_B03 5', mRNA sequence /clone=WHAGA074_B03 /clone_end=5' /gb=DR394502 /gi=73617494 /ug=Ago.2234 /len=732
gnl|UG|Ago#S58005913 USDA-FP_154484 Adult Alate Aphis gossypii (WHAGA) Aphis gossypii cDNA clone WHAGA074_F08 5', mRNA sequence /clone=WHAGA074_F08 /clone_end=5' /gb=DR394549 /gi=73617541 /ug=Ago.2246 /len=668
gnl|UG|Ago#S58005937 USDA-FP_154492 Adult Alate Aphis gossypii (WHAGA) Aphis gossypii cDNA clone WHAGA074_G07 5', mRNA sequence /clone=WHAGA074_G07 /clone_end=5' /gb=DR394557 /gi=73617549 /ug=Ago.2250 /len=613
gnl|UG|Ago#S58005961 USDA-FP_154500 Adult Alate Aphis gossypii (WHAGA) Aphis gossypii cDNA clone WHAGA074_H03 5', mRNA sequence /clone=WHAGA074_H03 /clone_end=5' /gb=DR394565 /gi=73617557 /ug=Ago.2253 /len=740
gnl|UG|Ago#S58005987 USDA-FP_154510 Adult Alate Aphis gossypii (WHAGA) Aphis gossypii cDNA clone WHAGA075_A01 5', mRNA sequence /clone=WHAGA075_A01 /clone_end=5' /gb=DR394575 /gi=73617567 /ug=Ago.2257 /len=567
gnl|UG|Ago#S58005999 USDA-FP_154514 Adult Alate Aphis gossypii (WHAGA) Aphis gossypii cDNA clone WHAGA075_A07 5', mRNA sequence /clone=WHAGA075_A07 /clone_end=5' /gb=DR394579 /gi=73617571 /ug=Ago.1752 /len=667
gnl|UG|Ago#S58006126 USDA-FP_154556 Adult Alate Aphis gossypii (WHAGA) Aphis gossypii cDNA clone WHAGA075_E04 5', mRNA sequence /clone=WHAGA075_E04 /clone_end=5' /gb=DR394621 /gi=73617613 /ug=Ago.2269 /len=739
gnl|UG|Ago#S58006129 USDA-FP_154557 Adult Alate Aphis gossypii (WHAGA) Aphis gossypii cDNA clone WHAGA075_E05 5', mRNA sequence /clone=WHAGA075_E05 /clone_end=5' /gb=DR394622 /gi=73617614 /ug=Ago.2270 /len=750
gnl|UG|Ago#S58006201 USDA-FP_154581 Adult Alate Aphis gossypii (WHAGA) Aphis gossypii cDNA clone WHAGA075_G08 5', mRNA sequence /clone=WHAGA075_G08 /clone_end=5' /gb=DR394646 /gi=73617638 /ug=Ago.2278 /len=749
gnl|UG|Ago#S58006224 USDA-FP_154590 Adult Alate Aphis gossypii (WHAGA) Aphis gossypii cDNA clone WHAGA075_H06 5', mRNA sequence /clone=WHAGA075_H06 /clone_end=5' /gb=DR394655 /gi=73617647 /ug=Ago.2281 /len=630
gnl|UG|Ago#S58006249 USDA-FP_154599 Adult Alate Aphis gossypii (WHAGA) Aphis gossypii cDNA clone WHAGA076_A06 5', mRNA sequence /clone=WHAGA076_A06 /clone_end=5' /gb=DR394664 /gi=73617656 /ug=Ago.2287 /len=695
gnl|UG|Ago#S58006252 USDA-FP_154600 Adult Alate Aphis gossypii (WHAGA) Aphis gossypii cDNA clone WHAGA076_A07 5', mRNA sequence /clone=WHAGA076_A07 /clone_end=5' /gb=DR394665 /gi=73617657 /ug=Ago.2288 /len=715
gnl|UG|Ago#S58006347 USDA-FP_154632 Adult Alate Aphis gossypii (WHAGA) Aphis gossypii cDNA clone WHAGA076_D05 5', mRNA sequence /clone=WHAGA076_D05 /clone_end=5' /gb=DR394697 /gi=73617689 /ug=Ago.2298 /len=643
gnl|UG|Ago#S58006350 USDA-FP_154633 Adult Alate Aphis gossypii (WHAGA) Aphis gossypii cDNA clone WHAGA076_D06 5', mRNA sequence /clone=WHAGA076_D06 /clone_end=5' /gb=DR394698 /gi=73617690 /ug=Ago.934 /len=757
gnl|UG|Ago#S58006362 USDA-FP_154637 Adult Alate Aphis gossypii (WHAGA) Aphis gossypii cDNA clone WHAGA076_D10 5', mRNA sequence /clone=WHAGA076_D10 /clone_end=5' /gb=DR394702 /gi=73617694 /ug=Ago.944 /len=645
gnl|UG|Ago#S58006455 USDA-FP_154668 Adult Alate Aphis gossypii (WHAGA) Aphis gossypii cDNA clone WHAGA076_G09 5', mRNA sequence /clone=WHAGA076_G09 /clone_end=5' /gb=DR394733 /gi=73617725 /ug=Ago.2305 /len=733
gnl|UG|Ago#S58006476 USDA-FP_154675 Adult Alate Aphis gossypii (WHAGA) Aphis gossypii cDNA clone WHAGA076_H04 5', mRNA sequence /clone=WHAGA076_H04 /clone_end=5' /gb=DR394740 /gi=73617732 /ug=Ago.59 /len=809
gnl|UG|Ago#S58006482 USDA-FP_154677 Adult Alate Aphis gossypii (WHAGA) Aphis gossypii cDNA clone WHAGA076_H06 5', mRNA sequence /clone=WHAGA076_H06 /clone_end=5' /gb=DR394742 /gi=73617734 /ug=Ago.2308 /len=645
gnl|UG|Ago#S58006533 USDA-FP_154694 Adult Alate Aphis gossypii (WHAGA) Aphis gossypii cDNA clone WHAGA077_B01 5', mRNA sequence /clone=WHAGA077_B01 /clone_end=5' /gb=DR394759 /gi=73617751 /ug=Ago.2311 /len=687
gnl|UG|Ago#S58006554 USDA-FP_154701 Adult Alate Aphis gossypii (WHAGA) Aphis gossypii cDNA clone WHAGA077_B10 5', mRNA sequence /clone=WHAGA077_B10 /clone_end=5' /gb=DR394766 /gi=73617758 /ug=Ago.2313 /len=742
gnl|UG|Ago#S58006566 USDA-FP_154705 Adult Alate Aphis gossypii (WHAGA) Aphis gossypii cDNA clone WHAGA077_C04 5', mRNA sequence /clone=WHAGA077_C04 /clone_end=5' /gb=DR394770 /gi=73617762 /ug=Ago.2315 /len=764
gnl|UG|Ago#S58006651 USDA-FP_154734 Adult Alate Aphis gossypii (WHAGA) Aphis gossypii cDNA clone WHAGA077_E11 5', mRNA sequence /clone=WHAGA077_E11 /clone_end=5' /gb=DR394799 /gi=73617791 /ug=Ago.2324 /len=622
gnl|UG|Ago#S58006672 USDA-FP_154741 Adult Alate Aphis gossypii (WHAGA) Aphis gossypii cDNA clone WHAGA077_F06 5', mRNA sequence /clone=WHAGA077_F06 /clone_end=5' /gb=DR394806 /gi=73617798 /ug=Ago.649 /len=745
gnl|UG|Ago#S58006685 USDA-FP_154746 Adult Alate Aphis gossypii (WHAGA) Aphis gossypii cDNA clone WHAGA077_F11 5', mRNA sequence /clone=WHAGA077_F11 /clone_end=5' /gb=DR394811 /gi=73617803 /ug=Ago.2327 /len=680
gnl|UG|Ago#S58006687 USDA-FP_154747 Adult Alate Aphis gossypii (WHAGA) Aphis gossypii cDNA clone WHAGA077_F12 5', mRNA sequence /clone=WHAGA077_F12 /clone_end=5' /gb=DR394812 /gi=73617804 /ug=Ago.2328 /len=700
gnl|UG|Ago#S58006733 USDA-FP_154763 Adult Alate Aphis gossypii (WHAGA) Aphis gossypii cDNA clone WHAGA077_H05 5', mRNA sequence /clone=WHAGA077_H05 /clone_end=5' /gb=DR394828 /gi=73617820 /ug=Ago.2316 /len=751
gnl|UG|Ago#S58006736 USDA-FP_154764 Adult Alate Aphis gossypii (WHAGA) Aphis gossypii cDNA clone WHAGA077_H06 5', mRNA sequence /clone=WHAGA077_H06 /clone_end=5' /gb=DR394829 /gi=73617821 /ug=Ago.30 /len=799
gnl|UG|Ago#S58006759 USDA-FP_154772 Adult Alate Aphis gossypii (WHAGA) Aphis gossypii cDNA clone WHAGA078_A05 5', mRNA sequence /clone=WHAGA078_A05 /clone_end=5' /gb=DR394837 /gi=73617829 /ug=Ago.2335 /len=781
gnl|UG|Ago#S58006933 USDA-FP_154833 Adult Alate Aphis gossypii (WHAGA) Aphis gossypii cDNA clone WHAGA078_F12 5', mRNA sequence /clone=WHAGA078_F12 /clone_end=5' /gb=DR394898 /gi=73617890 /ug=Ago.2353 /len=662
gnl|UG|Ago#S58006935 USDA-FP_154834 Adult Alate Aphis gossypii (WHAGA) Aphis gossypii cDNA clone WHAGA078_G02 5', mRNA sequence /clone=WHAGA078_G02 /clone_end=5' /gb=DR394899 /gi=73617891 /ug=Ago.2084 /len=300
gnl|UG|Ago#S58006996 USDA-FP_154857 Adult Alate Aphis gossypii (WHAGA) Aphis gossypii cDNA clone WHAGA079_A02 5', mRNA sequence /clone=WHAGA079_A02 /clone_end=5' /gb=DR394922 /gi=73617914 /ug=Ago.1088 /len=742
gnl|UG|Ago#S58007020 USDA-FP_154865 Adult Alate Aphis gossypii (WHAGA) Aphis gossypii cDNA clone WHAGA079_A10 5', mRNA sequence /clone=WHAGA079_A10 /clone_end=5' /gb=DR394930 /gi=73617922 /ug=Ago.2363 /len=649
gnl|UG|Ago#S58007108 USDA-FP_154894 Adult Alate Aphis gossypii (WHAGA) Aphis gossypii cDNA clone WHAGA079_D04 5', mRNA sequence /clone=WHAGA079_D04 /clone_end=5' /gb=DR394959 /gi=73617951 /ug=Ago.2373 /len=625
gnl|UG|Ago#S58007284 USDA-FP_154952 Adult Alate Aphis gossypii (WHAGA) Aphis gossypii cDNA clone WHAGA080_A03 5', mRNA sequence /clone=WHAGA080_A03 /clone_end=5' /gb=DR395017 /gi=73618009 /ug=Ago.2392 /len=738
gnl|UG|Ago#S58007296 USDA-FP_154956 Adult Alate Aphis gossypii (WHAGA) Aphis gossypii cDNA clone WHAGA080_A07 5', mRNA sequence /clone=WHAGA080_A07 /clone_end=5' /gb=DR395021 /gi=73618013 /ug=Ago.2394 /len=720
gnl|UG|Ago#S58007413 USDA-FP_154995 Adult Alate Aphis gossypii (WHAGA) Aphis gossypii cDNA clone WHAGA080_E03 5', mRNA sequence /clone=WHAGA080_E03 /clone_end=5' /gb=DR395060 /gi=73618052 /ug=Ago.2404 /len=696
gnl|UG|Ago#S58007429 USDA-FP_155001 Adult Alate Aphis gossypii (WHAGA) Aphis gossypii cDNA clone WHAGA080_E09 5', mRNA sequence /clone=WHAGA080_E09 /clone_end=5' /gb=DR395066 /gi=73618058 /ug=Ago.2406 /len=595
gnl|UG|Ago#S58007478 USDA-FP_155018 Adult Alate Aphis gossypii (WHAGA) Aphis gossypii cDNA clone WHAGA080_G03 5', mRNA sequence /clone=WHAGA080_G03 /clone_end=5' /gb=DR395083 /gi=73618075 /ug=Ago.2411 /len=664
gnl|UG|Ago#S58007554 USDA-FP_155046 Adult Alate Aphis gossypii (WHAGA) Aphis gossypii cDNA clone WHAGA081_A09 5', mRNA sequence /clone=WHAGA081_A09 /clone_end=5' /gb=DR395111 /gi=73618103 /ug=Ago.2420 /len=712
gnl|UG|Ago#S58007574 USDA-FP_155053 Adult Alate Aphis gossypii (WHAGA) Aphis gossypii cDNA clone WHAGA081_B04 5', mRNA sequence /clone=WHAGA081_B04 /clone_end=5' /gb=DR395118 /gi=73618110 /ug=Ago.1112 /len=650
gnl|UG|Ago#S58007598 USDA-FP_155061 Adult Alate Aphis gossypii (WHAGA) Aphis gossypii cDNA clone WHAGA081_B12 5', mRNA sequence /clone=WHAGA081_B12 /clone_end=5' /gb=DR395126 /gi=73618118 /ug=Ago.1590 /len=651
gnl|UG|Ago#S58007678 USDA-FP_155088 Adult Alate Aphis gossypii (WHAGA) Aphis gossypii cDNA clone WHAGA081_E10 5', mRNA sequence /clone=WHAGA081_E10 /clone_end=5' /gb=DR395153 /gi=73618145 /ug=Ago.2429 /len=614
gnl|UG|Ago#S58007764 USDA-FP_155117 Adult Alate Aphis gossypii (WHAGA) Aphis gossypii cDNA clone WHAGA081_H04 5', mRNA sequence /clone=WHAGA081_H04 /clone_end=5' /gb=DR395182 /gi=73618174 /ug=Ago.2442 /len=699
gnl|UG|Ago#S58007791 USDA-FP_155126 Adult Alate Aphis gossypii (WHAGA) Aphis gossypii cDNA clone WHAGA082_A02 5', mRNA sequence /clone=WHAGA082_A02 /clone_end=5' /gb=DR395191 /gi=73618183 /ug=Ago.2443 /len=662
gnl|UG|Ago#S58007797 USDA-FP_155128 Adult Alate Aphis gossypii (WHAGA) Aphis gossypii cDNA clone WHAGA082_A04 5', mRNA sequence /clone=WHAGA082_A04 /clone_end=5' /gb=DR395193 /gi=73618185 /ug=Ago.2434 /len=631
gnl|UG|Ago#S58007839 USDA-FP_155142 Adult Alate Aphis gossypii (WHAGA) Aphis gossypii cDNA clone WHAGA082_B07 5', mRNA sequence /clone=WHAGA082_B07 /clone_end=5' /gb=DR395207 /gi=73618199 /ug=Ago.2450 /len=651
gnl|UG|Ago#S58007847 USDA-FP_155145 Adult Alate Aphis gossypii (WHAGA) Aphis gossypii cDNA clone WHAGA082_B10 5', mRNA sequence /clone=WHAGA082_B10 /clone_end=5' /gb=DR395210 /gi=73618202 /ug=Ago.2452 /len=741
gnl|UG|Ago#S58007877 USDA-FP_155156 Adult Alate Aphis gossypii (WHAGA) Aphis gossypii cDNA clone WHAGA082_C12 5', mRNA sequence /clone=WHAGA082_C12 /clone_end=5' /gb=DR395221 /gi=73618213 /ug=Ago.131 /len=674
gnl|UG|Ago#S58008029 USDA-FP_155207 Adult Alate Aphis gossypii (WHAGA) Aphis gossypii cDNA clone WHAGA083_A01 5', mRNA sequence /clone=WHAGA083_A01 /clone_end=5' /gb=DR395272 /gi=73618264 /ug=Ago.481 /len=719
gnl|UG|Ago#S58008103 USDA-FP_155232 Adult Alate Aphis gossypii (WHAGA) Aphis gossypii cDNA clone WHAGA083_C08 5', mRNA sequence /clone=WHAGA083_C08 /clone_end=5' /gb=DR395297 /gi=73618289 /ug=Ago.2481 /len=706
gnl|UG|Ago#S58008199 USDA-FP_155264 Adult Alate Aphis gossypii (WHAGA) Aphis gossypii cDNA clone WHAGA083_F11 5', mRNA sequence /clone=WHAGA083_F11 /clone_end=5' /gb=DR395329 /gi=73618321 /ug=Ago.1040 /len=624
gnl|UG|Ago#S58008261 USDA-FP_155285 Adult Alate Aphis gossypii (WHAGA) Aphis gossypii cDNA clone WHAGA084_A03 5', mRNA sequence /clone=WHAGA084_A03 /clone_end=5' /gb=DR395350 /gi=73618342 /ug=Ago.2498 /len=713
gnl|UG|Ago#S58008337 USDA-FP_155310 Adult Alate Aphis gossypii (WHAGA) Aphis gossypii cDNA clone WHAGA084_C05 5', mRNA sequence /clone=WHAGA084_C05 /clone_end=5' /gb=DR395375 /gi=73618367 /ug=Ago.2504 /len=607
gnl|UG|Ago#S58008386 USDA-FP_155327 Adult Alate Aphis gossypii (WHAGA) Aphis gossypii cDNA clone WHAGA084_D11 5', mRNA sequence /clone=WHAGA084_D11 /clone_end=5' /gb=DR395392 /gi=73618384 /ug=Ago.2508 /len=652
gnl|UG|Ago#S58008471 USDA-FP_155357 Adult Alate Aphis gossypii (WHAGA) Aphis gossypii cDNA clone WHAGA084_G06 5', mRNA sequence /clone=WHAGA084_G06 /clone_end=5' /gb=DR395422 /gi=73618414 /ug=Ago.1781 /len=652
gnl|UG|Ago#S58008536 USDA-FP_155379 Adult Alate Aphis gossypii (WHAGA) Aphis gossypii cDNA clone WHAGA085_A05 5', mRNA sequence /clone=WHAGA085_A05 /clone_end=5' /gb=DR395444 /gi=73618436 /ug=Ago.2520 /len=719
gnl|UG|Ago#S58008551 USDA-FP_155384 Adult Alate Aphis gossypii (WHAGA) Aphis gossypii cDNA clone WHAGA085_A10 5', mRNA sequence /clone=WHAGA085_A10 /clone_end=5' /gb=DR395449 /gi=73618441 /ug=Ago.2521 /len=717
gnl|UG|Ago#S58008637 USDA-FP_155413 Adult Alate Aphis gossypii (WHAGA) Aphis gossypii cDNA clone WHAGA085_D08 5', mRNA sequence /clone=WHAGA085_D08 /clone_end=5' /gb=DR395478 /gi=73618470 /ug=Ago.1888 /len=687
gnl|UG|Ago#S58008663 USDA-FP_155422 Adult Alate Aphis gossypii (WHAGA) Aphis gossypii cDNA clone WHAGA085_E09 5', mRNA sequence /clone=WHAGA085_E09 /clone_end=5' /gb=DR395487 /gi=73618479 /ug=Ago.2532 /len=618
gnl|UG|Ago#S58008681 USDA-FP_155428 Adult Alate Aphis gossypii (WHAGA) Aphis gossypii cDNA clone WHAGA085_F03 5', mRNA sequence /clone=WHAGA085_F03 /clone_end=5' /gb=DR395493 /gi=73618485 /ug=Ago.2156 /len=681
gnl|UG|Ago#S58008769 USDA-FP_155458 Adult Alate Aphis gossypii (WHAGA) Aphis gossypii cDNA clone WHAGA085_H11 5', mRNA sequence /clone=WHAGA085_H11 /clone_end=5' /gb=DR395523 /gi=73618515 /ug=Ago.2541 /len=710
gnl|UG|Ago#S58008969 USDA-FP_155525 Adult Alate Aphis gossypii (WHAGA) Aphis gossypii cDNA clone WHAGA086_G09 5', mRNA sequence /clone=WHAGA086_G09 /clone_end=5' /gb=DR395590 /gi=73618582 /ug=Ago.2561 /len=649
gnl|UG|Ago#S58009035 USDA-FP_155547 Adult Alate Aphis gossypii (WHAGA) Aphis gossypii cDNA clone WHAGA087_B01 5', mRNA sequence /clone=WHAGA087_B01 /clone_end=5' /gb=DR395612 /gi=73618604 /ug=Ago.1562 /len=742
gnl|UG|Ago#S58009051 USDA-FP_155552 Adult Alate Aphis gossypii (WHAGA) Aphis gossypii cDNA clone WHAGA087_B06 5', mRNA sequence /clone=WHAGA087_B06 /clone_end=5' /gb=DR395617 /gi=73618609 /ug=Ago.2569 /len=589
gnl|UG|Ago#S58009057 USDA-FP_155554 Adult Alate Aphis gossypii (WHAGA) Aphis gossypii cDNA clone WHAGA087_B09 5', mRNA sequence /clone=WHAGA087_B09 /clone_end=5' /gb=DR395619 /gi=73618611 /ug=Ago.2570 /len=714
gnl|UG|Ago#S58009063 USDA-FP_155556 Adult Alate Aphis gossypii (WHAGA) Aphis gossypii cDNA clone WHAGA087_B11 5', mRNA sequence /clone=WHAGA087_B11 /clone_end=5' /gb=DR395621 /gi=73618613 /ug=Ago.2572 /len=750
gnl|UG|Ago#S58009093 USDA-FP_155566 Adult Alate Aphis gossypii (WHAGA) Aphis gossypii cDNA clone WHAGA087_C10 5', mRNA sequence /clone=WHAGA087_C10 /clone_end=5' /gb=DR395631 /gi=73618623 /ug=Ago.2199 /len=681
gnl|UG|Ago#S58009096 USDA-FP_155567 Adult Alate Aphis gossypii (WHAGA) Aphis gossypii cDNA clone WHAGA087_C12 5', mRNA sequence /clone=WHAGA087_C12 /clone_end=5' /gb=DR395632 /gi=73618624 /ug=Ago.2576 /len=731
gnl|UG|Ago#S58009135 USDA-FP_155580 Adult Alate Aphis gossypii (WHAGA) Aphis gossypii cDNA clone WHAGA087_E04 5', mRNA sequence /clone=WHAGA087_E04 /clone_end=5' /gb=DR395645 /gi=73618637 /ug=Ago.1839 /len=687
gnl|UG|Ago#S58009174 USDA-FP_155593 Adult Alate Aphis gossypii (WHAGA) Aphis gossypii cDNA clone WHAGA087_F08 5', mRNA sequence /clone=WHAGA087_F08 /clone_end=5' /gb=DR395658 /gi=73618650 /ug=Ago.2582 /len=809
gnl|UG|Ago#S58009222 USDA-FP_155609 Adult Alate Aphis gossypii (WHAGA) Aphis gossypii cDNA clone WHAGA087_H06 5', mRNA sequence /clone=WHAGA087_H06 /clone_end=5' /gb=DR395674 /gi=73618666 /ug=Ago.2319 /len=796
gnl|UG|Ago#S58009249 USDA-FP_155618 Adult Alate Aphis gossypii (WHAGA) Aphis gossypii cDNA clone WHAGA088_A04 5', mRNA sequence /clone=WHAGA088_A04 /clone_end=5' /gb=DR395683 /gi=73618675 /ug=Ago.2593 /len=779
gnl|UG|Ago#S58009330 USDA-FP_155645 Adult Alate Aphis gossypii (WHAGA) Aphis gossypii cDNA clone WHAGA088_C12 5', mRNA sequence /clone=WHAGA088_C12 /clone_end=5' /gb=DR395710 /gi=73618702 /ug=Ago.2603 /len=651
gnl|UG|Ago#S58009374 USDA-FP_155660 Adult Alate Aphis gossypii (WHAGA) Aphis gossypii cDNA clone WHAGA088_E04 5', mRNA sequence /clone=WHAGA088_E04 /clone_end=5' /gb=DR395725 /gi=73618717 /ug=Ago.203 /len=704
gnl|UG|Ago#S58009379 USDA-FP_155662 Adult Alate Aphis gossypii (WHAGA) Aphis gossypii cDNA clone WHAGA088_E06 5', mRNA sequence /clone=WHAGA088_E06 /clone_end=5' /gb=DR395727 /gi=73618719 /ug=Ago.2609 /len=744
gnl|UG|Ago#S58009457 USDA-FP_155686 Adult Alate Aphis gossypii (WHAGA) Aphis gossypii cDNA clone WHAGA088_G08 5', mRNA sequence /clone=WHAGA088_G08 /clone_end=5' /gb=DR395751 /gi=73618743 /ug=Ago.2616 /len=659
gnl|UG|Ago#S58009463 USDA-FP_155688 Adult Alate Aphis gossypii (WHAGA) Aphis gossypii cDNA clone WHAGA088_G11 5', mRNA sequence /clone=WHAGA088_G11 /clone_end=5' /gb=DR395753 /gi=73618745 /ug=Ago.2618 /len=780
gnl|UG|Ago#S58009514 USDA-FP_155709 Adult Alate Aphis gossypii (WHAGA) Aphis gossypii cDNA clone WHAGA089_B02 5', mRNA sequence /clone=WHAGA089_B02 /clone_end=5' /gb=DR395774 /gi=73618766 /ug=Ago.2622 /len=700
gnl|UG|Ago#S58009520 USDA-FP_155711 Adult Alate Aphis gossypii (WHAGA) Aphis gossypii cDNA clone WHAGA089_B04 5', mRNA sequence /clone=WHAGA089_B04 /clone_end=5' /gb=DR395776 /gi=73618768 /ug=Ago.418 /len=787
gnl|UG|Ago#S58009529 USDA-FP_155714 Adult Alate Aphis gossypii (WHAGA) Aphis gossypii cDNA clone WHAGA089_B08 5', mRNA sequence /clone=WHAGA089_B08 /clone_end=5' /gb=DR395779 /gi=73618771 /ug=Ago.2624 /len=610
gnl|UG|Ago#S58009541 USDA-FP_155718 Adult Alate Aphis gossypii (WHAGA) Aphis gossypii cDNA clone WHAGA089_B12 5', mRNA sequence /clone=WHAGA089_B12 /clone_end=5' /gb=DR395783 /gi=73618775 /ug=Ago.2625 /len=756
gnl|UG|Ago#S58009581 USDA-FP_155732 Adult Alate Aphis gossypii (WHAGA) Aphis gossypii cDNA clone WHAGA089_D03 5', mRNA sequence /clone=WHAGA089_D03 /clone_end=5' /gb=DR395797 /gi=73618789 /ug=Ago.2631 /len=753
gnl|UG|Ago#S58009610 USDA-FP_155741 Adult Alate Aphis gossypii (WHAGA) Aphis gossypii cDNA clone WHAGA089_D12 5', mRNA sequence /clone=WHAGA089_D12 /clone_end=5' /gb=DR395806 /gi=73618798 /ug=Ago.1292 /len=715
gnl|UG|Ago#S58009626 USDA-FP_155746 Adult Alate Aphis gossypii (WHAGA) Aphis gossypii cDNA clone WHAGA089_E06 5', mRNA sequence /clone=WHAGA089_E06 /clone_end=5' /gb=DR395811 /gi=73618803 /ug=Ago.2635 /len=639
gnl|UG|Ago#S58009677 USDA-FP_155763 Adult Alate Aphis gossypii (WHAGA) Aphis gossypii cDNA clone WHAGA089_F12 5', mRNA sequence /clone=WHAGA089_F12 /clone_end=5' /gb=DR395828 /gi=73618820 /ug=Ago.2639 /len=806
gnl|UG|Ago#S58009692 USDA-FP_155768 Adult Alate Aphis gossypii (WHAGA) Aphis gossypii cDNA clone WHAGA089_G07 5', mRNA sequence /clone=WHAGA089_G07 /clone_end=5' /gb=DR395833 /gi=73618825 /ug=Ago.223 /len=766
gnl|UG|Ago#S58009722 USDA-FP_155778 Adult Alate Aphis gossypii (WHAGA) Aphis gossypii cDNA clone WHAGA089_H05 5', mRNA sequence /clone=WHAGA089_H05 /clone_end=5' /gb=DR395843 /gi=73618835 /ug=Ago.2642 /len=709
gnl|UG|Ago#S58009844 USDA-FP_155819 Adult Alate Aphis gossypii (WHAGA) Aphis gossypii cDNA clone WHAGA090_D03 5', mRNA sequence /clone=WHAGA090_D03 /clone_end=5' /gb=DR395884 /gi=73618876 /ug=Ago.2652 /len=719
gnl|UG|Ago#S58009910 USDA-FP_155841 Adult Alate Aphis gossypii (WHAGA) Aphis gossypii cDNA clone WHAGA090_F02 5', mRNA sequence /clone=WHAGA090_F02 /clone_end=5' /gb=DR395906 /gi=73618898 /ug=Ago.1194 /len=837
gnl|UG|Ago#S58009990 USDA-FP_155868 Adult Alate Aphis gossypii (WHAGA) Aphis gossypii cDNA clone WHAGA090_H06 5', mRNA sequence /clone=WHAGA090_H06 /clone_end=5' /gb=DR395933 /gi=73618925 /ug=Ago.82 /len=744
gnl|UG|Ago#S58010056 USDA-FP_155890 Adult Alate Aphis gossypii (WHAGA) Aphis gossypii cDNA clone WHAGA091_C01 5', mRNA sequence /clone=WHAGA091_C01 /clone_end=5' /gb=DR395955 /gi=73618947 /ug=Ago.2670 /len=735
gnl|UG|Ago#S58010199 USDA-FP_155939 Adult Alate Aphis gossypii (WHAGA) Aphis gossypii cDNA clone WHAGA092_A05 5', mRNA sequence /clone=WHAGA092_A05 /clone_end=5' /gb=DR396004 /gi=73618996 /ug=Ago.700 /len=750
gnl|UG|Ago#S58010240 USDA-FP_155953 Adult Alate Aphis gossypii (WHAGA) Aphis gossypii cDNA clone WHAGA092_C02 5', mRNA sequence /clone=WHAGA092_C02 /clone_end=5' /gb=DR396018 /gi=73619010 /ug=Ago.2681 /len=699
gnl|UG|Ago#S58010359 USDA-FP_155993 Adult Alate Aphis gossypii (WHAGA) Aphis gossypii cDNA clone WHAGA093_C01 5', mRNA sequence /clone=WHAGA093_C01 /clone_end=5' /gb=DR396058 /gi=73619050 /ug=Ago.1291 /len=920
gnl|UG|Ago#S58010362 USDA-FP_155994 Adult Alate Aphis gossypii (WHAGA) Aphis gossypii cDNA clone WHAGA093_C02 5', mRNA sequence /clone=WHAGA093_C02 /clone_end=5' /gb=DR396059 /gi=73619051 /ug=Ago.2696 /len=934
gnl|UG|Ago#S58010368 USDA-FP_155996 Adult Alate Aphis gossypii (WHAGA) Aphis gossypii cDNA clone WHAGA093_C06 5', mRNA sequence /clone=WHAGA093_C06 /clone_end=5' /gb=DR396061 /gi=73619053 /ug=Ago.1859 /len=928
gnl|UG|Ago#S58010383 USDA-FP_156001 Adult Alate Aphis gossypii (WHAGA) Aphis gossypii cDNA clone WHAGA093_D04 5', mRNA sequence /clone=WHAGA093_D04 /clone_end=5' /gb=DR396066 /gi=73619058 /ug=Ago.2441 /len=811
gnl|UG|Ago#S58010413 USDA-FP_156011 Adult Alate Aphis gossypii (WHAGA) Aphis gossypii cDNA clone WHAGA093_F04 5', mRNA sequence /clone=WHAGA093_F04 /clone_end=5' /gb=DR396076 /gi=73619068 /ug=Ago.2704 /len=866
gnl|UG|Ago#S58010428 USDA-FP_156016 Adult Alate Aphis gossypii (WHAGA) Aphis gossypii cDNA clone WHAGA093_G07 5', mRNA sequence /clone=WHAGA093_G07 /clone_end=5' /gb=DR396081 /gi=73619073 /ug=Ago.2705 /len=897
gnl|UG|Ago#S58010438 USDA-FP_156019 Adult Alate Aphis gossypii (WHAGA) Aphis gossypii cDNA clone WHAGA093_G12 5', mRNA sequence /clone=WHAGA093_G12 /clone_end=5' /gb=DR396084 /gi=73619076 /ug=Ago.1763 /len=779
gnl|UG|Ago#S58010441 USDA-FP_156020 Adult Alate Aphis gossypii (WHAGA) Aphis gossypii cDNA clone WHAGA093_H01 5', mRNA sequence /clone=WHAGA093_H01 /clone_end=5' /gb=DR396085 /gi=73619077 /ug=Ago.2706 /len=755
gnl|UG|Ago#S58010452 USDA-FP_156025 Adult Alate Aphis gossypii (WHAGA) Aphis gossypii cDNA clone WHAGA093_H06 5', mRNA sequence /clone=WHAGA093_H06 /clone_end=5' /gb=DR396089 /gi=73619081 /ug=Ago.41 /len=857
gnl|UG|Ago#S58010460 USDA-FP_156028 Adult Alate Aphis gossypii (WHAGA) Aphis gossypii cDNA clone WHAGA093_H09 5', mRNA sequence /clone=WHAGA093_H09 /clone_end=5' /gb=DR396092 /gi=73619084 /ug=Ago.2707 /len=852
gnl|UG|Ago#S58010466 USDA-FP_156030 Adult Alate Aphis gossypii (WHAGA) Aphis gossypii cDNA clone WHAGA093_H12 5', mRNA sequence /clone=WHAGA093_H12 /clone_end=5' /gb=DR396094 /gi=73619086 /ug=Ago.737 /len=755
gnl|UG|Ago#S58010511 USDA-FP_156046 Adult Alate Aphis gossypii (WHAGA) Aphis gossypii cDNA clone WHAGA094_B09 5', mRNA sequence /clone=WHAGA094_B09 /clone_end=5' /gb=DR396109 /gi=73619101 /ug=Ago.1857 /len=727
gnl|UG|Ago#S58010513 USDA-FP_156047 Adult Alate Aphis gossypii (WHAGA) Aphis gossypii cDNA clone WHAGA094_B10 5', mRNA sequence /clone=WHAGA094_B10 /clone_end=5' /gb=DR396110 /gi=73619102 /ug=Ago.883 /len=824
gnl|UG|Ago#S58010534 USDA-FP_156054 Adult Alate Aphis gossypii (WHAGA) Aphis gossypii cDNA clone WHAGA094_C08 5', mRNA sequence /clone=WHAGA094_C08 /clone_end=5' /gb=DR396117 /gi=73619109 /ug=Ago.2714 /len=758
gnl|UG|Ago#S58010543 USDA-FP_156057 Adult Alate Aphis gossypii (WHAGA) Aphis gossypii cDNA clone WHAGA094_D01 5', mRNA sequence /clone=WHAGA094_D01 /clone_end=5' /gb=DR396120 /gi=73619112 /ug=Ago.46 /len=878
gnl|UG|Ago#S58010546 USDA-FP_156058 Adult Alate Aphis gossypii (WHAGA) Aphis gossypii cDNA clone WHAGA094_D02 5', mRNA sequence /clone=WHAGA094_D02 /clone_end=5' /gb=DR396121 /gi=73619113 /ug=Ago.2716 /len=850
gnl|UG|Ago#S58010549 USDA-FP_156059 Adult Alate Aphis gossypii (WHAGA) Aphis gossypii cDNA clone WHAGA094_D03 5', mRNA sequence /clone=WHAGA094_D03 /clone_end=5' /gb=DR396122 /gi=73619114 /ug=Ago.2717 /len=749
gnl|UG|Ago#S58010563 USDA-FP_156064 Adult Alate Aphis gossypii (WHAGA) Aphis gossypii cDNA clone WHAGA094_D08 5', mRNA sequence /clone=WHAGA094_D08 /clone_end=5' /gb=DR396127 /gi=73619119 /ug=Ago.383 /len=715
gnl|UG|Ago#S58010587 USDA-FP_156073 Adult Alate Aphis gossypii (WHAGA) Aphis gossypii cDNA clone WHAGA094_E07 5', mRNA sequence /clone=WHAGA094_E07 /clone_end=5' /gb=DR396135 /gi=73619127 /ug=Ago.330 /len=811
gnl|UG|Ago#S58010593 USDA-FP_156075 Adult Alate Aphis gossypii (WHAGA) Aphis gossypii cDNA clone WHAGA094_E09 5', mRNA sequence /clone=WHAGA094_E09 /clone_end=5' /gb=DR396137 /gi=73619129 /ug=Ago.1548 /len=777
gnl|UG|Ago#S58010596 USDA-FP_156076 Adult Alate Aphis gossypii (WHAGA) Aphis gossypii cDNA clone WHAGA094_E10 5', mRNA sequence /clone=WHAGA094_E10 /clone_end=5' /gb=DR396138 /gi=73619130 /ug=Ago.2722 /len=716
gnl|UG|Ago#S58010605 USDA-FP_156079 Adult Alate Aphis gossypii (WHAGA) Aphis gossypii cDNA clone WHAGA094_F02 5', mRNA sequence /clone=WHAGA094_F02 /clone_end=5' /gb=DR396141 /gi=73619133 /ug=Ago.2724 /len=804
gnl|UG|Ago#S58010635 USDA-FP_156088 Adult Alate Aphis gossypii (WHAGA) Aphis gossypii cDNA clone WHAGA094_F12 5', mRNA sequence /clone=WHAGA094_F12 /clone_end=5' /gb=DR396150 /gi=73619142 /ug=Ago.2727 /len=729
gnl|UG|Ago#S58010644 USDA-FP_156091 Adult Alate Aphis gossypii (WHAGA) Aphis gossypii cDNA clone WHAGA094_G04 5', mRNA sequence /clone=WHAGA094_G04 /clone_end=5' /gb=DR396153 /gi=73619145 /ug=Ago.173 /len=793
gnl|UG|Ago#S58010674 USDA-FP_156101 Adult Alate Aphis gossypii (WHAGA) Aphis gossypii cDNA clone WHAGA094_H04 5', mRNA sequence /clone=WHAGA094_H04 /clone_end=5' /gb=DR396163 /gi=73619155 /ug=Ago.2732 /len=843
gnl|UG|Ago#S58010683 USDA-FP_156104 Adult Alate Aphis gossypii (WHAGA) Aphis gossypii cDNA clone WHAGA094_H07 5', mRNA sequence /clone=WHAGA094_H07 /clone_end=5' /gb=DR396166 /gi=73619158 /ug=Ago.2017 /len=790
gnl|UG|Ago#S58010686 USDA-FP_156105 Adult Alate Aphis gossypii (WHAGA) Aphis gossypii cDNA clone WHAGA094_H08 5', mRNA sequence /clone=WHAGA094_H08 /clone_end=5' /gb=DR396167 /gi=73619159 /ug=Ago.2734 /len=797
gnl|UG|Ago#S58010747 USDA-FP_156125 Adult Alate Aphis gossypii (WHAGA) Aphis gossypii cDNA clone WHAGA095_C01 5', mRNA sequence /clone=WHAGA095_C01 /clone_end=5' /gb=DR396187 /gi=73619179 /ug=Ago.2741 /len=775
gnl|UG|Ago#S58010753 USDA-FP_156127 Adult Alate Aphis gossypii (WHAGA) Aphis gossypii cDNA clone WHAGA095_C03 5', mRNA sequence /clone=WHAGA095_C03 /clone_end=5' /gb=DR396189 /gi=73619181 /ug=Ago.2743 /len=857
gnl|UG|Ago#S58010762 USDA-FP_156130 Adult Alate Aphis gossypii (WHAGA) Aphis gossypii cDNA clone WHAGA095_C07 5', mRNA sequence /clone=WHAGA095_C07 /clone_end=5' /gb=DR396192 /gi=73619184 /ug=Ago.2744 /len=866
gnl|UG|Ago#S58010777 USDA-FP_156135 Adult Alate Aphis gossypii (WHAGA) Aphis gossypii cDNA clone WHAGA095_D01 5', mRNA sequence /clone=WHAGA095_D01 /clone_end=5' /gb=DR396197 /gi=73619189 /ug=Ago.1387 /len=850
gnl|UG|Ago#S58010803 USDA-FP_156143 Adult Alate Aphis gossypii (WHAGA) Aphis gossypii cDNA clone WHAGA095_E01 5', mRNA sequence /clone=WHAGA095_E01 /clone_end=5' /gb=DR396205 /gi=73619197 /ug=Ago.2746 /len=877
gnl|UG|Ago#S58010813 USDA-FP_156146 Adult Alate Aphis gossypii (WHAGA) Aphis gossypii cDNA clone WHAGA095_E04 5', mRNA sequence /clone=WHAGA095_E04 /clone_end=5' /gb=DR396208 /gi=73619200 /ug=Ago.2747 /len=815
gnl|UG|Ago#S58010827 USDA-FP_156151 Adult Alate Aphis gossypii (WHAGA) Aphis gossypii cDNA clone WHAGA095_E10 5', mRNA sequence /clone=WHAGA095_E10 /clone_end=5' /gb=DR396213 /gi=73619205 /ug=Ago.101 /len=865
gnl|UG|Ago#S58010833 USDA-FP_156153 Adult Alate Aphis gossypii (WHAGA) Aphis gossypii cDNA clone WHAGA095_F01 5', mRNA sequence /clone=WHAGA095_F01 /clone_end=5' /gb=DR396215 /gi=73619207 /ug=Ago.2749 /len=735
gnl|UG|Ago#S58010836 USDA-FP_156154 Adult Alate Aphis gossypii (WHAGA) Aphis gossypii cDNA clone WHAGA095_F04 5', mRNA sequence /clone=WHAGA095_F04 /clone_end=5' /gb=DR396216 /gi=73619208 /ug=Ago.2412 /len=814
gnl|UG|Ago#S58010863 USDA-FP_156163 Adult Alate Aphis gossypii (WHAGA) Aphis gossypii cDNA clone WHAGA095_G05 5', mRNA sequence /clone=WHAGA095_G05 /clone_end=5' /gb=DR396225 /gi=73619217 /ug=Ago.2751 /len=836
gnl|UG|Ago#S58010866 USDA-FP_156164 Adult Alate Aphis gossypii (WHAGA) Aphis gossypii cDNA clone WHAGA095_G06 5', mRNA sequence /clone=WHAGA095_G06 /clone_end=5' /gb=DR396226 /gi=73619218 /ug=Ago.2752 /len=885
gnl|UG|Ago#S58010872 USDA-FP_156166 Adult Alate Aphis gossypii (WHAGA) Aphis gossypii cDNA clone WHAGA095_G09 5', mRNA sequence /clone=WHAGA095_G09 /clone_end=5' /gb=DR396228 /gi=73619220 /ug=Ago.1766 /len=830
gnl|UG|Ago#S58010874 USDA-FP_156167 Adult Alate Aphis gossypii (WHAGA) Aphis gossypii cDNA clone WHAGA095_G10 5', mRNA sequence /clone=WHAGA095_G10 /clone_end=5' /gb=DR396229 /gi=73619221 /ug=Ago.2530 /len=767
gnl|UG|Ago#S58010909 USDA-FP_156179 Adult Alate Aphis gossypii (WHAGA) Aphis gossypii cDNA clone WHAGA095_H10 5', mRNA sequence /clone=WHAGA095_H10 /clone_end=5' /gb=DR396241 /gi=73619233 /ug=Ago.66 /len=843
gnl|UG|Ago#S58010960 USDA-FP_156196 Adult Alate Aphis gossypii (WHAGA) Aphis gossypii cDNA clone WHAGA096_B07 5', mRNA sequence /clone=WHAGA096_B07 /clone_end=5' /gb=DR396258 /gi=73619250 /ug=Ago.1568 /len=725
gnl|UG|Ago#S58010978 USDA-FP_156202 Adult Alate Aphis gossypii (WHAGA) Aphis gossypii cDNA clone WHAGA096_C01 5', mRNA sequence /clone=WHAGA096_C01 /clone_end=5' /gb=DR396264 /gi=73619256 /ug=Ago.2763 /len=699
gnl|UG|Ago#S58010984 USDA-FP_156204 Adult Alate Aphis gossypii (WHAGA) Aphis gossypii cDNA clone WHAGA096_C03 5', mRNA sequence /clone=WHAGA096_C03 /clone_end=5' /gb=DR396266 /gi=73619258 /ug=Ago.2208 /len=757
gnl|UG|Ago#S58010993 USDA-FP_156207 Adult Alate Aphis gossypii (WHAGA) Aphis gossypii cDNA clone WHAGA096_C07 5', mRNA sequence /clone=WHAGA096_C07 /clone_end=5' /gb=DR396269 /gi=73619261 /ug=Ago.2765 /len=590
gnl|UG|Ago#S58010997 USDA-FP_156209 Adult Alate Aphis gossypii (WHAGA) Aphis gossypii cDNA clone WHAGA096_C09 5', mRNA sequence /clone=WHAGA096_C09 /clone_end=5' /gb=DR396271 /gi=73619263 /ug=Ago.2766 /len=708
gnl|UG|Ago#S58011030 USDA-FP_156220 Adult Alate Aphis gossypii (WHAGA) Aphis gossypii cDNA clone WHAGA096_D11 5', mRNA sequence /clone=WHAGA096_D11 /clone_end=5' /gb=DR396282 /gi=73619274 /ug=Ago.2769 /len=621
gnl|UG|Ago#S58011036 USDA-FP_156222 Adult Alate Aphis gossypii (WHAGA) Aphis gossypii cDNA clone WHAGA096_E01 5', mRNA sequence /clone=WHAGA096_E01 /clone_end=5' /gb=DR396284 /gi=73619276 /ug=Ago.72 /len=815
gnl|UG|Ago#S58011042 USDA-FP_156224 Adult Alate Aphis gossypii (WHAGA) Aphis gossypii cDNA clone WHAGA096_E05 5', mRNA sequence /clone=WHAGA096_E05 /clone_end=5' /gb=DR396286 /gi=73619278 /ug=Ago.2770 /len=727
gnl|UG|Ago#S58011072 USDA-FP_156234 Adult Alate Aphis gossypii (WHAGA) Aphis gossypii cDNA clone WHAGA096_F03 5', mRNA sequence /clone=WHAGA096_F03 /clone_end=5' /gb=DR396296 /gi=73619288 /ug=Ago.2462 /len=787
gnl|UG|Ago#S58011090 USDA-FP_156240 Adult Alate Aphis gossypii (WHAGA) Aphis gossypii cDNA clone WHAGA096_F10 5', mRNA sequence /clone=WHAGA096_F10 /clone_end=5' /gb=DR396302 /gi=73619294 /ug=Ago.811 /len=822
gnl|UG|Ago#S58011093 USDA-FP_156241 Adult Alate Aphis gossypii (WHAGA) Aphis gossypii cDNA clone WHAGA096_F11 5', mRNA sequence /clone=WHAGA096_F11 /clone_end=5' /gb=DR396303 /gi=73619295 /ug=Ago.148 /len=793
gnl|UG|Ago#S58011122 USDA-FP_156251 Adult Alate Aphis gossypii (WHAGA) Aphis gossypii cDNA clone WHAGA096_G10 5', mRNA sequence /clone=WHAGA096_G10 /clone_end=5' /gb=DR396313 /gi=73619305 /ug=Ago.486 /len=713
gnl|UG|Ago#S58011125 USDA-FP_156252 Adult Alate Aphis gossypii (WHAGA) Aphis gossypii cDNA clone WHAGA096_G11 5', mRNA sequence /clone=WHAGA096_G11 /clone_end=5' /gb=DR396314 /gi=73619306 /ug=Ago.2775 /len=743
gnl|UG|Ago#S58011134 USDA-FP_156255 Adult Alate Aphis gossypii (WHAGA) Aphis gossypii cDNA clone WHAGA096_H03 5', mRNA sequence /clone=WHAGA096_H03 /clone_end=5' /gb=DR396317 /gi=73619309 /ug=Ago.2776 /len=773
gnl|UG|Ago#S58011140 USDA-FP_156257 Adult Alate Aphis gossypii (WHAGA) Aphis gossypii cDNA clone WHAGA096_H05 5', mRNA sequence /clone=WHAGA096_H05 /clone_end=5' /gb=DR396319 /gi=73619311 /ug=Ago.363 /len=739
gnl|UG|Ago#S58011146 USDA-FP_156259 Adult Alate Aphis gossypii (WHAGA) Aphis gossypii cDNA clone WHAGA096_H08 5', mRNA sequence /clone=WHAGA096_H08 /clone_end=5' /gb=DR396321 /gi=73619313 /ug=Ago.2777 /len=788
gnl|UG|Ago#S58011152 USDA-FP_156261 Adult Alate Aphis gossypii (WHAGA) Aphis gossypii cDNA clone WHAGA096_H10 5', mRNA sequence /clone=WHAGA096_H10 /clone_end=5' /gb=DR396323 /gi=73619315 /ug=Ago.99 /len=759
gnl|UG|Ago#S58011166 USDA-FP_156266 Adult Alate Aphis gossypii (WHAGA) Aphis gossypii cDNA clone WHAGA097_A03 5', mRNA sequence /clone=WHAGA097_A03 /clone_end=5' /gb=DR396328 /gi=73619320 /ug=Ago.2779 /len=757
gnl|UG|Ago#S58011169 USDA-FP_156267 Adult Alate Aphis gossypii (WHAGA) Aphis gossypii cDNA clone WHAGA097_A04 5', mRNA sequence /clone=WHAGA097_A04 /clone_end=5' /gb=DR396329 /gi=73619321 /ug=Ago.2780 /len=806
gnl|UG|Ago#S58011179 USDA-FP_156272 Adult Alate Aphis gossypii (WHAGA) Aphis gossypii cDNA clone WHAGA097_A11 5', mRNA sequence /clone=WHAGA097_A11 /clone_end=5' /gb=DR396334 /gi=73619326 /ug=Ago.2783 /len=775
gnl|UG|Ago#S58011185 USDA-FP_156275 Adult Alate Aphis gossypii (WHAGA) Aphis gossypii cDNA clone WHAGA097_B02 5', mRNA sequence /clone=WHAGA097_B02 /clone_end=5' /gb=DR396337 /gi=73619329 /ug=Ago.2580 /len=696
gnl|UG|Ago#S58011213 USDA-FP_156285 Adult Alate Aphis gossypii (WHAGA) Aphis gossypii cDNA clone WHAGA097_B12 5', mRNA sequence /clone=WHAGA097_B12 /clone_end=5' /gb=DR396347 /gi=73619339 /ug=Ago.37 /len=791
gnl|UG|Ago#S58011232 USDA-FP_156291 Adult Alate Aphis gossypii (WHAGA) Aphis gossypii cDNA clone WHAGA097_C09 5', mRNA sequence /clone=WHAGA097_C09 /clone_end=5' /gb=DR396353 /gi=73619345 /ug=Ago.2786 /len=596
gnl|UG|Ago#S58011273 USDA-FP_156305 Adult Alate Aphis gossypii (WHAGA) Aphis gossypii cDNA clone WHAGA097_E02 5', mRNA sequence /clone=WHAGA097_E02 /clone_end=5' /gb=DR396367 /gi=73619367 /ug=Ago.1127 /len=702
gnl|UG|Ago#S58011295 USDA-FP_156312 Adult Alate Aphis gossypii (WHAGA) Aphis gossypii cDNA clone WHAGA097_E10 5', mRNA sequence /clone=WHAGA097_E10 /clone_end=5' /gb=DR396374 /gi=73619376 /ug=Ago.2789 /len=722
gnl|UG|Ago#S58011337 USDA-FP_156326 Adult Alate Aphis gossypii (WHAGA) Aphis gossypii cDNA clone WHAGA097_G03 5', mRNA sequence /clone=WHAGA097_G03 /clone_end=5' /gb=DR396388 /gi=73619407 /ug=Ago.118 /len=880
gnl|UG|Ago#S58011358 USDA-FP_156333 Adult Alate Aphis gossypii (WHAGA) Aphis gossypii cDNA clone WHAGA097_G10 5', mRNA sequence /clone=WHAGA097_G10 /clone_end=5' /gb=DR396395 /gi=73619419 /ug=Ago.1828 /len=804
gnl|UG|Ago#S58011408 USDA-FP_156350 Adult Alate Aphis gossypii (WHAGA) Aphis gossypii cDNA clone WHAGA098_A04 5', mRNA sequence /clone=WHAGA098_A04 /clone_end=5' /gb=DR396412 /gi=73619452 /ug=Ago.120 /len=831
gnl|UG|Ago#S58011497 USDA-FP_156379 Adult Alate Aphis gossypii (WHAGA) Aphis gossypii cDNA clone WHAGA098_D03 5', mRNA sequence /clone=WHAGA098_D03 /clone_end=5' /gb=DR396441 /gi=73619491 /ug=Ago.1247 /len=754
gnl|UG|Ago#S58011554 USDA-FP_156398 Adult Alate Aphis gossypii (WHAGA) Aphis gossypii cDNA clone WHAGA098_E10 5', mRNA sequence /clone=WHAGA098_E10 /clone_end=5' /gb=DR396460 /gi=73619511 /ug=Ago.2811 /len=647
gnl|UG|Ago#S58011598 USDA-FP_156413 Adult Alate Aphis gossypii (WHAGA) Aphis gossypii cDNA clone WHAGA098_G05 5', mRNA sequence /clone=WHAGA098_G05 /clone_end=5' /gb=DR396475 /gi=73619532 /ug=Ago.1863 /len=692
gnl|UG|Ago#S58011692 USDA-FP_156444 Adult Alate Aphis gossypii (WHAGA) Aphis gossypii cDNA clone WHAGA099_B04 5', mRNA sequence /clone=WHAGA099_B04 /clone_end=5' /gb=DR396506 /gi=73619597 /ug=Ago.2827 /len=643
gnl|UG|Ago#S58011732 USDA-FP_156459 Adult Alate Aphis gossypii (WHAGA) Aphis gossypii cDNA clone WHAGA099_C11 5', mRNA sequence /clone=WHAGA099_C11 /clone_end=5' /gb=DR396520 /gi=73619613 /ug=Ago.2831 /len=629
gnl|UG|Ago#S58011972 USDA-FP_156544 Adult Alate Aphis gossypii (WHAGA) Aphis gossypii cDNA clone WHAGA100_D04 5', mRNA sequence /clone=WHAGA100_D04 /clone_end=5' /gb=DR396605 /gi=73619729 /ug=Ago.532 /len=700
gnl|UG|Ago#S58012142 USDA-FP_156602 Adult Alate Aphis gossypii (WHAGA) Aphis gossypii cDNA clone WHAGA101_A10 5', mRNA sequence /clone=WHAGA101_A10 /clone_end=5' /gb=DR396663 /gi=73619868 /ug=Ago.196 /len=813
gnl|UG|Ago#S58012160 USDA-FP_156608 Adult Alate Aphis gossypii (WHAGA) Aphis gossypii cDNA clone WHAGA101_B04 5', mRNA sequence /clone=WHAGA101_B04 /clone_end=5' /gb=DR396669 /gi=73619878 /ug=Ago.2872 /len=729
gnl|UG|Ago#S58012175 USDA-FP_156612 Adult Alate Aphis gossypii (WHAGA) Aphis gossypii cDNA clone WHAGA101_B09 5', mRNA sequence /clone=WHAGA101_B09 /clone_end=5' /gb=DR396673 /gi=73619885 /ug=Ago.1788 /len=805
gnl|UG|Ago#S58012203 USDA-FP_156621 Adult Alate Aphis gossypii (WHAGA) Aphis gossypii cDNA clone WHAGA101_C07 5', mRNA sequence /clone=WHAGA101_C07 /clone_end=5' /gb=DR396682 /gi=73619908 /ug=Ago.660 /len=709
gnl|UG|Ago#S58012227 USDA-FP_156629 Adult Alate Aphis gossypii (WHAGA) Aphis gossypii cDNA clone WHAGA101_D03 5', mRNA sequence /clone=WHAGA101_D03 /clone_end=5' /gb=DR396690 /gi=73619923 /ug=Ago.2878 /len=848
gnl|UG|Ago#S58012260 USDA-FP_156640 Adult Alate Aphis gossypii (WHAGA) Aphis gossypii cDNA clone WHAGA101_E03 5', mRNA sequence /clone=WHAGA101_E03 /clone_end=5' /gb=DR396701 /gi=73619936 /ug=Ago.2884 /len=388
gnl|UG|Ago#S58012287 USDA-FP_156649 Adult Alate Aphis gossypii (WHAGA) Aphis gossypii cDNA clone WHAGA101_F03 5', mRNA sequence /clone=WHAGA101_F03 /clone_end=5' /gb=DR396710 /gi=73619947 /ug=Ago.17 /len=846
gnl|UG|Ago#S58012290 USDA-FP_156650 Adult Alate Aphis gossypii (WHAGA) Aphis gossypii cDNA clone WHAGA101_F04 5', mRNA sequence /clone=WHAGA101_F04 /clone_end=5' /gb=DR396711 /gi=73619949 /ug=Ago.2886 /len=893
gnl|UG|Ago#S58012302 USDA-FP_156654 Adult Alate Aphis gossypii (WHAGA) Aphis gossypii cDNA clone WHAGA101_F08 5', mRNA sequence /clone=WHAGA101_F08 /clone_end=5' /gb=DR396715 /gi=73619954 /ug=Ago.149 /len=840
gnl|UG|Ago#S58012305 USDA-FP_156655 Adult Alate Aphis gossypii (WHAGA) Aphis gossypii cDNA clone WHAGA101_F10 5', mRNA sequence /clone=WHAGA101_F10 /clone_end=5' /gb=DR396716 /gi=73619955 /ug=Ago.937 /len=822
gnl|UG|Ago#S58012347 USDA-FP_156669 Adult Alate Aphis gossypii (WHAGA) Aphis gossypii cDNA clone WHAGA101_G12 5', mRNA sequence /clone=WHAGA101_G12 /clone_end=5' /gb=DR396730 /gi=73619972 /ug=Ago.2891 /len=818
gnl|UG|Ago#S58012368 USDA-FP_156676 Adult Alate Aphis gossypii (WHAGA) Aphis gossypii cDNA clone WHAGA101_H07 5', mRNA sequence /clone=WHAGA101_H07 /clone_end=5' /gb=DR396737 /gi=73619979 /ug=Ago.2894 /len=827
gnl|UG|Ago#S58012374 USDA-FP_156678 Adult Alate Aphis gossypii (WHAGA) Aphis gossypii cDNA clone WHAGA101_H09 5', mRNA sequence /clone=WHAGA101_H09 /clone_end=5' /gb=DR396739 /gi=73619981 /ug=Ago.229 /len=890
gnl|UG|Ago#S58012398 USDA-FP_156686 Adult Alate Aphis gossypii (WHAGA) Aphis gossypii cDNA clone WHAGA102_A05 5', mRNA sequence /clone=WHAGA102_A05 /clone_end=5' /gb=DR396747 /gi=73619989 /ug=Ago.2898 /len=734
gnl|UG|Ago#S58012461 USDA-FP_156707 Adult Alate Aphis gossypii (WHAGA) Aphis gossypii cDNA clone WHAGA102_C04 5', mRNA sequence /clone=WHAGA102_C04 /clone_end=5' /gb=DR396768 /gi=73620017 /ug=Ago.724 /len=745
gnl|UG|Ago#S58012494 USDA-FP_156718 Adult Alate Aphis gossypii (WHAGA) Aphis gossypii cDNA clone WHAGA102_D03 5', mRNA sequence /clone=WHAGA102_D03 /clone_end=5' /gb=DR396779 /gi=73620034 /ug=Ago.2659 /len=733
gnl|UG|Ago#S58012497 USDA-FP_156719 Adult Alate Aphis gossypii (WHAGA) Aphis gossypii cDNA clone WHAGA102_D04 5', mRNA sequence /clone=WHAGA102_D04 /clone_end=5' /gb=DR396780 /gi=73620035 /ug=Ago.2903 /len=783
gnl|UG|Ago#S58012523 USDA-FP_156727 Adult Alate Aphis gossypii (WHAGA) Aphis gossypii cDNA clone WHAGA102_D12 5', mRNA sequence /clone=WHAGA102_D12 /clone_end=5' /gb=DR396788 /gi=73620047 /ug=Ago.2905 /len=815
gnl|UG|Ago#S58012538 USDA-FP_156732 Adult Alate Aphis gossypii (WHAGA) Aphis gossypii cDNA clone WHAGA102_E07 5', mRNA sequence /clone=WHAGA102_E07 /clone_end=5' /gb=DR396793 /gi=73620055 /ug=Ago.1358 /len=776
gnl|UG|Ago#S58012601 USDA-FP_156753 Adult Alate Aphis gossypii (WHAGA) Aphis gossypii cDNA clone WHAGA102_G09 5', mRNA sequence /clone=WHAGA102_G09 /clone_end=5' /gb=DR396814 /gi=73620084 /ug=Ago.2909 /len=787
gnl|UG|Ago#S58012661 USDA-FP_156773 Adult Alate Aphis gossypii (WHAGA) Aphis gossypii cDNA clone WHAGA103_A07 5', mRNA sequence /clone=WHAGA103_A07 /clone_end=5' /gb=DR396834 /gi=73620110 /ug=Ago.338 /len=805
gnl|UG|Ago#S58012664 USDA-FP_156774 Adult Alate Aphis gossypii (WHAGA) Aphis gossypii cDNA clone WHAGA103_A08 5', mRNA sequence /clone=WHAGA103_A08 /clone_end=5' /gb=DR396835 /gi=73620114 /ug=Ago.2917 /len=736
gnl|UG|Ago#S58012697 USDA-FP_156786 Adult Alate Aphis gossypii (WHAGA) Aphis gossypii cDNA clone WHAGA103_B12 5', mRNA sequence /clone=WHAGA103_B12 /clone_end=5' /gb=DR396847 /gi=73620130 /ug=Ago.2920 /len=833
gnl|UG|Ago#S58012737 USDA-FP_156799 Adult Alate Aphis gossypii (WHAGA) Aphis gossypii cDNA clone WHAGA103_D02 5', mRNA sequence /clone=WHAGA103_D02 /clone_end=5' /gb=DR396860 /gi=73620144 /ug=Ago.2925 /len=900
gnl|UG|Ago#S58012755 USDA-FP_156804 Adult Alate Aphis gossypii (WHAGA) Aphis gossypii cDNA clone WHAGA103_D08 5', mRNA sequence /clone=WHAGA103_D08 /clone_end=5' /gb=DR396865 /gi=73620152 /ug=Ago.2927 /len=742
gnl|UG|Ago#S58012765 USDA-FP_156808 Adult Alate Aphis gossypii (WHAGA) Aphis gossypii cDNA clone WHAGA103_D12 5', mRNA sequence /clone=WHAGA103_D12 /clone_end=5' /gb=DR396869 /gi=73620156 /ug=Ago.225 /len=693
gnl|UG|Ago#S58012792 USDA-FP_156817 Adult Alate Aphis gossypii (WHAGA) Aphis gossypii cDNA clone WHAGA103_E09 5', mRNA sequence /clone=WHAGA103_E09 /clone_end=5' /gb=DR396878 /gi=73620165 /ug=Ago.2933 /len=805
gnl|UG|Ago#S58012819 USDA-FP_156826 Adult Alate Aphis gossypii (WHAGA) Aphis gossypii cDNA clone WHAGA103_F07 5', mRNA sequence /clone=WHAGA103_F07 /clone_end=5' /gb=DR396887 /gi=73620174 /ug=Ago.2938 /len=742
gnl|UG|Ago#S58012880 USDA-FP_156847 Adult Alate Aphis gossypii (WHAGA) Aphis gossypii cDNA clone WHAGA103_H09 5', mRNA sequence /clone=WHAGA103_H09 /clone_end=5' /gb=DR396908 /gi=73620195 /ug=Ago.227 /len=602
gnl|UG|Ago#S58012898 USDA-FP_156853 Adult Alate Aphis gossypii (WHAGA) Aphis gossypii cDNA clone WHAGA104_A05 5', mRNA sequence /clone=WHAGA104_A05 /clone_end=5' /gb=DR396914 /gi=73620203 /ug=Ago.2165 /len=850
gnl|UG|Ago#S58012901 USDA-FP_156854 Adult Alate Aphis gossypii (WHAGA) Aphis gossypii cDNA clone WHAGA104_A06 5', mRNA sequence /clone=WHAGA104_A06 /clone_end=5' /gb=DR396915 /gi=73620204 /ug=Ago.508 /len=751
gnl|UG|Ago#S58012955 USDA-FP_156872 Adult Alate Aphis gossypii (WHAGA) Aphis gossypii cDNA clone WHAGA104_C02 5', mRNA sequence /clone=WHAGA104_C02 /clone_end=5' /gb=DR396933 /gi=73620222 /ug=Ago.1970 /len=747
gnl|UG|Ago#S58012970 USDA-FP_156877 Adult Alate Aphis gossypii (WHAGA) Aphis gossypii cDNA clone WHAGA104_C08 5', mRNA sequence /clone=WHAGA104_C08 /clone_end=5' /gb=DR396938 /gi=73620227 /ug=Ago.2949 /len=753
gnl|UG|Ago#S58012979 USDA-FP_156880 Adult Alate Aphis gossypii (WHAGA) Aphis gossypii cDNA clone WHAGA104_C11 5', mRNA sequence /clone=WHAGA104_C11 /clone_end=5' /gb=DR396941 /gi=73620230 /ug=Ago.739 /len=773
gnl|UG|Ago#S58013012 USDA-FP_156891 Adult Alate Aphis gossypii (WHAGA) Aphis gossypii cDNA clone WHAGA104_D11 5', mRNA sequence /clone=WHAGA104_D11 /clone_end=5' /gb=DR396952 /gi=73620243 /ug=Ago.652 /len=818
gnl|UG|Ago#S58013027 USDA-FP_156896 Adult Alate Aphis gossypii (WHAGA) Aphis gossypii cDNA clone WHAGA104_E04 5', mRNA sequence /clone=WHAGA104_E04 /clone_end=5' /gb=DR396957 /gi=73620250 /ug=Ago.1642 /len=747
gnl|UG|Ago#S58013045 USDA-FP_156902 Adult Alate Aphis gossypii (WHAGA) Aphis gossypii cDNA clone WHAGA104_E11 5', mRNA sequence /clone=WHAGA104_E11 /clone_end=5' /gb=DR396963 /gi=73620256 /ug=Ago.2956 /len=804
gnl|UG|Ago#S58013051 USDA-FP_156904 Adult Alate Aphis gossypii (WHAGA) Aphis gossypii cDNA clone WHAGA104_F01 5', mRNA sequence /clone=WHAGA104_F01 /clone_end=5' /gb=DR396965 /gi=73620258 /ug=Ago.2957 /len=770
gnl|UG|Ago#S58013054 USDA-FP_156905 Adult Alate Aphis gossypii (WHAGA) Aphis gossypii cDNA clone WHAGA104_F02 5', mRNA sequence /clone=WHAGA104_F02 /clone_end=5' /gb=DR396966 /gi=73620259 /ug=Ago.1912 /len=806
gnl|UG|Ago#S58013072 USDA-FP_156911 Adult Alate Aphis gossypii (WHAGA) Aphis gossypii cDNA clone WHAGA104_F08 5', mRNA sequence /clone=WHAGA104_F08 /clone_end=5' /gb=DR396972 /gi=73620265 /ug=Ago.477 /len=766
gnl|UG|Ago#S58013093 USDA-FP_156918 Adult Alate Aphis gossypii (WHAGA) Aphis gossypii cDNA clone WHAGA104_G04 5', mRNA sequence /clone=WHAGA104_G04 /clone_end=5' /gb=DR396979 /gi=73620272 /ug=Ago.2961 /len=756
gnl|UG|Ago#S58013125 USDA-FP_156929 Adult Alate Aphis gossypii (WHAGA) Aphis gossypii cDNA clone WHAGA104_H04 5', mRNA sequence /clone=WHAGA104_H04 /clone_end=5' /gb=DR396990 /gi=73620283 /ug=Ago.548 /len=722
gnl|UG|Ago#S58013131 USDA-FP_156931 Adult Alate Aphis gossypii (WHAGA) Aphis gossypii cDNA clone WHAGA104_H06 5', mRNA sequence /clone=WHAGA104_H06 /clone_end=5' /gb=DR396992 /gi=73620285 /ug=Ago.2964 /len=824
gnl|UG|Ago#S58013137 USDA-FP_156933 Adult Alate Aphis gossypii (WHAGA) Aphis gossypii cDNA clone WHAGA104_H08 5', mRNA sequence /clone=WHAGA104_H08 /clone_end=5' /gb=DR396994 /gi=73620288 /ug=Ago.778 /len=833
gnl|UG|Ago#S58013140 USDA-FP_156934 Adult Alate Aphis gossypii (WHAGA) Aphis gossypii cDNA clone WHAGA104_H09 5', mRNA sequence /clone=WHAGA104_H09 /clone_end=5' /gb=DR396995 /gi=73620289 /ug=Ago.2965 /len=686
gnl|UG|Ago#S58013143 USDA-FP_156935 Adult Alate Aphis gossypii (WHAGA) Aphis gossypii cDNA clone WHAGA104_H11 5', mRNA sequence /clone=WHAGA104_H11 /clone_end=5' /gb=DR396996 /gi=73620290 /ug=Ago.2966 /len=718
gnl|UG|Ago#S58013155 USDA-FP_156939 Adult Alate Aphis gossypii (WHAGA) Aphis gossypii cDNA clone WHAGA105_A03 5', mRNA sequence /clone=WHAGA105_A03 /clone_end=5' /gb=DR397000 /gi=73620294 /ug=Ago.689 /len=903
gnl|UG|Ago#S58013219 USDA-FP_156961 Adult Alate Aphis gossypii (WHAGA) Aphis gossypii cDNA clone WHAGA105_D06 5', mRNA sequence /clone=WHAGA105_D06 /clone_end=5' /gb=DR397022 /gi=73620316 /ug=Ago.2970 /len=709
gnl|UG|Ago#S58013229 USDA-FP_156964 Adult Alate Aphis gossypii (WHAGA) Aphis gossypii cDNA clone WHAGA105_E01 5', mRNA sequence /clone=WHAGA105_E01 /clone_end=5' /gb=DR397025 /gi=73620331 /ug=Ago.2971 /len=738
gnl|UG|Ago#S58013232 USDA-FP_156965 Adult Alate Aphis gossypii (WHAGA) Aphis gossypii cDNA clone WHAGA105_E02 5', mRNA sequence /clone=WHAGA105_E02 /clone_end=5' /gb=DR397026 /gi=73620332 /ug=Ago.1630 /len=872
gnl|UG|Ago#S58013274 USDA-FP_156979 Adult Alate Aphis gossypii (WHAGA) Aphis gossypii cDNA clone WHAGA105_F08 5', mRNA sequence /clone=WHAGA105_F08 /clone_end=5' /gb=DR397040 /gi=73620354 /ug=Ago.45 /len=773
gnl|UG|Ago#S58013320 USDA-FP_156995 Adult Alate Aphis gossypii (WHAGA) Aphis gossypii cDNA clone WHAGA105_H05 5', mRNA sequence /clone=WHAGA105_H05 /clone_end=5' /gb=DR397056 /gi=73620370 /ug=Ago.2980 /len=842
gnl|UG|Ago#S58013330 USDA-FP_156999 Adult Alate Aphis gossypii (WHAGA) Aphis gossypii cDNA clone WHAGA105_H09 5', mRNA sequence /clone=WHAGA105_H09 /clone_end=5' /gb=DR397060 /gi=73620374 /ug=Ago.1360 /len=825
gnl|UG|Ago#S58013358 USDA-FP_157009 Adult Alate Aphis gossypii (WHAGA) Aphis gossypii cDNA clone WHAGA106_A10 5', mRNA sequence /clone=WHAGA106_A10 /clone_end=5' /gb=DR397070 /gi=73620384 /ug=Ago.239 /len=640
gnl|UG|Ago#S58013414 USDA-FP_157028 Adult Alate Aphis gossypii (WHAGA) Aphis gossypii cDNA clone WHAGA106_D01 5', mRNA sequence /clone=WHAGA106_D01 /clone_end=5' /gb=DR397089 /gi=73620453 /ug=Ago.354 /len=782
gnl|UG|Ago#S58013426 USDA-FP_157032 Adult Alate Aphis gossypii (WHAGA) Aphis gossypii cDNA clone WHAGA106_D08 5', mRNA sequence /clone=WHAGA106_D08 /clone_end=5' /gb=DR397093 /gi=73620457 /ug=Ago.2992 /len=636
gnl|UG|Ago#S58013475 USDA-FP_157052 Adult Alate Aphis gossypii (WHAGA) Aphis gossypii cDNA clone WHAGA106_G01 5', mRNA sequence /clone=WHAGA106_G01 /clone_end=5' /gb=DR397113 /gi=73620477 /ug=Ago.684 /len=785
gnl|UG|Ago#S58013496 USDA-FP_157059 Adult Alate Aphis gossypii (WHAGA) Aphis gossypii cDNA clone WHAGA106_G08 5', mRNA sequence /clone=WHAGA106_G08 /clone_end=5' /gb=DR397120 /gi=73620526 /ug=Ago.259 /len=754
gnl|UG|Ago#S58013499 USDA-FP_157060 Adult Alate Aphis gossypii (WHAGA) Aphis gossypii cDNA clone WHAGA106_G09 5', mRNA sequence /clone=WHAGA106_G09 /clone_end=5' /gb=DR397121 /gi=73620527 /ug=Ago.1471 /len=734
gnl|UG|Ago#S58013517 USDA-FP_157066 Adult Alate Aphis gossypii (WHAGA) Aphis gossypii cDNA clone WHAGA106_H03 5', mRNA sequence /clone=WHAGA106_H03 /clone_end=5' /gb=DR397127 /gi=73620533 /ug=Ago.335 /len=770
gnl|UG|Ago#S58013523 USDA-FP_157068 Adult Alate Aphis gossypii (WHAGA) Aphis gossypii cDNA clone WHAGA106_H05 5', mRNA sequence /clone=WHAGA106_H05 /clone_end=5' /gb=DR397129 /gi=73620535 /ug=Ago.3000 /len=708
gnl|UG|Ago#S58013526 USDA-FP_157069 Adult Alate Aphis gossypii (WHAGA) Aphis gossypii cDNA clone WHAGA106_H06 5', mRNA sequence /clone=WHAGA106_H06 /clone_end=5' /gb=DR397130 /gi=73620536 /ug=Ago.43 /len=797
gnl|UG|Ago#S58013532 USDA-FP_157071 Adult Alate Aphis gossypii (WHAGA) Aphis gossypii cDNA clone WHAGA106_H08 5', mRNA sequence /clone=WHAGA106_H08 /clone_end=5' /gb=DR397132 /gi=73620538 /ug=Ago.3001 /len=777
gnl|UG|Ago#S58013538 USDA-FP_157073 Adult Alate Aphis gossypii (WHAGA) Aphis gossypii cDNA clone WHAGA106_H10 5', mRNA sequence /clone=WHAGA106_H10 /clone_end=5' /gb=DR397134 /gi=73620540 /ug=Ago.3002 /len=664
gnl|UG|Ago#S58013541 USDA-FP_157074 Adult Alate Aphis gossypii (WHAGA) Aphis gossypii cDNA clone WHAGA106_H11 5', mRNA sequence /clone=WHAGA106_H11 /clone_end=5' /gb=DR397135 /gi=73620541 /ug=Ago.180 /len=794
gnl|UG|Ago#S58013580 USDA-FP_157087 Adult Alate Aphis gossypii (WHAGA) Aphis gossypii cDNA clone WHAGA107_A12 5', mRNA sequence /clone=WHAGA107_A12 /clone_end=5' /gb=DR397148 /gi=73620554 /ug=Ago.586 /len=788
gnl|UG|Ago#S58013631 USDA-FP_157104 Adult Alate Aphis gossypii (WHAGA) Aphis gossypii cDNA clone WHAGA107_C07 5', mRNA sequence /clone=WHAGA107_C07 /clone_end=5' /gb=DR397165 /gi=73620571 /ug=Ago.3012 /len=780
gnl|UG|Ago#S58013652 USDA-FP_157111 Adult Alate Aphis gossypii (WHAGA) Aphis gossypii cDNA clone WHAGA107_D02 5', mRNA sequence /clone=WHAGA107_D02 /clone_end=5' /gb=DR397172 /gi=73620578 /ug=Ago.3014 /len=854
gnl|UG|Ago#S58013730 USDA-FP_157137 Adult Alate Aphis gossypii (WHAGA) Aphis gossypii cDNA clone WHAGA107_F10 5', mRNA sequence /clone=WHAGA107_F10 /clone_end=5' /gb=DR397198 /gi=73620611 /ug=Ago.3018 /len=719
gnl|UG|Ago#S58013745 USDA-FP_157142 Adult Alate Aphis gossypii (WHAGA) Aphis gossypii cDNA clone WHAGA107_G03 5', mRNA sequence /clone=WHAGA107_G03 /clone_end=5' /gb=DR397203 /gi=73620616 /ug=Ago.3021 /len=778
gnl|UG|Ago#S58013778 USDA-FP_157153 Adult Alate Aphis gossypii (WHAGA) Aphis gossypii cDNA clone WHAGA107_H06 5', mRNA sequence /clone=WHAGA107_H06 /clone_end=5' /gb=DR397214 /gi=73620627 /ug=Ago.226 /len=816
gnl|UG|Ago#S58013848 USDA-FP_157176 Adult Alate Aphis gossypii (WHAGA) Aphis gossypii cDNA clone WHAGA108_C01 5', mRNA sequence /clone=WHAGA108_C01 /clone_end=5' /gb=DR397237 /gi=73620662 /ug=Ago.142 /len=751
gnl|UG|Ago#S58013949 USDA-FP_157210 Adult Alate Aphis gossypii (WHAGA) Aphis gossypii cDNA clone WHAGA108_F12 5', mRNA sequence /clone=WHAGA108_F12 /clone_end=5' /gb=DR397271 /gi=73620702 /ug=Ago.984 /len=478
gnl|UG|Ago#S58014184 USDA-FP_157298 Adult Alate Aphis gossypii (WHAGA) Aphis gossypii cDNA clone WHAGA110_B05 5', mRNA sequence /clone=WHAGA110_B05 /clone_end=5' /gb=DR397359 /gi=73620817 /ug=Ago.3058 /len=712
gnl|UG|Ago#S58014217 USDA-FP_157309 Adult Alate Aphis gossypii (WHAGA) Aphis gossypii cDNA clone WHAGA110_C12 5', mRNA sequence /clone=WHAGA110_C12 /clone_end=5' /gb=DR397370 /gi=73620834 /ug=Ago.3064 /len=650
gnl|UG|Ago#S58014220 USDA-FP_157310 Adult Alate Aphis gossypii (WHAGA) Aphis gossypii cDNA clone WHAGA110_D02 5', mRNA sequence /clone=WHAGA110_D02 /clone_end=5' /gb=DR397371 /gi=73620835 /ug=Ago.2448 /len=749
gnl|UG|Ago#S58014303 USDA-FP_157338 Adult Alate Aphis gossypii (WHAGA) Aphis gossypii cDNA clone WHAGA110_G01 5', mRNA sequence /clone=WHAGA110_G01 /clone_end=5' /gb=DR397399 /gi=73620867 /ug=Ago.147 /len=688
gnl|UG|Ago#S58014322 USDA-FP_157345 Adult Alate Aphis gossypii (WHAGA) Aphis gossypii cDNA clone WHAGA110_G09 5', mRNA sequence /clone=WHAGA110_G09 /clone_end=5' /gb=DR397406 /gi=73620877 /ug=Ago.3075 /len=642
gnl|UG|Ago#S58014676 TGO02 AGGUTSL1 Aphis gossypii cDNA clone TGO02, mRNA sequence /clone=TGO02 /gb=DR907300 /gi=71596549 /ug=Ago.2447 /len=753
gnl|UG|Ago#S58014682 TGO06 AGGUTSL1 Aphis gossypii cDNA clone TGO06, mRNA sequence /clone=TGO06 /gb=DR907302 /gi=71596551 /ug=Ago.990 /len=802
gnl|UG|Ago#S58014734 IvAg3p_00005 Aphis gossypii cDNA Libraries Aphis gossypii cDNA, mRNA sequence /gb=GW493697 /gi=289072474 /ug=Ago.3142 /len=714
gnl|UG|Ago#S58014824 IvAg3p_00030 Aphis gossypii cDNA Libraries Aphis gossypii cDNA, mRNA sequence /gb=GW493722 /gi=289072499 /ug=Ago.3158 /len=694
gnl|UG|Ago#S58014884 IvAg3p_00047 Aphis gossypii cDNA Libraries Aphis gossypii cDNA, mRNA sequence /gb=GW493739 /gi=289072516 /ug=Ago.3164 /len=667
gnl|UG|Ago#S58015050 IvAg3p_00101 Aphis gossypii cDNA Libraries Aphis gossypii cDNA, mRNA sequence /gb=GW493793 /gi=289072570 /ug=Ago.3191 /len=682
gnl|UG|Ago#S58015065 IvAg3p_00106 Aphis gossypii cDNA Libraries Aphis gossypii cDNA, mRNA sequence /gb=GW493798 /gi=289072575 /ug=Ago.3194 /len=611
gnl|UG|Ago#S58015117 IvAg3p_00122 Aphis gossypii cDNA Libraries Aphis gossypii cDNA, mRNA sequence /gb=GW493814 /gi=289072591 /ug=Ago.2491 /len=739
gnl|UG|Ago#S58015188 IvAg3p_00145 Aphis gossypii cDNA Libraries Aphis gossypii cDNA, mRNA sequence /gb=GW493837 /gi=289072614 /ug=Ago.3217 /len=672
gnl|UG|Ago#S58015212 IvAg3p_00153 Aphis gossypii cDNA Libraries Aphis gossypii cDNA, mRNA sequence /gb=GW493845 /gi=289072622 /ug=Ago.3222 /len=697
gnl|UG|Ago#S58015292 IvAg3p_00179 Aphis gossypii cDNA Libraries Aphis gossypii cDNA, mRNA sequence /gb=GW493871 /gi=289072648 /ug=Ago.3231 /len=666
gnl|UG|Ago#S58015623 IvAg3p_00289 Aphis gossypii cDNA Libraries Aphis gossypii cDNA, mRNA sequence /gb=GW493981 /gi=289072758 /ug=Ago.3279 /len=707
gnl|UG|Ago#S58015648 IvAg3p_00297 Aphis gossypii cDNA Libraries Aphis gossypii cDNA, mRNA sequence /gb=GW493989 /gi=289072766 /ug=Ago.1986 /len=634
gnl|UG|Ago#S58015669 IvAg3p_00304 Aphis gossypii cDNA Libraries Aphis gossypii cDNA, mRNA sequence /gb=GW493996 /gi=289072773 /ug=Ago.3287 /len=655
gnl|UG|Ago#S58015796 IvAg3p_00346 Aphis gossypii cDNA Libraries Aphis gossypii cDNA, mRNA sequence /gb=GW494037 /gi=289072814 /ug=Ago.3301 /len=639
gnl|UG|Ago#S58015850 IvAg3p_00363 Aphis gossypii cDNA Libraries Aphis gossypii cDNA, mRNA sequence /gb=GW494054 /gi=289072831 /ug=Ago.2601 /len=678
gnl|UG|Ago#S58015975 IvAg3p_00404 Aphis gossypii cDNA Libraries Aphis gossypii cDNA, mRNA sequence /gb=GW494095 /gi=289072872 /ug=Ago.3319 /len=675
gnl|UG|Ago#S58016055 IvAg3p_00431 Aphis gossypii cDNA Libraries Aphis gossypii cDNA, mRNA sequence /gb=GW494122 /gi=289072899 /ug=Ago.3338 /len=600
gnl|UG|Ago#S58016091 IvAg3p_00443 Aphis gossypii cDNA Libraries Aphis gossypii cDNA, mRNA sequence /gb=GW494134 /gi=289072911 /ug=Ago.3347 /len=646
gnl|UG|Ago#S58016154 IvAg3p_00464 Aphis gossypii cDNA Libraries Aphis gossypii cDNA, mRNA sequence /gb=GW494155 /gi=289073957 /ug=Ago.693 /len=714
gnl|UG|Ago#S58016157 IvAg3p_00465 Aphis gossypii cDNA Libraries Aphis gossypii cDNA, mRNA sequence /gb=GW494156 /gi=289073958 /ug=Ago.3353 /len=713
gnl|UG|Ago#S58016275 IvAg3p_00505 Aphis gossypii cDNA Libraries Aphis gossypii cDNA, mRNA sequence /gb=GW494196 /gi=289073998 /ug=Ago.3377 /len=647
gnl|UG|Ago#S58016381 IvAg3p_00541 Aphis gossypii cDNA Libraries Aphis gossypii cDNA, mRNA sequence /gb=GW494232 /gi=289074034 /ug=Ago.3390 /len=707
gnl|UG|Ago#S58016490 IvAg3p_00578 Aphis gossypii cDNA Libraries Aphis gossypii cDNA, mRNA sequence /gb=GW494269 /gi=289074071 /ug=Ago.3405 /len=775
gnl|UG|Ago#S58016544 IvAg3p_00596 Aphis gossypii cDNA Libraries Aphis gossypii cDNA, mRNA sequence /gb=GW494287 /gi=289074089 /ug=Ago.3411 /len=681
gnl|UG|Ago#S58016594 IvAg3p_00614 Aphis gossypii cDNA Libraries Aphis gossypii cDNA, mRNA sequence /gb=GW494305 /gi=289074107 /ug=Ago.1949 /len=696
gnl|UG|Ago#S58016623 IvAg3p_00623 Aphis gossypii cDNA Libraries Aphis gossypii cDNA, mRNA sequence /gb=GW494314 /gi=289074116 /ug=Ago.3425 /len=733
gnl|UG|Ago#S58016738 IvAg3p_00661 Aphis gossypii cDNA Libraries Aphis gossypii cDNA, mRNA sequence /gb=GW494352 /gi=289074154 /ug=Ago.3433 /len=726
gnl|UG|Ago#S58016904 IvAg3p_00713 Aphis gossypii cDNA Libraries Aphis gossypii cDNA, mRNA sequence /gb=GW494404 /gi=289074206 /ug=Ago.996 /len=737
gnl|UG|Ago#S58016922 IvAg3p_00719 Aphis gossypii cDNA Libraries Aphis gossypii cDNA, mRNA sequence /gb=GW494410 /gi=289074212 /ug=Ago.1800 /len=683
gnl|UG|Ago#S58016992 IvAg3p_00741 Aphis gossypii cDNA Libraries Aphis gossypii cDNA, mRNA sequence /gb=GW494432 /gi=289074234 /ug=Ago.3464 /len=616
gnl|UG|Ago#S58017031 IvAg3p_00754 Aphis gossypii cDNA Libraries Aphis gossypii cDNA, mRNA sequence /gb=GW494445 /gi=289074247 /ug=Ago.3468 /len=682
gnl|UG|Ago#S58017177 IvAg3p_00802 Aphis gossypii cDNA Libraries Aphis gossypii cDNA, mRNA sequence /gb=GW494493 /gi=289074295 /ug=Ago.3493 /len=771
gnl|UG|Ago#S58017198 IvAg3p_00809 Aphis gossypii cDNA Libraries Aphis gossypii cDNA, mRNA sequence /gb=GW494500 /gi=289074302 /ug=Ago.3495 /len=666
gnl|UG|Ago#S58017504 IvAg3p_00908 Aphis gossypii cDNA Libraries Aphis gossypii cDNA, mRNA sequence /gb=GW494599 /gi=289074401 /ug=Ago.3542 /len=643
gnl|UG|Ago#S58017543 IvAg3p_00921 Aphis gossypii cDNA Libraries Aphis gossypii cDNA, mRNA sequence /gb=GW494612 /gi=289074414 /ug=Ago.3550 /len=690
gnl|UG|Ago#S58017642 IvAg3p_00953 Aphis gossypii cDNA Libraries Aphis gossypii cDNA, mRNA sequence /gb=GW494644 /gi=289074446 /ug=Ago.639 /len=623
gnl|UG|Ago#S58017653 IvAg3p_00957 Aphis gossypii cDNA Libraries Aphis gossypii cDNA, mRNA sequence /gb=GW494648 /gi=289074450 /ug=Ago.3562 /len=663
gnl|UG|Ago#S58017704 IvAg3p_00969 Aphis gossypii cDNA Libraries Aphis gossypii cDNA, mRNA sequence /gb=GW494660 /gi=289074462 /ug=Ago.3567 /len=621
gnl|UG|Ago#S58017733 IvAg3p_00978 Aphis gossypii cDNA Libraries Aphis gossypii cDNA, mRNA sequence /gb=GW494669 /gi=289074471 /ug=Ago.3571 /len=650
gnl|UG|Ago#S58017847 IvAg3p_01016 Aphis gossypii cDNA Libraries Aphis gossypii cDNA, mRNA sequence /gb=GW494707 /gi=289074509 /ug=Ago.3581 /len=661
gnl|UG|Ago#S58017862 IvAg3p_01021 Aphis gossypii cDNA Libraries Aphis gossypii cDNA, mRNA sequence /gb=GW494712 /gi=289074514 /ug=Ago.3583 /len=708
gnl|UG|Ago#S58017865 IvAg3p_01022 Aphis gossypii cDNA Libraries Aphis gossypii cDNA, mRNA sequence /gb=GW494713 /gi=289074515 /ug=Ago.3584 /len=682
gnl|UG|Ago#S58017919 IvAg3p_01040 Aphis gossypii cDNA Libraries Aphis gossypii cDNA, mRNA sequence /gb=GW494731 /gi=289074533 /ug=Ago.3597 /len=610
gnl|UG|Ago#S58017962 IvAg3p_01056 Aphis gossypii cDNA Libraries Aphis gossypii cDNA, mRNA sequence /gb=GW494747 /gi=289074549 /ug=Ago.3604 /len=761
gnl|UG|Ago#S58017972 IvAg3p_01061 Aphis gossypii cDNA Libraries Aphis gossypii cDNA, mRNA sequence /gb=GW494752 /gi=289074554 /ug=Ago.866 /len=689
gnl|UG|Ago#S58018067 IvAg3p_01089 Aphis gossypii cDNA Libraries Aphis gossypii cDNA, mRNA sequence /gb=GW494780 /gi=289074582 /ug=Ago.3616 /len=659
gnl|UG|Ago#S58018248 IvAg3p_01142 Aphis gossypii cDNA Libraries Aphis gossypii cDNA, mRNA sequence /gb=GW494833 /gi=289074635 /ug=Ago.3634 /len=721
gnl|UG|Ago#S58018275 IvAg3p_01151 Aphis gossypii cDNA Libraries Aphis gossypii cDNA, mRNA sequence /gb=GW494842 /gi=289074644 /ug=Ago.929 /len=619
gnl|UG|Ago#S58018328 IvAg3p_01169 Aphis gossypii cDNA Libraries Aphis gossypii cDNA, mRNA sequence /gb=GW494860 /gi=289074662 /ug=Ago.317 /len=688
gnl|UG|Ago#S58018376 IvAg3p_01185 Aphis gossypii cDNA Libraries Aphis gossypii cDNA, mRNA sequence /gb=GW494876 /gi=289074678 /ug=Ago.3648 /len=682
gnl|UG|Ago#S58018454 IvAg3p_01206 Aphis gossypii cDNA Libraries Aphis gossypii cDNA, mRNA sequence /gb=GW494897 /gi=289074699 /ug=Ago.202 /len=639
gnl|UG|Ago#S58018472 IvAg3p_01212 Aphis gossypii cDNA Libraries Aphis gossypii cDNA, mRNA sequence /gb=GW494903 /gi=289074705 /ug=Ago.3658 /len=505
gnl|UG|Ago#S58018630 IvAg3p_01263 Aphis gossypii cDNA Libraries Aphis gossypii cDNA, mRNA sequence /gb=GW494954 /gi=289074756 /ug=Ago.3674 /len=606
gnl|UG|Ago#S58018680 IvAg3p_01280 Aphis gossypii cDNA Libraries Aphis gossypii cDNA, mRNA sequence /gb=GW494971 /gi=289074773 /ug=Ago.3681 /len=639
gnl|UG|Ago#S58018784 IvAg3p_01315 Aphis gossypii cDNA Libraries Aphis gossypii cDNA, mRNA sequence /gb=GW495006 /gi=289074808 /ug=Ago.3697 /len=656
gnl|UG|Ago#S58019336 IvAg3p_01494 Aphis gossypii cDNA Libraries Aphis gossypii cDNA, mRNA sequence /gb=GW495185 /gi=289071579 /ug=Ago.3769 /len=614
gnl|UG|Ago#S58019473 IvAg3p_01540 Aphis gossypii cDNA Libraries Aphis gossypii cDNA, mRNA sequence /gb=GW495231 /gi=289071625 /ug=Ago.3781 /len=662
gnl|UG|Ago#S58019668 IvAg3p_01607 Aphis gossypii cDNA Libraries Aphis gossypii cDNA, mRNA sequence /gb=GW495298 /gi=289071692 /ug=Ago.3800 /len=645
gnl|UG|Ago#S58019736 IvAg3p_01630 Aphis gossypii cDNA Libraries Aphis gossypii cDNA, mRNA sequence /gb=GW495321 /gi=289071715 /ug=Ago.3808 /len=721
gnl|UG|Ago#S58019889 IvAg3p_01683 Aphis gossypii cDNA Libraries Aphis gossypii cDNA, mRNA sequence /gb=GW495374 /gi=289071768 /ug=Ago.88 /len=629
gnl|UG|Ago#S58020099 IvAg3p_01753 Aphis gossypii cDNA Libraries Aphis gossypii cDNA, mRNA sequence /gb=GW495444 /gi=289071838 /ug=Ago.3856 /len=623
gnl|UG|Ago#S58020108 IvAg3p_01756 Aphis gossypii cDNA Libraries Aphis gossypii cDNA, mRNA sequence /gb=GW495447 /gi=289071841 /ug=Ago.3859 /len=701
gnl|UG|Ago#S58020141 IvAg3p_01767 Aphis gossypii cDNA Libraries Aphis gossypii cDNA, mRNA sequence /gb=GW495458 /gi=289071852 /ug=Ago.1450 /len=633
gnl|UG|Ago#S58020223 IvAg3p_01794 Aphis gossypii cDNA Libraries Aphis gossypii cDNA, mRNA sequence /gb=GW495485 /gi=289071879 /ug=Ago.3875 /len=662
gnl|UG|Ago#S58020599 IvAg3p_01915 Aphis gossypii cDNA Libraries Aphis gossypii cDNA, mRNA sequence /gb=GW495606 /gi=289072000 /ug=Ago.3386 /len=703
gnl|UG|Ago#S58020605 IvAg3p_01917 Aphis gossypii cDNA Libraries Aphis gossypii cDNA, mRNA sequence /gb=GW495608 /gi=289072002 /ug=Ago.3927 /len=688
gnl|UG|Ago#S58020624 IvAg3p_01923 Aphis gossypii cDNA Libraries Aphis gossypii cDNA, mRNA sequence /gb=GW495614 /gi=289072008 /ug=Ago.1961 /len=693
gnl|UG|Ago#S58020702 IvAg3p_01949 Aphis gossypii cDNA Libraries Aphis gossypii cDNA, mRNA sequence /gb=GW495640 /gi=289072034 /ug=Ago.3942 /len=648
gnl|UG|Ago#S58020785 IvAg3p_01976 Aphis gossypii cDNA Libraries Aphis gossypii cDNA, mRNA sequence /gb=GW495667 /gi=289072061 /ug=Ago.3955 /len=687
gnl|UG|Ago#S58020890 IvAg3p_02011 Aphis gossypii cDNA Libraries Aphis gossypii cDNA, mRNA sequence /gb=GW495702 /gi=289072096 /ug=Ago.3965 /len=657
gnl|UG|Ago#S58020988 IvAg3p_02043 Aphis gossypii cDNA Libraries Aphis gossypii cDNA, mRNA sequence /gb=GW495734 /gi=289072128 /ug=Ago.3978 /len=633
gnl|UG|Ago#S58021080 IvAg3p_02074 Aphis gossypii cDNA Libraries Aphis gossypii cDNA, mRNA sequence /gb=GW495765 /gi=289072159 /ug=Ago.3552 /len=653
gnl|UG|Ago#S58021380 IvAg3p_02175 Aphis gossypii cDNA Libraries Aphis gossypii cDNA, mRNA sequence /gb=GW495865 /gi=289072259 /ug=Ago.4033 /len=700
gnl|UG|Ago#S58021413 IvAg3p_02186 Aphis gossypii cDNA Libraries Aphis gossypii cDNA, mRNA sequence /gb=GW495876 /gi=289072270 /ug=Ago.4038 /len=628
gnl|UG|Ago#S58021475 IvAg3p_02205 Aphis gossypii cDNA Libraries Aphis gossypii cDNA, mRNA sequence /gb=GW495895 /gi=289072289 /ug=Ago.4042 /len=750
gnl|UG|Ago#S58021566 IvAg3p_02235 Aphis gossypii cDNA Libraries Aphis gossypii cDNA, mRNA sequence /gb=GW495925 /gi=289072319 /ug=Ago.4053 /len=664
gnl|UG|Ago#S58021694 IvAg3p_02279 Aphis gossypii cDNA Libraries Aphis gossypii cDNA, mRNA sequence /gb=GW495969 /gi=289072363 /ug=Ago.3939 /len=729
gnl|UG|Ago#S58021723 IvAg3p_02289 Aphis gossypii cDNA Libraries Aphis gossypii cDNA, mRNA sequence /gb=GW495979 /gi=289072373 /ug=Ago.4072 /len=700
gnl|UG|Ago#S58021732 IvAg3p_02292 Aphis gossypii cDNA Libraries Aphis gossypii cDNA, mRNA sequence /gb=GW495982 /gi=289072376 /ug=Ago.4075 /len=704
gnl|UG|Ago#S58021821 IvAg3p_02321 Aphis gossypii cDNA Libraries Aphis gossypii cDNA, mRNA sequence /gb=GW496011 /gi=289072405 /ug=Ago.528 /len=679
gnl|UG|Ago#S58021931 IvAg3p_02360 Aphis gossypii cDNA Libraries Aphis gossypii cDNA, mRNA sequence /gb=GW496050 /gi=289072444 /ug=Ago.4098 /len=636
gnl|UG|Ago#S58021961 IvAg3p_02370 Aphis gossypii cDNA Libraries Aphis gossypii cDNA, mRNA sequence /gb=GW496060 /gi=289072454 /ug=Ago.4101 /len=529
gnl|UG|Ago#S58022009 IvAg3p_02386 Aphis gossypii cDNA Libraries Aphis gossypii cDNA, mRNA sequence /gb=GW496076 /gi=289072917 /ug=Ago.3209 /len=715
gnl|UG|Ago#S58022100 IvAg3p_02415 Aphis gossypii cDNA Libraries Aphis gossypii cDNA, mRNA sequence /gb=GW496105 /gi=289072946 /ug=Ago.3395 /len=699
gnl|UG|Ago#S58022106 IvAg3p_02417 Aphis gossypii cDNA Libraries Aphis gossypii cDNA, mRNA sequence /gb=GW496107 /gi=289072948 /ug=Ago.4119 /len=629
gnl|UG|Ago#S58022156 IvAg3p_02434 Aphis gossypii cDNA Libraries Aphis gossypii cDNA, mRNA sequence /gb=GW496124 /gi=289072965 /ug=Ago.4126 /len=771
gnl|UG|Ago#S58022171 IvAg3p_02439 Aphis gossypii cDNA Libraries Aphis gossypii cDNA, mRNA sequence /gb=GW496129 /gi=289072970 /ug=Ago.4128 /len=725
gnl|UG|Ago#S58022222 IvAg3p_02456 Aphis gossypii cDNA Libraries Aphis gossypii cDNA, mRNA sequence /gb=GW496146 /gi=289072987 /ug=Ago.4138 /len=638
gnl|UG|Ago#S58022231 IvAg3p_02459 Aphis gossypii cDNA Libraries Aphis gossypii cDNA, mRNA sequence /gb=GW496149 /gi=289072990 /ug=Ago.1917 /len=735
gnl|UG|Ago#S58022249 IvAg3p_02465 Aphis gossypii cDNA Libraries Aphis gossypii cDNA, mRNA sequence /gb=GW496155 /gi=289072996 /ug=Ago.4141 /len=717
gnl|UG|Ago#S58022289 IvAg3p_02478 Aphis gossypii cDNA Libraries Aphis gossypii cDNA, mRNA sequence /gb=GW496168 /gi=289073009 /ug=Ago.4147 /len=602
gnl|UG|Ago#S58022305 IvAg3p_02483 Aphis gossypii cDNA /gb=GW496173 /gi=289073014 /ug=Ago.3324 /len=725
gnl|UG|Ago#S58022314 IvAg3p_02486 Aphis gossypii cDNA /gb=GW496176 /gi=289073017 /ug=Ago.491 /len=727
gnl|UG|Ago#S58022345 IvAg3p_02496 Aphis gossypii cDNA /gb=GW496186 /gi=289073027 /ug=Ago.4154 /len=642
gnl|UG|Ago#S58022512 IvAg3p_02552 Aphis gossypii cDNA /gb=GW496242 /gi=289073083 /ug=Ago.2527 /len=721
gnl|UG|Ago#S58022566 IvAg3p_02570 Aphis gossypii cDNA /gb=GW496260 /gi=289073101 /ug=Ago.4178 /len=747
gnl|UG|Ago#S58022645 IvAg3p_02596 Aphis gossypii cDNA /gb=GW496286 /gi=289073127 /ug=Ago.4187 /len=625
gnl|UG|Ago#S58022859 IvAg3p_02671 Aphis gossypii cDNA /gb=GW496361 /gi=289073202 /ug=Ago.4209 /len=759
gnl|UG|Ago#S58022871 IvAg3p_02675 Aphis gossypii cDNA /gb=GW496365 /gi=289073206 /ug=Ago.4210 /len=692
gnl|UG|Ago#S58022945 IvAg3p_02700 Aphis gossypii cDNA /gb=GW496390 /gi=289073231 /ug=Ago.596 /len=664
gnl|UG|Ago#S58023005 IvAg3p_02716 Aphis gossypii cDNA /gb=GW496406 /gi=289073247 /ug=Ago.555 /len=683
gnl|UG|Ago#S58023014 IvAg3p_02719 Aphis gossypii cDNA /gb=GW496409 /gi=289073250 /ug=Ago.3834 /len=649
gnl|UG|Ago#S58023110 IvAg3p_02751 Aphis gossypii cDNA /gb=GW496441 /gi=289073282 /ug=Ago.4230 /len=589
gnl|UG|Ago#S58023161 IvAg3p_02768 Aphis gossypii cDNA /gb=GW496458 /gi=289073299 /ug=Ago.4237 /len=699
gnl|UG|Ago#S58023167 IvAg3p_02770 Aphis gossypii cDNA /gb=GW496460 /gi=289073301 /ug=Ago.4238 /len=717
gnl|UG|Ago#S58023233 IvAg3p_02793 Aphis gossypii cDNA /gb=GW496483 /gi=289073324 /ug=Ago.4242 /len=515
gnl|UG|Ago#S58023284 IvAg3p_02811 Aphis gossypii cDNA /gb=GW496501 /gi=289073342 /ug=Ago.4247 /len=681
gnl|UG|Ago#S58023439 IvAg3p_02866 Aphis gossypii cDNA /gb=GW496556 /gi=289073397 /ug=Ago.4267 /len=699
gnl|UG|Ago#S58023491 IvAg3p_02883 Aphis gossypii cDNA /gb=GW496573 /gi=289073414 /ug=Ago.4271 /len=694
gnl|UG|Ago#S58023502 IvAg3p_02887 Aphis gossypii cDNA /gb=GW496577 /gi=289073418 /ug=Ago.4029 /len=817
gnl|UG|Ago#S58023508 IvAg3p_02889 Aphis gossypii cDNA /gb=GW496579 /gi=289073420 /ug=Ago.4273 /len=727
gnl|UG|Ago#S58023517 IvAg3p_02892 Aphis gossypii cDNA /gb=GW496582 /gi=289073423 /ug=Ago.269 /len=713
gnl|UG|Ago#S58023526 IvAg3p_02895 Aphis gossypii cDNA /gb=GW496585 /gi=289073426 /ug=Ago.3915 /len=731
gnl|UG|Ago#S58023563 IvAg3p_02907 Aphis gossypii cDNA /gb=GW496597 /gi=289073438 /ug=Ago.3084 /len=738
gnl|UG|Ago#S58023596 IvAg3p_02917 Aphis gossypii cDNA /gb=GW496607 /gi=289073448 /ug=Ago.4285 /len=642
gnl|UG|Ago#S58023626 IvAg3p_02926 Aphis gossypii cDNA /gb=GW496616 /gi=289073457 /ug=Ago.4287 /len=713
gnl|UG|Ago#S58023740 IvAg3p_02958 Aphis gossypii cDNA /gb=GW496648 /gi=289073489 /ug=Ago.4299 /len=747
gnl|UG|Ago#S58023848 IvAg3p_02994 Aphis gossypii cDNA /gb=GW496684 /gi=289073505 /ug=Ago.2291 /len=763
gnl|UG|Ago#S58023904 IvAg3p_03013 Aphis gossypii cDNA /gb=GW496703 /gi=289073524 /ug=Ago.3775 /len=698
gnl|UG|Ago#S58023907 IvAg3p_03014 Aphis gossypii cDNA /gb=GW496704 /gi=289073525 /ug=Ago.1520 /len=715
gnl|UG|Ago#S58023919 IvAg3p_03018 Aphis gossypii cDNA /gb=GW496708 /gi=289073529 /ug=Ago.4319 /len=708
gnl|UG|Ago#S58023931 IvAg3p_03022 Aphis gossypii cDNA /gb=GW496712 /gi=289073533 /ug=Ago.4322 /len=764
gnl|UG|Ago#S58023970 IvAg3p_03035 Aphis gossypii cDNA /gb=GW496725 /gi=289073546 /ug=Ago.33 /len=645
gnl|UG|Ago#S58023980 IvAg3p_03038 Aphis gossypii cDNA /gb=GW496728 /gi=289073549 /ug=Ago.4326 /len=710
gnl|UG|Ago#S58024077 IvAg3p_03071 Aphis gossypii cDNA /gb=GW496761 /gi=289073582 /ug=Ago.4337 /len=656
gnl|UG|Ago#S58024122 IvAg3p_03086 Aphis gossypii cDNA /gb=GW496776 /gi=289073597 /ug=Ago.4343 /len=672
gnl|UG|Ago#S58024246 IvAg3p_03127 Aphis gossypii cDNA /gb=GW496817 /gi=289073638 /ug=Ago.4358 /len=661
gnl|UG|Ago#S58024327 IvAg3p_03154 Aphis gossypii cDNA /gb=GW496844 /gi=289073665 /ug=Ago.3898 /len=714
gnl|UG|Ago#S58024342 IvAg3p_03159 Aphis gossypii cDNA /gb=GW496849 /gi=289073670 /ug=Ago.2369 /len=702
gnl|UG|Ago#S58024496 IvAg3p_03208 Aphis gossypii cDNA /gb=GW496897 /gi=289073718 /ug=Ago.4374 /len=597
gnl|UG|Ago#S58024585 IvAg3p_03235 Aphis gossypii cDNA /gb=GW496924 /gi=289073745 /ug=Ago.4385 /len=716
gnl|UG|Ago#S58024597 IvAg3p_03239 Aphis gossypii cDNA /gb=GW496928 /gi=289073749 /ug=Ago.4388 /len=715
gnl|UG|Ago#S58024652 IvAg3p_03257 Aphis gossypii cDNA /gb=GW496946 /gi=289073767 /ug=Ago.4396 /len=715
gnl|UG|Ago#S58024687 IvAg3p_03269 Aphis gossypii cDNA /gb=GW496958 /gi=289073779 /ug=Ago.3244 /len=680
gnl|UG|Ago#S58024787 IvAg3p_03302 Aphis gossypii cDNA /gb=GW496991 /gi=289073812 /ug=Ago.1239 /len=686
gnl|UG|Ago#S58024884 IvAg3p_03334 Aphis gossypii cDNA /gb=GW497023 /gi=289073844 /ug=Ago.4423 /len=654
gnl|UG|Ago#S58024998 IvAg3p_03372 Aphis gossypii cDNA /gb=GW497061 /gi=289073902 /ug=Ago.4227 /len=761
gnl|UG|Ago#S58025011 IvAg3p_03376 Aphis gossypii cDNA /gb=GW497065 /gi=289073906 /ug=Ago.1612 /len=717
gnl|UG|Ago#S58025017 IvAg3p_03378 Aphis gossypii cDNA /gb=GW497067 /gi=289073908 /ug=Ago.4439 /len=588
gnl|UG|Ago#S58025158 IvAg3p_03425 Aphis gossypii cDNA /gb=GW497114 /gi=289079760 /ug=Ago.4445 /len=718
gnl|UG|Ago#S58025276 IvAg3p_03464 Aphis gossypii cDNA /gb=GW497153 /gi=289079799 /ug=Ago.4454 /len=665
gnl|UG|Ago#S58025335 IvAg3p_03484 Aphis gossypii cDNA /gb=GW497173 /gi=289079944 /ug=Ago.3642 /len=720
gnl|UG|Ago#S58025357 IvAg3p_03491 Aphis gossypii cDNA /gb=GW497180 /gi=289079951 /ug=Ago.3315 /len=753
gnl|UG|Ago#S58025471 IvAg3p_03523 Aphis gossypii cDNA /gb=GW497211 /gi=289079982 /ug=Ago.4467 /len=629
gnl|UG|Ago#S58025501 IvAg3p_03532 Aphis gossypii cDNA /gb=GW497220 /gi=289079991 /ug=Ago.2393 /len=649
gnl|UG|Ago#S58025562 IvAg3p_03552 Aphis gossypii cDNA /gb=GW497240 /gi=289080011 /ug=Ago.4477 /len=679
gnl|UG|Ago#S58025653 IvAg3p_03583 Aphis gossypii cDNA /gb=GW497271 /gi=289080042 /ug=Ago.3314 /len=678
gnl|UG|Ago#S58025731 IvAg3p_03611 Aphis gossypii cDNA /gb=GW497298 /gi=289080190 /ug=Ago.4494 /len=241
gnl|UG|Ago#S58025861 IvAg3p_03656 Aphis gossypii cDNA /gb=GW497343 /gi=289080235 /ug=Ago.4504 /len=673
gnl|UG|Ago#S58026136 IvAg3p_03748 Aphis gossypii cDNA /gb=GW497435 /gi=289080448 /ug=Ago.4533 /len=646
gnl|UG|Ago#S58026151 IvAg3p_03753 Aphis gossypii cDNA /gb=GW497440 /gi=289080453 /ug=Ago.4149 /len=696
gnl|UG|Ago#S58026295 IvAg3p_03801 Aphis gossypii cDNA /gb=GW497488 /gi=289080501 /ug=Ago.4548 /len=661
gnl|UG|Ago#S58026376 IvAg3p_03829 Aphis gossypii cDNA /gb=GW497516 /gi=289080529 /ug=Ago.3325 /len=696
gnl|UG|Ago#S58026506 IvAg3p_03874 Aphis gossypii cDNA /gb=GW497561 /gi=289080695 /ug=Ago.4566 /len=620
gnl|UG|Ago#S58026726 IvAg3p_03947 Aphis gossypii cDNA /gb=GW497634 /gi=289080768 /ug=Ago.1802 /len=675
gnl|UG|Ago#S58026759 IvAg3p_03957 Aphis gossypii cDNA /gb=GW497644 /gi=289080778 /ug=Ago.2205 /len=673
gnl|UG|Ago#S58026884 IvAg3p_03999 Aphis gossypii cDNA /gb=GW497686 /gi=289080941 /ug=Ago.4594 /len=594
gnl|UG|Ago#S58026973 IvAg3p_04024 Aphis gossypii cDNA /gb=GW497711 /gi=289080966 /ug=Ago.4527 /len=641
gnl|UG|Ago#S58027110 IvAg3p_04070 Aphis gossypii cDNA /gb=GW497757 /gi=289081012 /ug=Ago.4118 /len=549
gnl|UG|Ago#S58027164 IvAg3p_04088 Aphis gossypii cDNA /gb=GW497775 /gi=289081151 /ug=Ago.4614 /len=645
gnl|UG|Ago#S58027357 IvAg3p_04151 Aphis gossypii cDNA /gb=GW497838 /gi=289081214 /ug=Ago.4628 /len=714
gnl|UG|Ago#S58027480 IvAg3p_04190 Aphis gossypii cDNA /gb=GW497877 /gi=289081253 /ug=Ago.2085 /len=721
gnl|UG|Ago#S58027676 IvAg3p_04246 Aphis gossypii cDNA /gb=GW497933 /gi=289081430 /ug=Ago.4649 /len=685
gnl|UG|Ago#S58027796 IvAg3p_04286 Aphis gossypii cDNA /gb=GW497973 /gi=289081470 /ug=Ago.1510 /len=682
gnl|UG|Ago#S58027838 IvAg3p_04299 Aphis gossypii cDNA /gb=GW497986 /gi=289081483 /ug=Ago.4665 /len=633
gnl|UG|Ago#S58027871 IvAg3p_04310 Aphis gossypii cDNA /gb=GW497997 /gi=289081494 /ug=Ago.4668 /len=695
gnl|UG|Ago#S58027991 IvAg3p_04350 Aphis gossypii cDNA /gb=GW498037 /gi=289082623 /ug=Ago.3678 /len=708
gnl|UG|Ago#S58028022 IvAg3p_04360 Aphis gossypii cDNA /gb=GW498047 /gi=289082633 /ug=Ago.4670 /len=724
gnl|UG|Ago#S58028085 IvAg3p_04381 Aphis gossypii cDNA /gb=GW498068 /gi=289082654 /ug=Ago.4680 /len=509
gnl|UG|Ago#S58028122 IvAg3p_04393 Aphis gossypii cDNA /gb=GW498080 /gi=289082666 /ug=Ago.4684 /len=680
gnl|UG|Ago#S58028128 IvAg3p_04395 Aphis gossypii cDNA /gb=GW498082 /gi=289082668 /ug=Ago.4302 /len=606
gnl|UG|Ago#S58028263 IvAg3p_04438 Aphis gossypii cDNA /gb=GW498125 /gi=289082711 /ug=Ago.2465 /len=618
gnl|UG|Ago#S58028659 IvAg3p_04499 Aphis gossypii cDNA /gb=GW498186 /gi=289082772 /ug=Ago.4704 /len=678
gnl|UG|Ago#S58028696 IvAg3p_04509 Aphis gossypii cDNA /gb=GW498196 /gi=289082782 /ug=Ago.4708 /len=613
gnl|UG|Ago#S58028723 IvAg3p_04518 Aphis gossypii cDNA /gb=GW498205 /gi=289082791 /ug=Ago.4710 /len=691
gnl|UG|Ago#S58028784 IvAg3p_04538 Aphis gossypii cDNA /gb=GW498225 /gi=289082811 /ug=Ago.3809 /len=632
gnl|UG|Ago#S58029174 IvAg3p_04631 Aphis gossypii cDNA /gb=GW498318 /gi=289082904 /ug=Ago.4745 /len=624
gnl|UG|Ago#S58029613 IvAg3p_04753 Aphis gossypii cDNA /gb=GW498440 /gi=289083026 /ug=Ago.3128 /len=616
gnl|UG|Ago#S58029805 IvAg3p_04813 Aphis gossypii cDNA /gb=GW498500 /gi=289083086 /ug=Ago.3234 /len=684
gnl|UG|Ago#S58029894 IvAg3p_04837 Aphis gossypii cDNA /gb=GW498524 /gi=289083110 /ug=Ago.4799 /len=596
gnl|UG|Ago#S58030110 IvAg3p_04905 Aphis gossypii cDNA /gb=GW498592 /gi=289083178 /ug=Ago.2314 /len=667
gnl|UG|Ago#S58030119 IvAg3p_04908 Aphis gossypii cDNA /gb=GW498595 /gi=289083181 /ug=Ago.4819 /len=637
gnl|UG|Ago#S58030146 IvAg3p_04917 Aphis gossypii cDNA /gb=GW498604 /gi=289083190 /ug=Ago.4823 /len=675
gnl|UG|Ago#S58030303 IvAg3p_04969 Aphis gossypii cDNA /gb=GW498656 /gi=289083242 /ug=Ago.4007 /len=675
gnl|UG|Ago#S58030321 IvAg3p_04975 Aphis gossypii cDNA /gb=GW498662 /gi=289083248 /ug=Ago.3733 /len=705
gnl|UG|Ago#S58030330 IvAg3p_04978 Aphis gossypii cDNA /gb=GW498665 /gi=289083251 /ug=Ago.4835 /len=690
gnl|UG|Ago#S58030354 IvAg3p_04986 Aphis gossypii cDNA /gb=GW498673 /gi=289083259 /ug=Ago.3639 /len=661
gnl|UG|Ago#S58030369 IvAg3p_04991 Aphis gossypii cDNA /gb=GW498678 /gi=289083264 /ug=Ago.4840 /len=721
gnl|UG|Ago#S58030428 IvAg3p_05011 Aphis gossypii cDNA /gb=GW498698 /gi=289083284 /ug=Ago.4846 /len=684
gnl|UG|Ago#S58030452 IvAg3p_05019 Aphis gossypii cDNA /gb=GW498706 /gi=289083292 /ug=Ago.4848 /len=622
gnl|UG|Ago#S58030501 IvAg3p_05034 Aphis gossypii cDNA /gb=GW498721 /gi=289083307 /ug=Ago.4796 /len=665
gnl|UG|Ago#S58030529 IvAg3p_05041 Aphis gossypii cDNA /gb=GW498728 /gi=289083314 /ug=Ago.4699 /len=692
gnl|UG|Ago#S58030636 IvAg3p_05076 Aphis gossypii cDNA /gb=GW498763 /gi=289083349 /ug=Ago.1367 /len=675
gnl|UG|Ago#S58030729 IvAg3p_05106 Aphis gossypii cDNA /gb=GW498793 /gi=289083379 /ug=Ago.4871 /len=701
gnl|UG|Ago#S58030890 IvAg3p_05158 Aphis gossypii cDNA /gb=GW498845 /gi=289083431 /ug=Ago.514 /len=652
gnl|UG|Ago#S58030899 IvAg3p_05161 Aphis gossypii cDNA /gb=GW498848 /gi=289083434 /ug=Ago.3938 /len=695
gnl|UG|Ago#S58031160 IvAg3p_05236 Aphis gossypii cDNA /gb=GW498923 /gi=289083505 /ug=Ago.4157 /len=696
gnl|UG|Ago#S58031186 IvAg3p_05244 Aphis gossypii cDNA /gb=GW498931 /gi=289083513 /ug=Ago.797 /len=730
gnl|UG|Ago#S58031216 IvAg3p_05254 Aphis gossypii cDNA /gb=GW498941 /gi=289083523 /ug=Ago.1681 /len=686
gnl|UG|Ago#S58031280 IvAg3p_05273 Aphis gossypii cDNA /gb=GW498960 /gi=289083542 /ug=Ago.379 /len=731
gnl|UG|Ago#S58031405 IvAg3p_05315 Aphis gossypii cDNA /gb=GW499002 /gi=289078562 /ug=Ago.2336 /len=672
gnl|UG|Ago#S58031420 IvAg3p_05320 Aphis gossypii cDNA /gb=GW499007 /gi=289078567 /ug=Ago.4917 /len=647
gnl|UG|Ago#S58031440 IvAg3p_05327 Aphis gossypii cDNA /gb=GW499014 /gi=289078574 /ug=Ago.4919 /len=650
gnl|UG|Ago#S58031669 IvAg3p_05399 Aphis gossypii cDNA /gb=GW499086 /gi=289078646 /ug=Ago.3293 /len=718
gnl|UG|Ago#S58031745 IvAg3p_05425 Aphis gossypii cDNA /gb=GW499112 /gi=289078672 /ug=Ago.1347 /len=650
gnl|UG|Ago#S58031771 IvAg3p_05434 Aphis gossypii cDNA /gb=GW499121 /gi=289078681 /ug=Ago.608 /len=713
gnl|UG|Ago#S58031786 IvAg3p_05439 Aphis gossypii cDNA /gb=GW499126 /gi=289078686 /ug=Ago.4936 /len=699
gnl|UG|Ago#S58031905 IvAg3p_05477 Aphis gossypii cDNA /gb=GW499164 /gi=289078724 /ug=Ago.4022 /len=695
gnl|UG|Ago#S58031926 IvAg3p_05484 Aphis gossypii cDNA /gb=GW499171 /gi=289078731 /ug=Ago.4916 /len=694
gnl|UG|Ago#S58031998 IvAg3p_05508 Aphis gossypii cDNA /gb=GW499195 /gi=289078755 /ug=Ago.4955 /len=687
gnl|UG|Ago#S58032025 IvAg3p_05517 Aphis gossypii cDNA /gb=GW499204 /gi=289078764 /ug=Ago.4957 /len=742
gnl|UG|Ago#S58032134 IvAg3p_05553 Aphis gossypii cDNA /gb=GW499240 /gi=289078800 /ug=Ago.4065 /len=734
gnl|UG|Ago#S58032206 IvAg3p_05578 Aphis gossypii cDNA /gb=GW499265 /gi=289078825 /ug=Ago.3135 /len=749
gnl|UG|Ago#S58032232 IvAg3p_05586 Aphis gossypii cDNA /gb=GW499273 /gi=289078833 /ug=Ago.4354 /len=684
gnl|UG|Ago#S58032256 IvAg3p_05593 Aphis gossypii cDNA /gb=GW499280 /gi=289078840 /ug=Ago.4974 /len=710
gnl|UG|Ago#S58032328 IvAg3p_05621 Aphis gossypii cDNA /gb=GW499308 /gi=289078868 /ug=Ago.4978 /len=707
gnl|UG|Ago#S58032656 IvAg3p_05733 Aphis gossypii cDNA /gb=GW499420 /gi=289078980 /ug=Ago.4131 /len=663
gnl|UG|Ago#S58032770 IvAg3p_05770 Aphis gossypii cDNA /gb=GW499457 /gi=289079017 /ug=Ago.3270 /len=665
gnl|UG|Ago#S58032879 IvAg3p_05806 Aphis gossypii cDNA /gb=GW499493 /gi=289079053 /ug=Ago.5022 /len=670
gnl|UG|Ago#S58032891 IvAg3p_05810 Aphis gossypii cDNA /gb=GW499497 /gi=289079057 /ug=Ago.5024 /len=658
gnl|UG|Ago#S58032959 IvAg3p_05832 Aphis gossypii cDNA /gb=GW499519 /gi=289079079 /ug=Ago.1461 /len=715
gnl|UG|Ago#S58033155 IvAg3p_05897 Aphis gossypii cDNA /gb=GW499584 /gi=289079144 /ug=Ago.4606 /len=662
gnl|UG|Ago#S58033198 IvAg3p_05913 Aphis gossypii cDNA /gb=GW499600 /gi=289079160 /ug=Ago.5046 /len=697
gnl|UG|Ago#S58033204 IvAg3p_05915 Aphis gossypii cDNA /gb=GW499602 /gi=289079162 /ug=Ago.5047 /len=570
gnl|UG|Ago#S58033222 IvAg3p_05921 Aphis gossypii cDNA /gb=GW499608 /gi=289079168 /ug=Ago.5049 /len=681
gnl|UG|Ago#S58033281 IvAg3p_05942 Aphis gossypii cDNA /gb=GW499629 /gi=289079189 /ug=Ago.4024 /len=668
gnl|UG|Ago#S58033299 IvAg3p_05948 Aphis gossypii cDNA /gb=GW499635 /gi=289079195 /ug=Ago.5055 /len=704
gnl|UG|Ago#S58033314 IvAg3p_05953 Aphis gossypii cDNA /gb=GW499640 /gi=289079200 /ug=Ago.4929 /len=678
gnl|UG|Ago#S58033344 IvAg3p_05963 Aphis gossypii cDNA /gb=GW499650 /gi=289079210 /ug=Ago.3055 /len=700
gnl|UG|Ago#S58033370 IvAg3p_05972 Aphis gossypii cDNA /gb=GW499659 /gi=289079219 /ug=Ago.5061 /len=604
gnl|UG|Ago#S58033473 IvAg3p_06007 Aphis gossypii cDNA /gb=GW499694 /gi=289079254 /ug=Ago.3882 /len=642
gnl|UG|Ago#S58033584 IvAg3p_06034 Aphis gossypii cDNA /gb=GW499721 /gi=289079281 /ug=Ago.4717 /len=655
gnl|UG|Ago#S58033709 IvAg3p_06076 Aphis gossypii cDNA /gb=GW499763 /gi=289079323 /ug=Ago.5077 /len=661
gnl|UG|Ago#S58033736 IvAg3p_06085 Aphis gossypii cDNA /gb=GW499772 /gi=289079332 /ug=Ago.3441 /len=634
gnl|UG|Ago#S58033751 IvAg3p_06087 Aphis gossypii cDNA /gb=GW499774 /gi=289079334 /ug=Ago.5032 /len=701
gnl|UG|Ago#S58033763 IvAg3p_06091 Aphis gossypii cDNA /gb=GW499778 /gi=289079338 /ug=Ago.5071 /len=700
gnl|UG|Ago#S58034125 IvAg3p_06210 Aphis gossypii cDNA /gb=GW499897 /gi=289079457 /ug=Ago.5102 /len=717
gnl|UG|Ago#S58034143 IvAg3p_06216 Aphis gossypii cDNA /gb=GW499903 /gi=289079463 /ug=Ago.4787 /len=681
gnl|UG|Ago#S58034178 IvAg3p_06229 Aphis gossypii cDNA /gb=GW499915 /gi=289079475 /ug=Ago.4056 /len=626
gnl|UG|Ago#S58034349 IvAg3p_06284 Aphis gossypii cDNA /gb=GW499970 /gi=289081652 /ug=Ago.3908 /len=725
gnl|UG|Ago#S58034403 IvAg3p_06302 Aphis gossypii cDNA /gb=GW499988 /gi=289081670 /ug=Ago.1116 /len=675
gnl|UG|Ago#S58034522 IvAg3p_06340 Aphis gossypii cDNA /gb=GW500026 /gi=289081708 /ug=Ago.5128 /len=611
gnl|UG|Ago#S58034560 IvAg3p_06353 Aphis gossypii cDNA /gb=GW500039 /gi=289081721 /ug=Ago.24 /len=660
gnl|UG|Ago#S58034905 IvAg3p_06475 Aphis gossypii cDNA /gb=GW500160 /gi=289081842 /ug=Ago.5166 /len=684
gnl|UG|Ago#S58034947 IvAg3p_06489 Aphis gossypii cDNA /gb=GW500174 /gi=289081856 /ug=Ago.722 /len=783
gnl|UG|Ago#S58034954 IvAg3p_06491 Aphis gossypii cDNA /gb=GW500176 /gi=289081858 /ug=Ago.3549 /len=705
gnl|UG|Ago#S58034990 IvAg3p_06503 Aphis gossypii cDNA /gb=GW500188 /gi=289081870 /ug=Ago.353 /len=710
gnl|UG|Ago#S58035033 IvAg3p_06516 Aphis gossypii cDNA /gb=GW500201 /gi=289081883 /ug=Ago.5173 /len=657
gnl|UG|Ago#S58035045 IvAg3p_06520 Aphis gossypii cDNA /gb=GW500205 /gi=289081887 /ug=Ago.388 /len=681
gnl|UG|Ago#S58035187 IvAg3p_06567 Aphis gossypii cDNA /gb=GW500252 /gi=289081934 /ug=Ago.2606 /len=694
gnl|UG|Ago#S58035208 IvAg3p_06574 Aphis gossypii cDNA /gb=GW500259 /gi=289081941 /ug=Ago.1135 /len=516
gnl|UG|Ago#S58035265 IvAg3p_06594 Aphis gossypii cDNA /gb=GW500279 /gi=289081961 /ug=Ago.5186 /len=691
gnl|UG|Ago#S58035342 IvAg3p_06620 Aphis gossypii cDNA /gb=GW500305 /gi=289081987 /ug=Ago.3165 /len=727
gnl|UG|Ago#S58035463 IvAg3p_06662 Aphis gossypii cDNA /gb=GW500347 /gi=289082029 /ug=Ago.1640 /len=751
gnl|UG|Ago#S58035469 IvAg3p_06664 Aphis gossypii cDNA /gb=GW500349 /gi=289082031 /ug=Ago.3118 /len=734
gnl|UG|Ago#S58035562 IvAg3p_06695 Aphis gossypii cDNA /gb=GW500380 /gi=289082062 /ug=Ago.5209 /len=737
gnl|UG|Ago#S58035663 IvAg3p_06727 Aphis gossypii cDNA /gb=GW500412 /gi=289082094 /ug=Ago.5218 /len=742
gnl|UG|Ago#S58035690 IvAg3p_06736 Aphis gossypii cDNA /gb=GW500421 /gi=289082103 /ug=Ago.5219 /len=682
gnl|UG|Ago#S58035711 IvAg3p_06743 Aphis gossypii cDNA /gb=GW500428 /gi=289082110 /ug=Ago.5028 /len=675
gnl|UG|Ago#S58035720 IvAg3p_06746 Aphis gossypii cDNA /gb=GW500431 /gi=289082113 /ug=Ago.1041 /len=640
gnl|UG|Ago#S58035753 IvAg3p_06757 Aphis gossypii cDNA /gb=GW500442 /gi=289082124 /ug=Ago.5225 /len=746
gnl|UG|Ago#S58035824 IvAg3p_06780 Aphis gossypii cDNA /gb=GW500465 /gi=289082147 /ug=Ago.5230 /len=748
gnl|UG|Ago#S58036071 IvAg3p_06864 Aphis gossypii cDNA /gb=GW500548 /gi=289082230 /ug=Ago.5242 /len=658
gnl|UG|Ago#S58036083 IvAg3p_06868 Aphis gossypii cDNA /gb=GW500552 /gi=289082234 /ug=Ago.3184 /len=566
gnl|UG|Ago#S58036181 IvAg3p_06901 Aphis gossypii cDNA /gb=GW500585 /gi=289082267 /ug=Ago.5005 /len=621
gnl|UG|Ago#S58036199 IvAg3p_06907 Aphis gossypii cDNA /gb=GW500591 /gi=289082273 /ug=Ago.5213 /len=714
gnl|UG|Ago#S58036362 IvAg3p_06961 Aphis gossypii cDNA /gb=GW500645 /gi=289082327 /ug=Ago.5261 /len=609
gnl|UG|Ago#S58036373 IvAg3p_06965 Aphis gossypii cDNA /gb=GW500649 /gi=289082331 /ug=Ago.5262 /len=631
gnl|UG|Ago#S58036586 IvAg3p_07036 Aphis gossypii cDNA /gb=GW500720 /gi=289082402 /ug=Ago.4587 /len=661
gnl|UG|Ago#S58036725 IvAg3p_07079 Aphis gossypii cDNA /gb=GW500763 /gi=289082445 /ug=Ago.5281 /len=639
gnl|UG|Ago#S58036806 IvAg3p_07106 Aphis gossypii cDNA /gb=GW500790 /gi=289082472 /ug=Ago.1887 /len=624
gnl|UG|Ago#S58036993 IvAg3p_07168 Aphis gossypii cDNA /gb=GW500852 /gi=289082534 /ug=Ago.3336 /len=636
gnl|UG|Ago#S58037002 IvAg3p_07171 Aphis gossypii cDNA /gb=GW500855 /gi=289082537 /ug=Ago.5301 /len=619
gnl|UG|Ago#S58037008 IvAg3p_07173 Aphis gossypii cDNA /gb=GW500857 /gi=289082539 /ug=Ago.5302 /len=637
gnl|UG|Ago#S58037235 IvAg3p_07248 Aphis gossypii cDNA /gb=GW500932 /gi=289074926 /ug=Ago.5312 /len=654
gnl|UG|Ago#S58037357 IvAg3p_07286 Aphis gossypii cDNA /gb=GW500970 /gi=289074964 /ug=Ago.5319 /len=669
gnl|UG|Ago#S58037390 IvAg3p_07298 Aphis gossypii cDNA /gb=GW500982 /gi=289074976 /ug=Ago.1516 /len=653
gnl|UG|Ago#S58037405 IvAg3p_07303 Aphis gossypii cDNA /gb=GW500987 /gi=289074981 /ug=Ago.4972 /len=727
gnl|UG|Ago#S58037456 IvAg3p_07313 Aphis gossypii cDNA /gb=GW500997 /gi=289074991 /ug=Ago.4715 /len=506
gnl|UG|Ago#S58037486 IvAg3p_07322 Aphis gossypii cDNA /gb=GW501006 /gi=289075000 /ug=Ago.4531 /len=668
gnl|UG|Ago#S58038171 IvAg3p_07530 Aphis gossypii cDNA /gb=GW501214 /gi=289075450 /ug=Ago.4036 /len=664
gnl|UG|Ago#S58038227 IvAg3p_07549 Aphis gossypii cDNA /gb=GW501233 /gi=289075469 /ug=Ago.5369 /len=703
gnl|UG|Ago#S58038351 IvAg3p_07588 Aphis gossypii cDNA /gb=GW501272 /gi=289076597 /ug=Ago.5379 /len=690
gnl|UG|Ago#S58038421 IvAg3p_07611 Aphis gossypii cDNA /gb=GW501295 /gi=289075639 /ug=Ago.5384 /len=651
gnl|UG|Ago#S58038451 IvAg3p_07621 Aphis gossypii cDNA /gb=GW501305 /gi=289075649 /ug=Ago.5390 /len=689
gnl|UG|Ago#S58038571 IvAg3p_07661 Aphis gossypii cDNA /gb=GW501345 /gi=289075689 /ug=Ago.5401 /len=646
gnl|UG|Ago#S58038658 IvAg3p_07690 Aphis gossypii cDNA /gb=GW501374 /gi=289075718 /ug=Ago.5410 /len=663
gnl|UG|Ago#S58038715 IvAg3p_07709 Aphis gossypii cDNA /gb=GW501393 /gi=289075737 /ug=Ago.5411 /len=562
gnl|UG|Ago#S58038827 IvAg3p_07748 Aphis gossypii cDNA /gb=GW501432 /gi=289075897 /ug=Ago.5421 /len=537
gnl|UG|Ago#S58038836 IvAg3p_07751 Aphis gossypii cDNA /gb=GW501435 /gi=289075900 /ug=Ago.5423 /len=609
gnl|UG|Ago#S58038977 IvAg3p_07798 Aphis gossypii cDNA /gb=GW501482 /gi=289075947 /ug=Ago.5438 /len=735
gnl|UG|Ago#S58039152 IvAg3p_07857 Aphis gossypii cDNA /gb=GW501541 /gi=289076127 /ug=Ago.5245 /len=662
gnl|UG|Ago#S58039170 IvAg3p_07864 Aphis gossypii cDNA /gb=GW501548 /gi=289076134 /ug=Ago.2595 /len=674
gnl|UG|Ago#S58039264 IvAg3p_07896 Aphis gossypii cDNA /gb=GW501580 /gi=289076166 /ug=Ago.5454 /len=649
gnl|UG|Ago#S58039303 IvAg3p_07909 Aphis gossypii cDNA /gb=GW501593 /gi=289076179 /ug=Ago.4766 /len=676
gnl|UG|Ago#S58039315 IvAg3p_07913 Aphis gossypii cDNA /gb=GW501597 /gi=289076183 /ug=Ago.634 /len=672
gnl|UG|Ago#S58039356 IvAg3p_07927 Aphis gossypii cDNA /gb=GW501611 /gi=289076197 /ug=Ago.1929 /len=654
gnl|UG|Ago#S58039497 IvAg3p_07968 Aphis gossypii cDNA /gb=GW501652 /gi=289076359 /ug=Ago.3096 /len=604
gnl|UG|Ago#S58039557 IvAg3p_07988 Aphis gossypii cDNA /gb=GW501672 /gi=289076379 /ug=Ago.3919 /len=692
gnl|UG|Ago#S58039572 IvAg3p_07993 Aphis gossypii cDNA /gb=GW501677 /gi=289076384 /ug=Ago.5470 /len=612
gnl|UG|Ago#S58039608 IvAg3p_08005 Aphis gossypii cDNA /gb=GW501689 /gi=289076396 /ug=Ago.4843 /len=644
gnl|UG|Ago#S58039617 IvAg3p_08008 Aphis gossypii cDNA /gb=GW501692 /gi=289076399 /ug=Ago.5474 /len=673
gnl|UG|Ago#S58039656 IvAg3p_08021 Aphis gossypii cDNA /gb=GW501705 /gi=289076412 /ug=Ago.4336 /len=660
gnl|UG|Ago#S58039743 IvAg3p_08050 Aphis gossypii cDNA /gb=GW501734 /gi=289076441 /ug=Ago.5480 /len=674
gnl|UG|Ago#S58039923 IvAg3p_08110 Aphis gossypii cDNA /gb=GW501794 /gi=289077603 /ug=Ago.653 /len=717
gnl|UG|Ago#S58040038 IvAg3p_08149 Aphis gossypii cDNA /gb=GW501833 /gi=289077642 /ug=Ago.5435 /len=687
gnl|UG|Ago#S58040050 IvAg3p_08153 Aphis gossypii cDNA /gb=GW501837 /gi=289077646 /ug=Ago.5499 /len=666
gnl|UG|Ago#S58040152 IvAg3p_08183 Aphis gossypii cDNA /gb=GW501867 /gi=289077676 /ug=Ago.5507 /len=678
gnl|UG|Ago#S58040155 IvAg3p_08184 Aphis gossypii cDNA /gb=GW501868 /gi=289077677 /ug=Ago.4079 /len=772
gnl|UG|Ago#S58040173 IvAg3p_08190 Aphis gossypii cDNA /gb=GW501874 /gi=289077683 /ug=Ago.5508 /len=665
gnl|UG|Ago#S58040348 IvAg3p_08251 Aphis gossypii cDNA /gb=GW501935 /gi=289077744 /ug=Ago.5521 /len=616
gnl|UG|Ago#S58040351 IvAg3p_08252 Aphis gossypii cDNA /gb=GW501936 /gi=289077745 /ug=Ago.5522 /len=478
gnl|UG|Ago#S58040366 IvAg3p_08257 Aphis gossypii cDNA /gb=GW501941 /gi=289077750 /ug=Ago.3789 /len=600
gnl|UG|Ago#S58040387 IvAg3p_08264 Aphis gossypii cDNA /gb=GW501948 /gi=289077757 /ug=Ago.3591 /len=685
gnl|UG|Ago#S58040487 IvAg3p_08293 Aphis gossypii cDNA /gb=GW501977 /gi=289077786 /ug=Ago.5529 /len=624
gnl|UG|Ago#S58040585 IvAg3p_08329 Aphis gossypii cDNA /gb=GW502013 /gi=289077822 /ug=Ago.3380 /len=665
gnl|UG|Ago#S58040603 IvAg3p_08335 Aphis gossypii cDNA /gb=GW502019 /gi=289077828 /ug=Ago.5534 /len=621
gnl|UG|Ago#S58040655 IvAg3p_08352 Aphis gossypii cDNA /gb=GW502036 /gi=289077845 /ug=Ago.4793 /len=693
gnl|UG|Ago#S58040699 IvAg3p_08367 Aphis gossypii cDNA /gb=GW502051 /gi=289077860 /ug=Ago.5541 /len=661
gnl|UG|Ago#S58040727 IvAg3p_08376 Aphis gossypii cDNA /gb=GW502060 /gi=289077869 /ug=Ago.4497 /len=722
gnl|UG|Ago#S58040970 IvAg3p_08459 Aphis gossypii cDNA /gb=GW502143 /gi=289077952 /ug=Ago.5554 /len=657
gnl|UG|Ago#S58041007 IvAg3p_08471 Aphis gossypii cDNA /gb=GW502155 /gi=289077964 /ug=Ago.3068 /len=687
gnl|UG|Ago#S58041040 IvAg3p_08482 Aphis gossypii cDNA /gb=GW502166 /gi=289077975 /ug=Ago.4727 /len=755
gnl|UG|Ago#S58041189 IvAg3p_08532 Aphis gossypii cDNA /gb=GW502216 /gi=289078025 /ug=Ago.4713 /len=648
gnl|UG|Ago#S58041302 IvAg3p_08573 Aphis gossypii cDNA /gb=GW502257 /gi=289078066 /ug=Ago.5575 /len=660
gnl|UG|Ago#S58041376 IvAg3p_08600 Aphis gossypii cDNA /gb=GW502284 /gi=289078093 /ug=Ago.5581 /len=572
gnl|UG|Ago#S58041428 IvAg3p_08618 Aphis gossypii cDNA /gb=GW502302 /gi=289078111 /ug=Ago.4414 /len=694
gnl|UG|Ago#S58041502 IvAg3p_08643 Aphis gossypii cDNA /gb=GW502327 /gi=289078136 /ug=Ago.3230 /len=630
gnl|UG|Ago#S58041520 IvAg3p_08649 Aphis gossypii cDNA /gb=GW502333 /gi=289078142 /ug=Ago.3145 /len=687
gnl|UG|Ago#S58041593 IvAg3p_08673 Aphis gossypii cDNA /gb=GW502357 /gi=289078166 /ug=Ago.5594 /len=660
gnl|UG|Ago#S58041646 IvAg3p_08691 Aphis gossypii cDNA /gb=GW502375 /gi=289078184 /ug=Ago.5598 /len=648
gnl|UG|Ago#S58041661 IvAg3p_08696 Aphis gossypii cDNA /gb=GW502380 /gi=289078189 /ug=Ago.3861 /len=681
gnl|UG|Ago#S58041691 IvAg3p_08706 Aphis gossypii cDNA /gb=GW502390 /gi=289078199 /ug=Ago.5601 /len=734
gnl|UG|Ago#S58041915 IvAg3p_08782 Aphis gossypii cDNA /gb=GW502466 /gi=289078275 /ug=Ago.5615 /len=622
gnl|UG|Ago#S58041924 IvAg3p_08785 Aphis gossypii cDNA /gb=GW502469 /gi=289078278 /ug=Ago.5616 /len=540
gnl|UG|Ago#S58041948 IvAg3p_08793 Aphis gossypii cDNA /gb=GW502477 /gi=289078286 /ug=Ago.5026 /len=683
gnl|UG|Ago#S58041979 IvAg3p_08803 Aphis gossypii cDNA /gb=GW502487 /gi=289078296 /ug=Ago.5491 /len=655
gnl|UG|Ago#S58042015 IvAg3p_08815 Aphis gossypii cDNA /gb=GW502499 /gi=289078308 /ug=Ago.5623 /len=714
gnl|UG|Ago#S58042039 IvAg3p_08823 Aphis gossypii cDNA /gb=GW502507 /gi=289078316 /ug=Ago.3595 /len=734
gnl|UG|Ago#S58042105 IvAg3p_08845 Aphis gossypii cDNA /gb=GW502529 /gi=289078338 /ug=Ago.5434 /len=686
gnl|UG|Ago#S58042160 IvAg3p_08857 Aphis gossypii cDNA /gb=GW502541 /gi=289078350 /ug=Ago.3457 /len=650
gnl|UG|Ago#S58042226 IvAg3p_08877 Aphis gossypii cDNA /gb=GW502561 /gi=289078370 /ug=Ago.3600 /len=751
gnl|UG|Ago#S58042244 IvAg3p_08883 Aphis gossypii cDNA /gb=GW502567 /gi=289078376 /ug=Ago.5638 /len=643
gnl|UG|Ago#S58042474 IvAg3p_08963 Aphis gossypii cDNA /gb=GW502647 /gi=289078456 /ug=Ago.1265 /len=733
gnl|UG|Ago#S58042531 IvAg3p_08981 Aphis gossypii cDNA /gb=GW502665 /gi=289078474 /ug=Ago.439 /len=755
gnl|UG|Ago#S58042558 IvAg3p_08990 Aphis gossypii cDNA /gb=GW502674 /gi=289078483 /ug=Ago.5652 /len=634
gnl|UG|Ago#S58042687 IvAg3p_09033 Aphis gossypii cDNA /gb=GW502717 /gi=289078526 /ug=Ago.5661 /len=671
gnl|UG|Ago#S58042741 IvAg3p_09051 Aphis gossypii cDNA /gb=GW502735 /gi=289079819 /ug=Ago.946 /len=700
gnl|UG|Ago#S58042776 IvAg3p_09063 Aphis gossypii cDNA /gb=GW502747 /gi=289079831 /ug=Ago.5669 /len=638
gnl|UG|Ago#S58042790 IvAg3p_09066 Aphis gossypii cDNA /gb=GW502750 /gi=289079834 /ug=Ago.5666 /len=608
gnl|UG|Ago#S58042968 IvAg3p_09136 Aphis gossypii cDNA /gb=GW502820 /gi=289079904 /ug=Ago.5674 /len=633
gnl|UG|Ago#S58042983 IvAg3p_09141 Aphis gossypii cDNA /gb=GW502825 /gi=289079909 /ug=Ago.1963 /len=696
gnl|UG|Ago#S58043052 IvAg3p_09164 Aphis gossypii cDNA /gb=GW502848 /gi=289079932 /ug=Ago.3579 /len=737
gnl|UG|Ago#S58043098 IvAg3p_09179 Aphis gossypii cDNA /gb=GW502863 /gi=289080068 /ug=Ago.5690 /len=663
gnl|UG|Ago#S58043170 IvAg3p_09203 Aphis gossypii cDNA /gb=GW502887 /gi=289080092 /ug=Ago.3958 /len=751
gnl|UG|Ago#S58043227 IvAg3p_09222 Aphis gossypii cDNA /gb=GW502906 /gi=289080111 /ug=Ago.5700 /len=675
gnl|UG|Ago#S58043270 IvAg3p_09238 Aphis gossypii cDNA /gb=GW502922 /gi=289080127 /ug=Ago.4208 /len=652
gnl|UG|Ago#S58043275 IvAg3p_09243 Aphis gossypii cDNA /gb=GW502927 /gi=289080132 /ug=Ago.5706 /len=653
gnl|UG|Ago#S58043305 IvAg3p_09263 Aphis gossypii cDNA /gb=GW502947 /gi=289080152 /ug=Ago.1394 /len=739
gnl|UG|Ago#S58043312 IvAg3p_09270 Aphis gossypii cDNA /gb=GW502954 /gi=289080159 /ug=Ago.5713 /len=651
gnl|UG|Ago#S58043339 IvAg3p_09281 Aphis gossypii cDNA /gb=GW502965 /gi=289080170 /ug=Ago.4621 /len=763
gnl|UG|Ago#S58043371 IvAg3p_09292 Aphis gossypii cDNA /gb=GW502976 /gi=289080302 /ug=Ago.4250 /len=699
gnl|UG|Ago#S58043397 IvAg3p_09301 Aphis gossypii cDNA /gb=GW502985 /gi=289080311 /ug=Ago.5619 /len=663
gnl|UG|Ago#S58043509 IvAg3p_09339 Aphis gossypii cDNA /gb=GW503023 /gi=289080349 /ug=Ago.5723 /len=715
gnl|UG|Ago#S58043857 IvAg3p_09468 Aphis gossypii cDNA /gb=GW503152 /gi=289080599 /ug=Ago.5746 /len=714
gnl|UG|Ago#S58043957 IvAg3p_09502 Aphis gossypii cDNA /gb=GW503186 /gi=289080633 /ug=Ago.4148 /len=738
gnl|UG|Ago#S58044136 IvAg3p_09562 Aphis gossypii cDNA /gb=GW503246 /gi=289080814 /ug=Ago.1474 /len=706
gnl|UG|Ago#S58044266 IvAg3p_09605 Aphis gossypii cDNA /gb=GW503289 /gi=289080857 /ug=Ago.5371 /len=672
gnl|UG|Ago#S58044340 IvAg3p_09630 Aphis gossypii cDNA /gb=GW503314 /gi=289080882 /ug=Ago.5769 /len=713
gnl|UG|Ago#S58044346 IvAg3p_09632 Aphis gossypii cDNA /gb=GW503316 /gi=289080884 /ug=Ago.5682 /len=672
gnl|UG|Ago#S58044349 IvAg3p_09633 Aphis gossypii cDNA /gb=GW503317 /gi=289080885 /ug=Ago.5771 /len=794
gnl|UG|Ago#S58044352 IvAg3p_09634 Aphis gossypii cDNA /gb=GW503318 /gi=289080886 /ug=Ago.3226 /len=812
gnl|UG|Ago#S58044379 IvAg3p_09643 Aphis gossypii cDNA /gb=GW503327 /gi=289080895 /ug=Ago.5081 /len=708
gnl|UG|Ago#S58044388 IvAg3p_09646 Aphis gossypii cDNA /gb=GW503330 /gi=289080898 /ug=Ago.3998 /len=727
gnl|UG|Ago#S58044529 IvAg3p_09693 Aphis gossypii cDNA /gb=GW503377 /gi=289081066 /ug=Ago.4911 /len=607
gnl|UG|Ago#S58044538 IvAg3p_09696 Aphis gossypii cDNA /gb=GW503380 /gi=289081069 /ug=Ago.2272 /len=641
gnl|UG|Ago#S58044552 IvAg3p_09701 Aphis gossypii cDNA /gb=GW503385 /gi=289081074 /ug=Ago.5783 /len=651
gnl|UG|Ago#S58044682 IvAg3p_09745 Aphis gossypii cDNA /gb=GW503429 /gi=289081118 /ug=Ago.3510 /len=697
gnl|UG|Ago#S58044802 IvAg3p_09784 Aphis gossypii cDNA /gb=GW503468 /gi=289081278 /ug=Ago.2424 /len=742
gnl|UG|Ago#S58044834 IvAg3p_09795 Aphis gossypii cDNA /gb=GW503479 /gi=289081289 /ug=Ago.5797 /len=691
gnl|UG|Ago#S58044862 IvAg3p_09804 Aphis gossypii cDNA /gb=GW503488 /gi=289081298 /ug=Ago.5359 /len=674
gnl|UG|Ago#S58045048 IvAg3p_09866 Aphis gossypii cDNA /gb=GW503550 /gi=289081360 /ug=Ago.3779 /len=757
gnl|UG|Ago#S58045230 IvAg3p_09928 Aphis gossypii cDNA /gb=GW503612 /gi=289081543 /ug=Ago.4839 /len=828
gnl|UG|Ago#S58045278 IvAg3p_09944 Aphis gossypii cDNA /gb=GW503628 /gi=289081559 /ug=Ago.5816 /len=668
gnl|UG|Ago#S58045327 IvAg3p_09962 Aphis gossypii cDNA /gb=GW503646 /gi=289081577 /ug=Ago.3630 /len=657
gnl|UG|Ago#S58045588 IvAg3p_10050 Aphis gossypii cDNA /gb=GW503733 /gi=289075065 /ug=Ago.3929 /len=722
gnl|UG|Ago#S58045624 IvAg3p_10062 Aphis gossypii cDNA /gb=GW503745 /gi=289075077 /ug=Ago.4590 /len=624
gnl|UG|Ago#S58045870 IvAg3p_10145 Aphis gossypii cDNA /gb=GW503828 /gi=289075281 /ug=Ago.4637 /len=727
gnl|UG|Ago#S58045896 IvAg3p_10152 Aphis gossypii cDNA /gb=GW503835 /gi=289075288 /ug=Ago.3204 /len=704
gnl|UG|Ago#S58046049 IvAg3p_10202 Aphis gossypii cDNA /gb=GW503885 /gi=289075338 /ug=Ago.5234 /len=760
gnl|UG|Ago#S58046076 IvAg3p_10211 Aphis gossypii cDNA /gb=GW503894 /gi=289075347 /ug=Ago.3830 /len=646
gnl|UG|Ago#S58046106 IvAg3p_10221 Aphis gossypii cDNA /gb=GW503904 /gi=289075357 /ug=Ago.4327 /len=708
gnl|UG|Ago#S58046208 IvAg3p_10255 Aphis gossypii cDNA /gb=GW503938 /gi=289075391 /ug=Ago.3656 /len=687
gnl|UG|Ago#S58046271 IvAg3p_10277 Aphis gossypii cDNA /gb=GW503960 /gi=289075521 /ug=Ago.4771 /len=646
gnl|UG|Ago#S58046338 IvAg3p_10300 Aphis gossypii cDNA /gb=GW503983 /gi=289075544 /ug=Ago.3724 /len=780
gnl|UG|Ago#S58046363 IvAg3p_10309 Aphis gossypii cDNA /gb=GW503992 /gi=289075553 /ug=Ago.5881 /len=680
gnl|UG|Ago#S58046369 IvAg3p_10311 Aphis gossypii cDNA /gb=GW503994 /gi=289075555 /ug=Ago.5323 /len=656
gnl|UG|Ago#S58046378 IvAg3p_10314 Aphis gossypii cDNA /gb=GW503997 /gi=289075558 /ug=Ago.3258 /len=637
gnl|UG|Ago#S58046393 IvAg3p_10319 Aphis gossypii cDNA /gb=GW504002 /gi=289075563 /ug=Ago.4663 /len=697
gnl|UG|Ago#S58046424 IvAg3p_10327 Aphis gossypii cDNA /gb=GW504010 /gi=289075571 /ug=Ago.4945 /len=704
gnl|UG|Ago#S58046459 IvAg3p_10339 Aphis gossypii cDNA /gb=GW504022 /gi=289075583 /ug=Ago.5887 /len=545
gnl|UG|Ago#S58046778 IvAg3p_10448 Aphis gossypii cDNA /gb=GW504131 /gi=289075813 /ug=Ago.1712 /len=719
gnl|UG|Ago#S58046792 IvAg3p_10453 Aphis gossypii cDNA /gb=GW504136 /gi=289075818 /ug=Ago.4004 /len=741
gnl|UG|Ago#S58046831 IvAg3p_10466 Aphis gossypii cDNA /gb=GW504149 /gi=289075831 /ug=Ago.5380 /len=576
gnl|UG|Ago#S58046918 IvAg3p_10495 Aphis gossypii cDNA /gb=GW504178 /gi=289075860 /ug=Ago.5805 /len=676
gnl|UG|Ago#S58046969 IvAg3p_10512 Aphis gossypii cDNA /gb=GW504195 /gi=289075998 /ug=Ago.4636 /len=738
gnl|UG|Ago#S58047014 IvAg3p_10527 Aphis gossypii cDNA /gb=GW504210 /gi=289076013 /ug=Ago.5852 /len=690
gnl|UG|Ago#S58047040 IvAg3p_10536 Aphis gossypii cDNA /gb=GW504219 /gi=289076022 /ug=Ago.5916 /len=638
gnl|UG|Ago#S58047220 IvAg3p_10597 Aphis gossypii cDNA /gb=GW504279 /gi=289076082 /ug=Ago.3310 /len=654
gnl|UG|Ago#S58047393 IvAg3p_10658 Aphis gossypii cDNA /gb=GW504339 /gi=289076263 /ug=Ago.396 /len=618
gnl|UG|Ago#S58047414 IvAg3p_10663 Aphis gossypii cDNA /gb=GW504344 /gi=289076268 /ug=Ago.1650 /len=728
gnl|UG|Ago#S58047497 IvAg3p_10691 Aphis gossypii cDNA /gb=GW504372 /gi=289076296 /ug=Ago.3711 /len=624
gnl|UG|Ago#S58047562 IvAg3p_10713 Aphis gossypii cDNA /gb=GW504394 /gi=289076318 /ug=Ago.475 /len=710
gnl|UG|Ago#S58047655 IvAg3p_10744 Aphis gossypii cDNA /gb=GW504425 /gi=289076470 /ug=Ago.5955 /len=714
gnl|UG|Ago#S58047688 IvAg3p_10755 Aphis gossypii cDNA /gb=GW504436 /gi=289076481 /ug=Ago.316 /len=663
gnl|UG|Ago#S58047697 IvAg3p_10758 Aphis gossypii cDNA /gb=GW504439 /gi=289076484 /ug=Ago.357 /len=705
gnl|UG|Ago#S58047788 IvAg3p_10788 Aphis gossypii cDNA /gb=GW504469 /gi=289076514 /ug=Ago.5964 /len=594
gnl|UG|Ago#S58047858 IvAg3p_10811 Aphis gossypii cDNA /gb=GW504492 /gi=289076537 /ug=Ago.1486 /len=658
gnl|UG|Ago#S58047864 IvAg3p_10813 Aphis gossypii cDNA /gb=GW504494 /gi=289076539 /ug=Ago.2859 /len=663
gnl|UG|Ago#S58047902 IvAg3p_10826 Aphis gossypii cDNA /gb=GW504507 /gi=289076552 /ug=Ago.5736 /len=682
gnl|UG|Ago#S58047911 IvAg3p_10829 Aphis gossypii cDNA /gb=GW504510 /gi=289076555 /ug=Ago.4607 /len=612
gnl|UG|Ago#S58047971 IvAg3p_10849 Aphis gossypii cDNA /gb=GW504530 /gi=289076575 /ug=Ago.688 /len=667
gnl|UG|Ago#S58047980 IvAg3p_10852 Aphis gossypii cDNA /gb=GW504533 /gi=289076578 /ug=Ago.5843 /len=665
gnl|UG|Ago#S58047988 IvAg3p_10854 Aphis gossypii cDNA /gb=GW504535 /gi=289076580 /ug=Ago.3162 /len=714
gnl|UG|Ago#S58048092 IvAg3p_10888 Aphis gossypii cDNA /gb=GW504569 /gi=289076627 /ug=Ago.4807 /len=714
gnl|UG|Ago#S58048285 IvAg3p_10960 Aphis gossypii cDNA /gb=GW504641 /gi=289076699 /ug=Ago.3247 /len=774
gnl|UG|Ago#S58048294 IvAg3p_10963 Aphis gossypii cDNA /gb=GW504644 /gi=289076702 /ug=Ago.5998 /len=697
gnl|UG|Ago#S58048306 IvAg3p_10967 Aphis gossypii cDNA /gb=GW504648 /gi=289076706 /ug=Ago.3833 /len=700
gnl|UG|Ago#S58048309 IvAg3p_10968 Aphis gossypii cDNA /gb=GW504649 /gi=289076707 /ug=Ago.951 /len=724
gnl|UG|Ago#S58048394 IvAg3p_10999 Aphis gossypii cDNA /gb=GW504680 /gi=289076738 /ug=Ago.3698 /len=482
gnl|UG|Ago#S58048460 IvAg3p_11021 Aphis gossypii cDNA /gb=GW504702 /gi=289076760 /ug=Ago.4611 /len=734
gnl|UG|Ago#S58048499 IvAg3p_11033 Aphis gossypii cDNA /gb=GW504714 /gi=289076772 /ug=Ago.3285 /len=759
gnl|UG|Ago#S58048514 IvAg3p_11038 Aphis gossypii cDNA /gb=GW504719 /gi=289076777 /ug=Ago.3932 /len=743
gnl|UG|Ago#S58048543 IvAg3p_11048 Aphis gossypii cDNA /gb=GW504729 /gi=289076787 /ug=Ago.264 /len=674
gnl|UG|Ago#S58048632 IvAg3p_11077 Aphis gossypii cDNA /gb=GW504758 /gi=289076816 /ug=Ago.5161 /len=722
gnl|UG|Ago#S58048666 IvAg3p_11088 Aphis gossypii cDNA /gb=GW504769 /gi=289076827 /ug=Ago.6018 /len=695
gnl|UG|Ago#S58048691 IvAg3p_11097 Aphis gossypii cDNA /gb=GW504778 /gi=289076836 /ug=Ago.1616 /len=760
gnl|UG|Ago#S58048743 IvAg3p_11115 Aphis gossypii cDNA /gb=GW504796 /gi=289076854 /ug=Ago.3511 /len=720
gnl|UG|Ago#S58048782 IvAg3p_11128 Aphis gossypii cDNA /gb=GW504809 /gi=289076867 /ug=Ago.4117 /len=740
gnl|UG|Ago#S58048830 IvAg3p_11144 Aphis gossypii cDNA /gb=GW504825 /gi=289076883 /ug=Ago.309 /len=790
gnl|UG|Ago#S58048915 IvAg3p_11173 Aphis gossypii cDNA /gb=GW504854 /gi=289076912 /ug=Ago.1897 /len=726
gnl|UG|Ago#S58048971 IvAg3p_11192 Aphis gossypii cDNA /gb=GW504873 /gi=289076931 /ug=Ago.6031 /len=645
gnl|UG|Ago#S58049010 IvAg3p_11205 Aphis gossypii cDNA /gb=GW504886 /gi=289076944 /ug=Ago.6032 /len=683
gnl|UG|Ago#S58049197 IvAg3p_11268 Aphis gossypii cDNA /gb=GW504949 /gi=289077007 /ug=Ago.1333 /len=656
gnl|UG|Ago#S58049215 IvAg3p_11274 Aphis gossypii cDNA /gb=GW504955 /gi=289077013 /ug=Ago.633 /len=737
gnl|UG|Ago#S58049228 IvAg3p_11279 Aphis gossypii cDNA /gb=GW504960 /gi=289077018 /ug=Ago.973 /len=781
gnl|UG|Ago#S58049315 IvAg3p_11309 Aphis gossypii cDNA /gb=GW504990 /gi=289077048 /ug=Ago.6051 /len=623
gnl|UG|Ago#S58049327 IvAg3p_11313 Aphis gossypii cDNA /gb=GW504994 /gi=289077052 /ug=Ago.5901 /len=756
gnl|UG|Ago#S58049400 IvAg3p_11338 Aphis gossypii cDNA /gb=GW505019 /gi=289077077 /ug=Ago.590 /len=666
gnl|UG|Ago#S58049424 IvAg3p_11346 Aphis gossypii cDNA /gb=GW505027 /gi=289077085 /ug=Ago.1708 /len=713
gnl|UG|Ago#S58049690 IvAg3p_11437 Aphis gossypii cDNA /gb=GW505118 /gi=289077176 /ug=Ago.3509 /len=676
gnl|UG|Ago#S58049716 IvAg3p_11446 Aphis gossypii cDNA /gb=GW505127 /gi=289077185 /ug=Ago.6075 /len=699
gnl|UG|Ago#S58049731 IvAg3p_11451 Aphis gossypii cDNA /gb=GW505132 /gi=289077190 /ug=Ago.5127 /len=705
gnl|UG|Ago#S58049778 IvAg3p_11467 Aphis gossypii cDNA /gb=GW505148 /gi=289077206 /ug=Ago.6077 /len=732
gnl|UG|Ago#S58049872 IvAg3p_11498 Aphis gossypii cDNA /gb=GW505179 /gi=289077237 /ug=Ago.6085 /len=732
gnl|UG|Ago#S58049947 IvAg3p_11523 Aphis gossypii cDNA /gb=GW505204 /gi=289077262 /ug=Ago.6088 /len=705
gnl|UG|Ago#S58049969 IvAg3p_11530 Aphis gossypii cDNA /gb=GW505211 /gi=289077269 /ug=Ago.1400 /len=726
gnl|UG|Ago#S58050006 IvAg3p_11544 Aphis gossypii cDNA /gb=GW505225 /gi=289077283 /ug=Ago.5358 /len=591
gnl|UG|Ago#S58050033 IvAg3p_11553 Aphis gossypii cDNA /gb=GW505234 /gi=289077292 /ug=Ago.6096 /len=633
gnl|UG|Ago#S58050051 IvAg3p_11559 Aphis gossypii cDNA /gb=GW505240 /gi=289077298 /ug=Ago.3255 /len=743
gnl|UG|Ago#S58050057 IvAg3p_11561 Aphis gossypii cDNA /gb=GW505242 /gi=289077300 /ug=Ago.4204 /len=718
gnl|UG|Ago#S58050164 IvAg3p_11597 Aphis gossypii cDNA /gb=GW505278 /gi=289077336 /ug=Ago.1026 /len=684
gnl|UG|Ago#S58050235 IvAg3p_11621 Aphis gossypii cDNA /gb=GW505302 /gi=289077360 /ug=Ago.3655 /len=676
gnl|UG|Ago#S58050265 IvAg3p_11631 Aphis gossypii cDNA /gb=GW505312 /gi=289077370 /ug=Ago.1605 /len=653
gnl|UG|Ago#S58050298 IvAg3p_11642 Aphis gossypii cDNA /gb=GW505323 /gi=289077381 /ug=Ago.1492 /len=771
gnl|UG|Ago#S58050371 IvAg3p_11666 Aphis gossypii cDNA /gb=GW505347 /gi=289077405 /ug=Ago.4019 /len=636
gnl|UG|Ago#S58050459 IvAg3p_11696 Aphis gossypii cDNA /gb=GW505377 /gi=289077435 /ug=Ago.3196 /len=703
gnl|UG|Ago#S58050462 IvAg3p_11697 Aphis gossypii cDNA /gb=GW505378 /gi=289077436 /ug=Ago.3832 /len=740
gnl|UG|Ago#S58050492 IvAg3p_11707 Aphis gossypii cDNA /gb=GW505388 /gi=289077446 /ug=Ago.1415 /len=725
gnl|UG|Ago#S58050523 IvAg3p_11717 Aphis gossypii cDNA /gb=GW505398 /gi=289077456 /ug=Ago.985 /len=775
gnl|UG|Ago#S58050526 IvAg3p_11718 Aphis gossypii cDNA /gb=GW505399 /gi=289077457 /ug=Ago.6122 /len=696
gnl|UG|Ago#S58050529 IvAg3p_11719 Aphis gossypii cDNA /gb=GW505400 /gi=289077458 /ug=Ago.4798 /len=681
gnl|UG|Ago#S58050535 IvAg3p_11721 Aphis gossypii cDNA /gb=GW505402 /gi=289077460 /ug=Ago.1748 /len=735
gnl|UG|Ago#S58050538 IvAg3p_11722 Aphis gossypii cDNA /gb=GW505403 /gi=289077461 /ug=Ago.6123 /len=672
gnl|UG|Ago#S58050544 IvAg3p_11724 Aphis gossypii cDNA /gb=GW505405 /gi=289077463 /ug=Ago.3777 /len=730
gnl|UG|Ago#S58050565 IvAg3p_11731 Aphis gossypii cDNA /gb=GW505412 /gi=289077470 /ug=Ago.3736 /len=757
gnl|UG|Ago#S58050645 IvAg3p_11756 Aphis gossypii cDNA /gb=GW505437 /gi=289077495 /ug=Ago.6131 /len=691
gnl|UG|Ago#S58050657 IvAg3p_11760 Aphis gossypii cDNA /gb=GW505441 /gi=289077499 /ug=Ago.2559 /len=749
gnl|UG|Ago#S58050660 IvAg3p_11761 Aphis gossypii cDNA /gb=GW505442 /gi=289077500 /ug=Ago.4041 /len=727
gnl|UG|Ago#S58050795 IvAg3p_11806 Aphis gossypii cDNA /gb=GW505487 /gi=289077535 /ug=Ago.3585 /len=709
gnl|UG|Ago#S58050931 IvAg3p_11851 Aphis gossypii cDNA /gb=GW505532 /gi=289079526 /ug=Ago.3764 /len=743
gnl|UG|Ago#S58051006 IvAg3p_11872 Aphis gossypii cDNA /gb=GW505553 /gi=289079547 /ug=Ago.6141 /len=688
gnl|UG|Ago#S58051050 IvAg3p_11885 Aphis gossypii cDNA /gb=GW505566 /gi=289079560 /ug=Ago.496 /len=707
gnl|UG|Ago#S58051053 IvAg3p_11886 Aphis gossypii cDNA /gb=GW505567 /gi=289079561 /ug=Ago.5757 /len=712
gnl|UG|Ago#S58051097 IvAg3p_11901 Aphis gossypii cDNA /gb=GW505582 /gi=289079576 /ug=Ago.6146 /len=658
gnl|UG|Ago#S58051233 IvAg3p_11947 Aphis gossypii cDNA /gb=GW505628 /gi=289079622 /ug=Ago.5305 /len=704
gnl|UG|Ago#S58051299 IvAg3p_11966 Aphis gossypii cDNA /gb=GW505647 /gi=289079641 /ug=Ago.6156 /len=699
gnl|UG|Ago#S58051383 IvAg3p_11994 Aphis gossypii cDNA /gb=GW505675 /gi=289079669 /ug=Ago.6112 /len=682
gnl|UG|Ago#S58051430 IvAg3p_12010 Aphis gossypii cDNA /gb=GW505691 /gi=289079685 /ug=Ago.333 /len=656
gnl|UG|Ago#S58051479 IvAg3p_12026 Aphis gossypii cDNA /gb=GW505707 /gi=289079701 /ug=Ago.6172 /len=667
gnl|UG|Ago#S58051512 IvAg3p_12037 Aphis gossypii cDNA /gb=GW505718 /gi=289079712 /ug=Ago.6175 /len=644
gnl|UG|Ago#S58051602 IvAg3p_12067 Aphis gossypii cDNA /gb=GW505748 /gi=289079742 /ug=Ago.4378 /len=701
gnl|UG|Ago#S58051671 IvAg3p_12090 Aphis gossypii cDNA /gb=GW505771 /gi=289088521 /ug=Ago.859 /len=698
gnl|UG|Ago#S58051730 IvAg3p_12110 Aphis gossypii cDNA /gb=GW505791 /gi=289088541 /ug=Ago.6189 /len=669
gnl|UG|Ago#S58051870 IvAg3p_12156 Aphis gossypii cDNA /gb=GW505837 /gi=289088587 /ug=Ago.3274 /len=706
gnl|UG|Ago#S58051922 IvAg3p_12174 Aphis gossypii cDNA /gb=GW505855 /gi=289088605 /ug=Ago.5348 /len=706
gnl|UG|Ago#S58051924 IvAg3p_12175 Aphis gossypii cDNA /gb=GW505856 /gi=289088606 /ug=Ago.6202 /len=671
gnl|UG|Ago#S58051966 IvAg3p_12189 Aphis gossypii cDNA /gb=GW505870 /gi=289088620 /ug=Ago.4674 /len=756
gnl|UG|Ago#S58052027 IvAg3p_12202 Aphis gossypii cDNA /gb=GW505883 /gi=289088633 /ug=Ago.5289 /len=697
gnl|UG|Ago#S58052138 IvAg3p_12239 Aphis gossypii cDNA /gb=GW505920 /gi=289088670 /ug=Ago.6213 /len=683
gnl|UG|Ago#S58052143 IvAg3p_12241 Aphis gossypii cDNA /gb=GW505922 /gi=289088672 /ug=Ago.4564 /len=673
gnl|UG|Ago#S58052233 IvAg3p_12272 Aphis gossypii cDNA /gb=GW505953 /gi=289088703 /ug=Ago.5402 /len=684
gnl|UG|Ago#S58052245 IvAg3p_12276 Aphis gossypii cDNA /gb=GW505957 /gi=289088707 /ug=Ago.6221 /len=694
gnl|UG|Ago#S58052248 IvAg3p_12277 Aphis gossypii cDNA /gb=GW505958 /gi=289088708 /ug=Ago.6222 /len=687
gnl|UG|Ago#S58052253 IvAg3p_12279 Aphis gossypii cDNA /gb=GW505960 /gi=289088710 /ug=Ago.3407 /len=682
gnl|UG|Ago#S58052395 IvAg3p_12324 Aphis gossypii cDNA /gb=GW506005 /gi=289088755 /ug=Ago.6230 /len=672
gnl|UG|Ago#S58052398 IvAg3p_12325 Aphis gossypii cDNA /gb=GW506006 /gi=289088756 /ug=Ago.6231 /len=694
gnl|UG|Ago#S58052418 IvAg3p_12332 Aphis gossypii cDNA /gb=GW506013 /gi=289088763 /ug=Ago.4259 /len=656
gnl|UG|Ago#S58052760 IvAg3p_12445 Aphis gossypii cDNA /gb=GW506126 /gi=289088876 /ug=Ago.3527 /len=738
gnl|UG|Ago#S58052915 IvAg3p_12498 Aphis gossypii cDNA /gb=GW506179 /gi=289088929 /ug=Ago.4769 /len=661
gnl|UG|Ago#S58052918 IvAg3p_12499 Aphis gossypii cDNA /gb=GW506180 /gi=289088930 /ug=Ago.134 /len=729
gnl|UG|Ago#S58052943 IvAg3p_12506 Aphis gossypii cDNA /gb=GW506187 /gi=289088937 /ug=Ago.6264 /len=627
gnl|UG|Ago#S58052976 IvAg3p_12517 Aphis gossypii cDNA /gb=GW506198 /gi=289088948 /ug=Ago.3960 /len=769
gnl|UG|Ago#S58052994 IvAg3p_12523 Aphis gossypii cDNA /gb=GW506204 /gi=289088954 /ug=Ago.4509 /len=722
gnl|UG|Ago#S58053054 IvAg3p_12543 Aphis gossypii cDNA /gb=GW506224 /gi=289088974 /ug=Ago.3619 /len=736
gnl|UG|Ago#S58053060 IvAg3p_12545 Aphis gossypii cDNA /gb=GW506226 /gi=289088976 /ug=Ago.3238 /len=693
gnl|UG|Ago#S58053090 IvAg3p_12555 Aphis gossypii cDNA /gb=GW506236 /gi=289088986 /ug=Ago.4173 /len=650
gnl|UG|Ago#S58053105 IvAg3p_12560 Aphis gossypii cDNA /gb=GW506241 /gi=289088991 /ug=Ago.6274 /len=703
gnl|UG|Ago#S58053172 IvAg3p_12583 Aphis gossypii cDNA /gb=GW506264 /gi=289089014 /ug=Ago.4863 /len=717
gnl|UG|Ago#S58053220 IvAg3p_12599 Aphis gossypii cDNA /gb=GW506280 /gi=289089030 /ug=Ago.4366 /len=664
gnl|UG|Ago#S58053253 IvAg3p_12610 Aphis gossypii cDNA /gb=GW506291 /gi=289089041 /ug=Ago.1499 /len=738
gnl|UG|Ago#S58053298 IvAg3p_12625 Aphis gossypii cDNA /gb=GW506306 /gi=289089056 /ug=Ago.1395 /len=779
gnl|UG|Ago#S58053304 IvAg3p_12627 Aphis gossypii cDNA /gb=GW506308 /gi=289089058 /ug=Ago.6287 /len=652
gnl|UG|Ago#S58053393 IvAg3p_12657 Aphis gossypii cDNA /gb=GW506338 /gi=289089088 /ug=Ago.6294 /len=616
gnl|UG|Ago#S58053428 IvAg3p_12669 Aphis gossypii cDNA /gb=GW506350 /gi=289089100 /ug=Ago.3536 /len=715
gnl|UG|Ago#S58053467 IvAg3p_12682 Aphis gossypii cDNA /gb=GW506363 /gi=289089113 /ug=Ago.5546 /len=638
gnl|UG|Ago#S58053757 IvAg3p_12776 Aphis gossypii cDNA /gb=GW506457 /gi=289089207 /ug=Ago.4770 /len=723
gnl|UG|Ago#S58053777 IvAg3p_12782 Aphis gossypii cDNA /gb=GW506463 /gi=289089213 /ug=Ago.4869 /len=686
gnl|UG|Ago#S58053783 IvAg3p_12784 Aphis gossypii cDNA /gb=GW506465 /gi=289089215 /ug=Ago.6313 /len=711
gnl|UG|Ago#S58053826 IvAg3p_12801 Aphis gossypii cDNA /gb=GW506482 /gi=289083566 /ug=Ago.4121 /len=619
gnl|UG|Ago#S58053884 IvAg3p_12819 Aphis gossypii cDNA /gb=GW506500 /gi=289083584 /ug=Ago.5190 /len=742
gnl|UG|Ago#S58053896 IvAg3p_12823 Aphis gossypii cDNA /gb=GW506504 /gi=289083588 /ug=Ago.2954 /len=698
gnl|UG|Ago#S58053944 IvAg3p_12839 Aphis gossypii cDNA /gb=GW506520 /gi=289083604 /ug=Ago.3212 /len=694
gnl|UG|Ago#S58054125 IvAg3p_12899 Aphis gossypii cDNA /gb=GW506580 /gi=289083664 /ug=Ago.1908 /len=697
gnl|UG|Ago#S58054131 IvAg3p_12901 Aphis gossypii cDNA /gb=GW506582 /gi=289083666 /ug=Ago.4818 /len=663
gnl|UG|Ago#S58054163 IvAg3p_12911 Aphis gossypii cDNA /gb=GW506592 /gi=289083676 /ug=Ago.6336 /len=655
gnl|UG|Ago#S58054178 IvAg3p_12916 Aphis gossypii cDNA /gb=GW506597 /gi=289083681 /ug=Ago.6338 /len=653
gnl|UG|Ago#S58054190 IvAg3p_12920 Aphis gossypii cDNA /gb=GW506601 /gi=289083685 /ug=Ago.5426 /len=648
gnl|UG|Ago#S58054193 IvAg3p_12921 Aphis gossypii cDNA /gb=GW506602 /gi=289083686 /ug=Ago.3083 /len=710
gnl|UG|Ago#S58054291 IvAg3p_12953 Aphis gossypii cDNA /gb=GW506634 /gi=289083839 /ug=Ago.1942 /len=672
gnl|UG|Ago#S58054294 IvAg3p_12954 Aphis gossypii cDNA /gb=GW506635 /gi=289083840 /ug=Ago.2143 /len=727
gnl|UG|Ago#S58054344 IvAg3p_12971 Aphis gossypii cDNA /gb=GW506652 /gi=289083857 /ug=Ago.3344 /len=698
gnl|UG|Ago#S58054447 IvAg3p_13007 Aphis gossypii cDNA /gb=GW506688 /gi=289083893 /ug=Ago.3948 /len=701
gnl|UG|Ago#S58054450 IvAg3p_13008 Aphis gossypii cDNA /gb=GW506689 /gi=289083894 /ug=Ago.1928 /len=634
gnl|UG|Ago#S58054536 IvAg3p_13037 Aphis gossypii cDNA /gb=GW506718 /gi=289083923 /ug=Ago.3479 /len=671
gnl|UG|Ago#S58054598 IvAg3p_13059 Aphis gossypii cDNA /gb=GW506739 /gi=289084065 /ug=Ago.2194 /len=616
gnl|UG|Ago#S58054672 IvAg3p_13083 Aphis gossypii cDNA /gb=GW506763 /gi=289084089 /ug=Ago.6360 /len=767
gnl|UG|Ago#S58054718 IvAg3p_13098 Aphis gossypii cDNA /gb=GW506778 /gi=289084104 /ug=Ago.6134 /len=712
gnl|UG|Ago#S58054763 IvAg3p_13115 Aphis gossypii cDNA /gb=GW506795 /gi=289084121 /ug=Ago.4401 /len=644
gnl|UG|Ago#S58054941 IvAg3p_13180 Aphis gossypii cDNA /gb=GW506860 /gi=289084307 /ug=Ago.1044 /len=700
gnl|UG|Ago#S58054955 IvAg3p_13185 Aphis gossypii cDNA /gb=GW506865 /gi=289084312 /ug=Ago.3476 /len=645
gnl|UG|Ago#S58054994 IvAg3p_13198 Aphis gossypii cDNA /gb=GW506878 /gi=289084325 /ug=Ago.4617 /len=688
gnl|UG|Ago#S58055054 IvAg3p_13218 Aphis gossypii cDNA /gb=GW506898 /gi=289084345 /ug=Ago.3977 /len=531
gnl|UG|Ago#S58055088 IvAg3p_13229 Aphis gossypii cDNA /gb=GW506909 /gi=289084356 /ug=Ago.6382 /len=756
gnl|UG|Ago#S58055145 IvAg3p_13248 Aphis gossypii cDNA /gb=GW506928 /gi=289084375 /ug=Ago.6385 /len=654
gnl|UG|Ago#S58055234 IvAg3p_13279 Aphis gossypii cDNA /gb=GW506959 /gi=289084406 /ug=Ago.6391 /len=752
gnl|UG|Ago#S58055365 IvAg3p_13325 Aphis gossypii cDNA /gb=GW507004 /gi=289084572 /ug=Ago.6399 /len=722
gnl|UG|Ago#S58055401 IvAg3p_13337 Aphis gossypii cDNA /gb=GW507016 /gi=289084584 /ug=Ago.6402 /len=648
gnl|UG|Ago#S58055419 IvAg3p_13343 Aphis gossypii cDNA /gb=GW507022 /gi=289084590 /ug=Ago.6404 /len=682
gnl|UG|Ago#S58055484 IvAg3p_13365 Aphis gossypii cDNA /gb=GW507044 /gi=289084612 /ug=Ago.4549 /len=704
gnl|UG|Ago#S58055515 IvAg3p_13376 Aphis gossypii cDNA /gb=GW507055 /gi=289084623 /ug=Ago.6410 /len=679
gnl|UG|Ago#S58055521 IvAg3p_13378 Aphis gossypii cDNA /gb=GW507057 /gi=289084625 /ug=Ago.832 /len=733
gnl|UG|Ago#S58055576 IvAg3p_13396 Aphis gossypii cDNA /gb=GW507075 /gi=289084643 /ug=Ago.6415 /len=536
gnl|UG|Ago#S58055614 IvAg3p_13409 Aphis gossypii cDNA /gb=GW507088 /gi=289084777 /ug=Ago.6418 /len=617
gnl|UG|Ago#S58055634 IvAg3p_13416 Aphis gossypii cDNA /gb=GW507095 /gi=289084784 /ug=Ago.6420 /len=719
gnl|UG|Ago#S58055636 IvAg3p_13417 Aphis gossypii cDNA /gb=GW507096 /gi=289084785 /ug=Ago.6421 /len=716
gnl|UG|Ago#S58055735 IvAg3p_13450 Aphis gossypii cDNA /gb=GW507129 /gi=289084818 /ug=Ago.5505 /len=712
gnl|UG|Ago#S58055757 IvAg3p_13457 Aphis gossypii cDNA /gb=GW507136 /gi=289084825 /ug=Ago.4568 /len=688
gnl|UG|Ago#S58055770 IvAg3p_13461 Aphis gossypii cDNA /gb=GW507140 /gi=289084829 /ug=Ago.2693 /len=701
gnl|UG|Ago#S58055806 IvAg3p_13473 Aphis gossypii cDNA /gb=GW507152 /gi=289084841 /ug=Ago.6431 /len=676
gnl|UG|Ago#S58055848 IvAg3p_13488 Aphis gossypii cDNA /gb=GW507167 /gi=289084856 /ug=Ago.6433 /len=643
gnl|UG|Ago#S58055865 IvAg3p_13494 Aphis gossypii cDNA /gb=GW507173 /gi=289084862 /ug=Ago.6435 /len=587
gnl|UG|Ago#S58055882 IvAg3p_13500 Aphis gossypii cDNA /gb=GW507179 /gi=289084868 /ug=Ago.5004 /len=711
gnl|UG|Ago#S58055893 IvAg3p_13504 Aphis gossypii cDNA /gb=GW507183 /gi=289084872 /ug=Ago.3239 /len=748
gnl|UG|Ago#S58055932 IvAg3p_13518 Aphis gossypii cDNA /gb=GW507197 /gi=289084886 /ug=Ago.2472 /len=747
gnl|UG|Ago#S58055991 IvAg3p_13538 Aphis gossypii cDNA /gb=GW507217 /gi=289085027 /ug=Ago.6443 /len=664
gnl|UG|Ago#S58056000 IvAg3p_13541 Aphis gossypii cDNA /gb=GW507220 /gi=289085030 /ug=Ago.4288 /len=639
gnl|UG|Ago#S58056091 IvAg3p_13572 Aphis gossypii cDNA /gb=GW507251 /gi=289085061 /ug=Ago.3385 /len=708
gnl|UG|Ago#S58056140 IvAg3p_13588 Aphis gossypii cDNA /gb=GW507267 /gi=289085077 /ug=Ago.3438 /len=690
gnl|UG|Ago#S58056232 IvAg3p_13619 Aphis gossypii cDNA /gb=GW507298 /gi=289085108 /ug=Ago.1034 /len=680
gnl|UG|Ago#S58056238 IvAg3p_13621 Aphis gossypii cDNA /gb=GW507300 /gi=289085110 /ug=Ago.5910 /len=676
gnl|UG|Ago#S58056321 IvAg3p_13648 Aphis gossypii cDNA /gb=GW507327 /gi=289085137 /ug=Ago.6414 /len=708
gnl|UG|Ago#S58056357 IvAg3p_13660 Aphis gossypii cDNA /gb=GW507339 /gi=289086238 /ug=Ago.3741 /len=704
gnl|UG|Ago#S58056409 IvAg3p_13678 Aphis gossypii cDNA /gb=GW507357 /gi=289086256 /ug=Ago.3396 /len=661
gnl|UG|Ago#S58056493 IvAg3p_13702 Aphis gossypii cDNA /gb=GW507381 /gi=289086280 /ug=Ago.342 /len=616
gnl|UG|Ago#S58056498 IvAg3p_13704 Aphis gossypii cDNA /gb=GW507383 /gi=289086282 /ug=Ago.3647 /len=643
gnl|UG|Ago#S58056670 IvAg3p_13762 Aphis gossypii cDNA /gb=GW507441 /gi=289086340 /ug=Ago.6471 /len=707
gnl|UG|Ago#S58056678 IvAg3p_13765 Aphis gossypii cDNA /gb=GW507444 /gi=289086343 /ug=Ago.3770 /len=631
gnl|UG|Ago#S58056752 IvAg3p_13790 Aphis gossypii cDNA /gb=GW507469 /gi=289086368 /ug=Ago.2486 /len=667
gnl|UG|Ago#S58056781 IvAg3p_13800 Aphis gossypii cDNA /gb=GW507479 /gi=289086378 /ug=Ago.1054 /len=662
gnl|UG|Ago#S58057068 IvAg3p_13896 Aphis gossypii cDNA /gb=GW507575 /gi=289086474 /ug=Ago.4352 /len=703
gnl|UG|Ago#S58057083 IvAg3p_13901 Aphis gossypii cDNA /gb=GW507580 /gi=289086479 /ug=Ago.6286 /len=652
gnl|UG|Ago#S58057211 IvAg3p_13938 Aphis gossypii cDNA /gb=GW507617 /gi=289086516 /ug=Ago.6494 /len=723
gnl|UG|Ago#S58057224 IvAg3p_13942 Aphis gossypii cDNA /gb=GW507621 /gi=289086520 /ug=Ago.5370 /len=742
gnl|UG|Ago#S58057247 IvAg3p_13951 Aphis gossypii cDNA /gb=GW507630 /gi=289086529 /ug=Ago.1146 /len=699
gnl|UG|Ago#S58057255 IvAg3p_13954 Aphis gossypii cDNA /gb=GW507633 /gi=289086532 /ug=Ago.4501 /len=746
gnl|UG|Ago#S58057264 IvAg3p_13957 Aphis gossypii cDNA /gb=GW507636 /gi=289086535 /ug=Ago.3070 /len=701
gnl|UG|Ago#S58057296 IvAg3p_13968 Aphis gossypii cDNA /gb=GW507647 /gi=289086546 /ug=Ago.6499 /len=658
gnl|UG|Ago#S58057379 IvAg3p_13993 Aphis gossypii cDNA /gb=GW507672 /gi=289086571 /ug=Ago.535 /len=617
gnl|UG|Ago#S58057397 IvAg3p_13999 Aphis gossypii cDNA /gb=GW507678 /gi=289086577 /ug=Ago.1498 /len=752
gnl|UG|Ago#S58057424 IvAg3p_14008 Aphis gossypii cDNA /gb=GW507687 /gi=289086586 /ug=Ago.6506 /len=623
gnl|UG|Ago#S58057484 IvAg3p_14028 Aphis gossypii cDNA /gb=GW507707 /gi=289086606 /ug=Ago.5030 /len=777
gnl|UG|Ago#S58057530 IvAg3p_14043 Aphis gossypii cDNA /gb=GW507722 /gi=289086621 /ug=Ago.3461 /len=621
gnl|UG|Ago#S58057624 IvAg3p_14074 Aphis gossypii cDNA /gb=GW507753 /gi=289086652 /ug=Ago.1726 /len=683
gnl|UG|Ago#S58057627 IvAg3p_14075 Aphis gossypii cDNA /gb=GW507754 /gi=289086653 /ug=Ago.6520 /len=707
gnl|UG|Ago#S58057651 IvAg3p_14083 Aphis gossypii cDNA /gb=GW507762 /gi=289086661 /ug=Ago.6524 /len=658
gnl|UG|Ago#S58057720 IvAg3p_14106 Aphis gossypii cDNA /gb=GW507785 /gi=289086684 /ug=Ago.4355 /len=733
gnl|UG|Ago#S58057754 IvAg3p_14116 Aphis gossypii cDNA /gb=GW507795 /gi=289086694 /ug=Ago.3192 /len=686
gnl|UG|Ago#S58057769 IvAg3p_14121 Aphis gossypii cDNA /gb=GW507800 /gi=289086699 /ug=Ago.3975 /len=721
gnl|UG|Ago#S58057848 IvAg3p_14147 Aphis gossypii cDNA /gb=GW507826 /gi=289086725 /ug=Ago.3551 /len=725
gnl|UG|Ago#S58057870 IvAg3p_14154 Aphis gossypii cDNA /gb=GW507833 /gi=289086732 /ug=Ago.4660 /len=734
gnl|UG|Ago#S58057880 IvAg3p_14157 Aphis gossypii cDNA /gb=GW507836 /gi=289086735 /ug=Ago.5238 /len=626
gnl|UG|Ago#S58057907 IvAg3p_14166 Aphis gossypii cDNA /gb=GW507845 /gi=289086744 /ug=Ago.5819 /len=652
gnl|UG|Ago#S58057949 IvAg3p_14181 Aphis gossypii cDNA /gb=GW507860 /gi=289086759 /ug=Ago.5383 /len=692
gnl|UG|Ago#S58057952 IvAg3p_14182 Aphis gossypii cDNA /gb=GW507861 /gi=289086760 /ug=Ago.2861 /len=683
gnl|UG|Ago#S58057973 IvAg3p_14189 Aphis gossypii cDNA /gb=GW507868 /gi=289086767 /ug=Ago.6538 /len=620
gnl|UG|Ago#S58058000 IvAg3p_14198 Aphis gossypii cDNA /gb=GW507877 /gi=289086776 /ug=Ago.3737 /len=712
gnl|UG|Ago#S58058040 IvAg3p_14211 Aphis gossypii cDNA /gb=GW507890 /gi=289086789 /ug=Ago.6542 /len=672
gnl|UG|Ago#S58058066 IvAg3p_14220 Aphis gossypii cDNA /gb=GW507899 /gi=289086798 /ug=Ago.6545 /len=709
gnl|UG|Ago#S58058087 IvAg3p_14227 Aphis gossypii cDNA /gb=GW507906 /gi=289086805 /ug=Ago.6548 /len=641
gnl|UG|Ago#S58058124 IvAg3p_14240 Aphis gossypii cDNA /gb=GW507919 /gi=289086818 /ug=Ago.5631 /len=726
gnl|UG|Ago#S58058179 IvAg3p_14258 Aphis gossypii cDNA /gb=GW507937 /gi=289086836 /ug=Ago.4595 /len=758
gnl|UG|Ago#S58058231 IvAg3p_14275 Aphis gossypii cDNA /gb=GW507954 /gi=289086853 /ug=Ago.3363 /len=756
gnl|UG|Ago#S58058258 IvAg3p_14284 Aphis gossypii cDNA /gb=GW507963 /gi=289086862 /ug=Ago.3572 /len=789
gnl|UG|Ago#S58058346 IvAg3p_14314 Aphis gossypii cDNA /gb=GW507993 /gi=289086892 /ug=Ago.3254 /len=678
gnl|UG|Ago#S58058355 IvAg3p_14317 Aphis gossypii cDNA /gb=GW507996 /gi=289086895 /ug=Ago.4748 /len=771
gnl|UG|Ago#S58058364 IvAg3p_14320 Aphis gossypii cDNA /gb=GW507999 /gi=289086898 /ug=Ago.6560 /len=679
gnl|UG|Ago#S58058372 IvAg3p_14323 Aphis gossypii cDNA /gb=GW508002 /gi=289086901 /ug=Ago.6561 /len=717
gnl|UG|Ago#S58058380 IvAg3p_14328 Aphis gossypii cDNA /gb=GW508007 /gi=289086906 /ug=Ago.5111 /len=717
gnl|UG|Ago#S58058403 IvAg3p_14336 Aphis gossypii cDNA /gb=GW508015 /gi=289086914 /ug=Ago.3905 /len=765
gnl|UG|Ago#S58058610 IvAg3p_14406 Aphis gossypii cDNA /gb=GW508085 /gi=289086984 /ug=Ago.4367 /len=700
gnl|UG|Ago#S58058715 IvAg3p_14434 Aphis gossypii cDNA /gb=GW508113 /gi=289087012 /ug=Ago.3452 /len=765
gnl|UG|Ago#S58058755 IvAg3p_14448 Aphis gossypii cDNA /gb=GW508127 /gi=289087026 /ug=Ago.4853 /len=707
gnl|UG|Ago#S58058803 IvAg3p_14464 Aphis gossypii cDNA /gb=GW508143 /gi=289087042 /ug=Ago.6578 /len=777
gnl|UG|Ago#S58058857 IvAg3p_14484 Aphis gossypii cDNA /gb=GW508163 /gi=289087062 /ug=Ago.3453 /len=747
gnl|UG|Ago#S58058913 IvAg3p_14504 Aphis gossypii cDNA /gb=GW508183 /gi=289087082 /ug=Ago.1740 /len=722
gnl|UG|Ago#S58058960 IvAg3p_14520 Aphis gossypii cDNA /gb=GW508199 /gi=289087098 /ug=Ago.4831 /len=731
gnl|UG|Ago#S58058981 IvAg3p_14527 Aphis gossypii cDNA /gb=GW508206 /gi=289087105 /ug=Ago.6589 /len=737
gnl|UG|Ago#S58059156 IvAg3p_14584 Aphis gossypii cDNA /gb=GW508263 /gi=289087162 /ug=Ago.2617 /len=720
gnl|UG|Ago#S58059182 IvAg3p_14593 Aphis gossypii cDNA /gb=GW508272 /gi=289087171 /ug=Ago.5106 /len=721
gnl|UG|Ago#S58059219 IvAg3p_14605 Aphis gossypii cDNA /gb=GW508284 /gi=289087183 /ug=Ago.3676 /len=729
gnl|UG|Ago#S58059258 IvAg3p_14618 Aphis gossypii cDNA /gb=GW508297 /gi=289089232 /ug=Ago.5146 /len=722
gnl|UG|Ago#S58059450 IvAg3p_14680 Aphis gossypii cDNA /gb=GW508359 /gi=289089294 /ug=Ago.6605 /len=569
gnl|UG|Ago#S58059463 IvAg3p_14686 Aphis gossypii cDNA /gb=GW508365 /gi=289089300 /ug=Ago.2464 /len=740
gnl|UG|Ago#S58059467 IvAg3p_14688 Aphis gossypii cDNA /gb=GW508367 /gi=289089302 /ug=Ago.5092 /len=726
gnl|UG|Ago#S58059472 IvAg3p_14693 Aphis gossypii cDNA /gb=GW508372 /gi=289089307 /ug=Ago.4862 /len=751
gnl|UG|Ago#S58059491 IvAg3p_14700 Aphis gossypii cDNA /gb=GW508379 /gi=289089314 /ug=Ago.5897 /len=682
gnl|UG|Ago#S58059509 IvAg3p_14708 Aphis gossypii cDNA /gb=GW508387 /gi=289089322 /ug=Ago.6610 /len=550
gnl|UG|Ago#S58059531 IvAg3p_14717 Aphis gossypii cDNA /gb=GW508396 /gi=289089331 /ug=Ago.6611 /len=681
gnl|UG|Ago#S58059630 IvAg3p_14751 Aphis gossypii cDNA /gb=GW508430 /gi=289089486 /ug=Ago.337 /len=727
gnl|UG|Ago#S58059746 IvAg3p_14789 Aphis gossypii cDNA /gb=GW508468 /gi=289089584 /ug=Ago.5152 /len=656
gnl|UG|Ago#S58059749 IvAg3p_14790 Aphis gossypii cDNA /gb=GW508469 /gi=289089585 /ug=Ago.6576 /len=660
gnl|UG|Ago#S58059786 IvAg3p_14803 Aphis gossypii cDNA /gb=GW508482 /gi=289089505 /ug=Ago.6627 /len=602
gnl|UG|Ago#S58059844 IvAg3p_14822 Aphis gossypii cDNA /gb=GW508501 /gi=289089524 /ug=Ago.3659 /len=681
gnl|UG|Ago#S58059981 IvAg3p_14872 Aphis gossypii cDNA /gb=GW508551 /gi=289089728 /ug=Ago.6636 /len=676
gnl|UG|Ago#S58059984 IvAg3p_14875 Aphis gossypii cDNA /gb=GW508554 /gi=289089731 /ug=Ago.4577 /len=671
gnl|UG|Ago#S58060041 IvAg3p_14894 Aphis gossypii cDNA /gb=GW508573 /gi=289089750 /ug=Ago.4348 /len=693
gnl|UG|Ago#S58060084 IvAg3p_14909 Aphis gossypii cDNA /gb=GW508588 /gi=289089765 /ug=Ago.2325 /len=667
gnl|UG|Ago#S58060091 IvAg3p_14912 Aphis gossypii cDNA /gb=GW508591 /gi=289089768 /ug=Ago.6642 /len=699
gnl|UG|Ago#S58060157 IvAg3p_14934 Aphis gossypii cDNA /gb=GW508613 /gi=289089790 /ug=Ago.6649 /len=672
gnl|UG|Ago#S58060198 IvAg3p_14948 Aphis gossypii cDNA /gb=GW508627 /gi=289089804 /ug=Ago.6059 /len=697
gnl|UG|Ago#S58060275 IvAg3p_14974 Aphis gossypii cDNA /gb=GW508653 /gi=289089830 /ug=Ago.6334 /len=689
gnl|UG|Ago#S58060323 IvAg3p_14990 Aphis gossypii cDNA /gb=GW508669 /gi=289089967 /ug=Ago.5582 /len=658
gnl|UG|Ago#S58060341 IvAg3p_14996 Aphis gossypii cDNA /gb=GW508675 /gi=289089973 /ug=Ago.5734 /len=679
gnl|UG|Ago#S58060383 IvAg3p_15011 Aphis gossypii cDNA /gb=GW508690 /gi=289089988 /ug=Ago.270 /len=695
gnl|UG|Ago#S58060400 IvAg3p_15017 Aphis gossypii cDNA /gb=GW508696 /gi=289089994 /ug=Ago.3577 /len=633
gnl|UG|Ago#S58060416 IvAg3p_15030 Aphis gossypii cDNA /gb=GW508709 /gi=289090007 /ug=Ago.5288 /len=712
gnl|UG|Ago#S58060431 IvAg3p_15035 Aphis gossypii cDNA /gb=GW508714 /gi=289090012 /ug=Ago.6665 /len=657
gnl|UG|Ago#S58060469 IvAg3p_15055 Aphis gossypii cDNA /gb=GW508734 /gi=289090032 /ug=Ago.170 /len=626
gnl|UG|Ago#S58060481 IvAg3p_15059 Aphis gossypii cDNA /gb=GW508738 /gi=289090036 /ug=Ago.5584 /len=636
gnl|UG|Ago#S58060489 IvAg3p_15062 Aphis gossypii cDNA /gb=GW508741 /gi=289090039 /ug=Ago.5486 /len=704
gnl|UG|Ago#S58060498 IvAg3p_15065 Aphis gossypii cDNA /gb=GW508744 /gi=289090042 /ug=Ago.3488 /len=719
gnl|UG|Ago#S58060508 IvAg3p_15069 Aphis gossypii cDNA /gb=GW508748 /gi=289090046 /ug=Ago.6667 /len=683
gnl|UG|Ago#S58060510 IvAg3p_15070 Aphis gossypii cDNA /gb=GW508749 /gi=289090047 /ug=Ago.5561 /len=691
gnl|UG|Ago#S58060514 IvAg3p_15072 Aphis gossypii cDNA /gb=GW508751 /gi=289090049 /ug=Ago.6669 /len=666
gnl|UG|Ago#S58060590 IvAg3p_15094 Aphis gossypii cDNA /gb=GW508773 /gi=289090071 /ug=Ago.4269 /len=672
gnl|UG|Ago#S58060666 IvAg3p_15120 Aphis gossypii cDNA /gb=GW508799 /gi=289090218 /ug=Ago.5962 /len=658
gnl|UG|Ago#S58060763 IvAg3p_15153 Aphis gossypii cDNA /gb=GW508832 /gi=289090251 /ug=Ago.1469 /len=647
gnl|UG|Ago#S58060785 IvAg3p_15161 Aphis gossypii cDNA /gb=GW508840 /gi=289090259 /ug=Ago.784 /len=784
gnl|UG|Ago#S58060897 IvAg3p_15201 Aphis gossypii cDNA /gb=GW508880 /gi=289090299 /ug=Ago.6688 /len=750
gnl|UG|Ago#S58060964 IvAg3p_15224 Aphis gossypii cDNA /gb=GW508903 /gi=289090443 /ug=Ago.6694 /len=725
gnl|UG|Ago#S58061053 IvAg3p_15255 Aphis gossypii cDNA /gb=GW508934 /gi=289090474 /ug=Ago.3695 /len=767
gnl|UG|Ago#S58061070 IvAg3p_15261 Aphis gossypii cDNA /gb=GW508940 /gi=289090480 /ug=Ago.6507 /len=731
gnl|UG|Ago#S58061084 IvAg3p_15266 Aphis gossypii cDNA /gb=GW508945 /gi=289090485 /ug=Ago.3884 /len=731
gnl|UG|Ago#S58061102 IvAg3p_15272 Aphis gossypii cDNA /gb=GW508951 /gi=289090491 /ug=Ago.6009 /len=728
gnl|UG|Ago#S58061159 IvAg3p_15291 Aphis gossypii cDNA /gb=GW508970 /gi=289090510 /ug=Ago.2825 /len=683
gnl|UG|Ago#S58061310 IvAg3p_15342 Aphis gossypii cDNA /gb=GW509021 /gi=289090561 /ug=Ago.5842 /len=704
gnl|UG|Ago#S58061350 IvAg3p_15356 Aphis gossypii cDNA /gb=GW509035 /gi=289090696 /ug=Ago.3186 /len=701
gnl|UG|Ago#S58061412 IvAg3p_15375 Aphis gossypii cDNA /gb=GW509054 /gi=289090715 /ug=Ago.4569 /len=696
gnl|UG|Ago#S58061532 IvAg3p_15414 Aphis gossypii cDNA /gb=GW509093 /gi=289090754 /ug=Ago.6716 /len=704
gnl|UG|Ago#S58061597 IvAg3p_15436 Aphis gossypii cDNA /gb=GW509115 /gi=289090776 /ug=Ago.6725 /len=637
gnl|UG|Ago#S58061758 IvAg3p_15493 Aphis gossypii cDNA /gb=GW509172 /gi=289090954 /ug=Ago.6736 /len=705
gnl|UG|Ago#S58061811 IvAg3p_15511 Aphis gossypii cDNA /gb=GW509190 /gi=289090972 /ug=Ago.6741 /len=679
gnl|UG|Ago#S58061870 IvAg3p_15531 Aphis gossypii cDNA /gb=GW509210 /gi=289090992 /ug=Ago.6744 /len=585
gnl|UG|Ago#S58061963 IvAg3p_15564 Aphis gossypii cDNA /gb=GW509243 /gi=289091025 /ug=Ago.5549 /len=701
gnl|UG|Ago#S58061993 IvAg3p_15575 Aphis gossypii cDNA /gb=GW509254 /gi=289091036 /ug=Ago.6528 /len=630
gnl|UG|Ago#S58062010 IvAg3p_15581 Aphis gossypii cDNA /gb=GW509260 /gi=289091042 /ug=Ago.5645 /len=699
gnl|UG|Ago#S58062160 IvAg3p_15632 Aphis gossypii cDNA /gb=GW509310 /gi=289085305 /ug=Ago.5255 /len=639
gnl|UG|Ago#S58062279 IvAg3p_15677 Aphis gossypii cDNA /gb=GW509355 /gi=289085350 /ug=Ago.294 /len=720
gnl|UG|Ago#S58062293 IvAg3p_15681 Aphis gossypii cDNA /gb=GW509359 /gi=289085354 /ug=Ago.6518 /len=712
gnl|UG|Ago#S58062299 IvAg3p_15683 Aphis gossypii cDNA /gb=GW509361 /gi=289085356 /ug=Ago.3515 /len=704
gnl|UG|Ago#S58062305 IvAg3p_15685 Aphis gossypii cDNA /gb=GW509363 /gi=289085358 /ug=Ago.6768 /len=683
gnl|UG|Ago#S58062398 IvAg3p_15717 Aphis gossypii cDNA /gb=GW509395 /gi=289085390 /ug=Ago.6772 /len=724
gnl|UG|Ago#S58062439 IvAg3p_15731 Aphis gossypii cDNA /gb=GW509409 /gi=289085404 /ug=Ago.6775 /len=579
gnl|UG|Ago#S58062478 IvAg3p_15744 Aphis gossypii cDNA /gb=GW509422 /gi=289085417 /ug=Ago.3543 /len=706
gnl|UG|Ago#S58062507 IvAg3p_15754 Aphis gossypii cDNA /gb=GW509432 /gi=289085427 /ug=Ago.6780 /len=652
gnl|UG|Ago#S58062542 IvAg3p_15766 Aphis gossypii cDNA /gb=GW509444 /gi=289085439 /ug=Ago.2220 /len=697
gnl|UG|Ago#S58062578 IvAg3p_15777 Aphis gossypii cDNA /gb=GW509455 /gi=289085450 /ug=Ago.2320 /len=647
gnl|UG|Ago#S58062616 IvAg3p_15788 Aphis gossypii cDNA /gb=GW509466 /gi=289085461 /ug=Ago.2386 /len=683
gnl|UG|Ago#S58062726 IvAg3p_15825 Aphis gossypii cDNA /gb=GW509503 /gi=289085498 /ug=Ago.4829 /len=664
gnl|UG|Ago#S58062746 IvAg3p_15832 Aphis gossypii cDNA /gb=GW509510 /gi=289085505 /ug=Ago.1518 /len=777
gnl|UG|Ago#S58062755 IvAg3p_15835 Aphis gossypii cDNA /gb=GW509513 /gi=289085508 /ug=Ago.2509 /len=589
gnl|UG|Ago#S58062834 IvAg3p_15861 Aphis gossypii cDNA /gb=GW509539 /gi=289085534 /ug=Ago.6793 /len=686
gnl|UG|Ago#S58062841 IvAg3p_15864 Aphis gossypii cDNA /gb=GW509542 /gi=289085537 /ug=Ago.2039 /len=672
gnl|UG|Ago#S58062852 IvAg3p_15868 Aphis gossypii cDNA /gb=GW509546 /gi=289085541 /ug=Ago.3592 /len=762
gnl|UG|Ago#S58062946 IvAg3p_15899 Aphis gossypii cDNA /gb=GW509577 /gi=289085572 /ug=Ago.6306 /len=639
gnl|UG|Ago#S58063019 IvAg3p_15924 Aphis gossypii cDNA /gb=GW509602 /gi=289085597 /ug=Ago.999 /len=722
gnl|UG|Ago#S58063025 IvAg3p_15926 Aphis gossypii cDNA /gb=GW509604 /gi=289085599 /ug=Ago.6807 /len=749
gnl|UG|Ago#S58063031 IvAg3p_15928 Aphis gossypii cDNA /gb=GW509606 /gi=289085601 /ug=Ago.6809 /len=649
gnl|UG|Ago#S58063055 IvAg3p_15937 Aphis gossypii cDNA /gb=GW509615 /gi=289085610 /ug=Ago.4721 /len=802
gnl|UG|Ago#S58063059 IvAg3p_15938 Aphis gossypii cDNA /gb=GW509616 /gi=289085611 /ug=Ago.887 /len=647
gnl|UG|Ago#S58063065 IvAg3p_15940 Aphis gossypii cDNA /gb=GW509618 /gi=289085613 /ug=Ago.3605 /len=707
gnl|UG|Ago#S58063097 IvAg3p_15946 Aphis gossypii cDNA /gb=GW509624 /gi=289085619 /ug=Ago.4518 /len=751
gnl|UG|Ago#S58063112 IvAg3p_15951 Aphis gossypii cDNA /gb=GW509629 /gi=289085624 /ug=Ago.3785 /len=668
gnl|UG|Ago#S58063156 IvAg3p_15966 Aphis gossypii cDNA /gb=GW509644 /gi=289085639 /ug=Ago.6818 /len=633
gnl|UG|Ago#S58063240 IvAg3p_15993 Aphis gossypii cDNA /gb=GW509671 /gi=289085666 /ug=Ago.6825 /len=643
gnl|UG|Ago#S58063281 IvAg3p_16006 Aphis gossypii cDNA /gb=GW509684 /gi=289085679 /ug=Ago.4406 /len=662
gnl|UG|Ago#S58063292 IvAg3p_16010 Aphis gossypii cDNA /gb=GW509688 /gi=289085683 /ug=Ago.6826 /len=611
gnl|UG|Ago#S58063298 IvAg3p_16012 Aphis gossypii cDNA /gb=GW509690 /gi=289085685 /ug=Ago.1747 /len=636
gnl|UG|Ago#S58063455 IvAg3p_16065 Aphis gossypii cDNA /gb=GW509743 /gi=289085738 /ug=Ago.6834 /len=671
gnl|UG|Ago#S58063464 IvAg3p_16068 Aphis gossypii cDNA /gb=GW509746 /gi=289085741 /ug=Ago.4842 /len=680
gnl|UG|Ago#S58063532 IvAg3p_16090 Aphis gossypii cDNA /gb=GW509768 /gi=289085763 /ug=Ago.6839 /len=704
gnl|UG|Ago#S58063574 IvAg3p_16104 Aphis gossypii cDNA /gb=GW509782 /gi=289085777 /ug=Ago.4965 /len=655
gnl|UG|Ago#S58063763 IvAg3p_16167 Aphis gossypii cDNA /gb=GW509845 /gi=289085840 /ug=Ago.4833 /len=702
gnl|UG|Ago#S58063819 IvAg3p_16186 Aphis gossypii cDNA /gb=GW509864 /gi=289085859 /ug=Ago.4928 /len=701
gnl|UG|Ago#S58063840 IvAg3p_16193 Aphis gossypii cDNA /gb=GW509871 /gi=289085866 /ug=Ago.5969 /len=657
gnl|UG|Ago#S58063852 IvAg3p_16197 Aphis gossypii cDNA /gb=GW509875 /gi=289085870 /ug=Ago.3249 /len=652
gnl|UG|Ago#S58063878 IvAg3p_16206 Aphis gossypii cDNA /gb=GW509884 /gi=289085879 /ug=Ago.3851 /len=675
gnl|UG|Ago#S58063879 IvAg3p_16207 Aphis gossypii cDNA /gb=GW509885 /gi=289085880 /ug=Ago.4349 /len=636
gnl|UG|Ago#S58063887 IvAg3p_16211 Aphis gossypii cDNA /gb=GW509889 /gi=289085884 /ug=Ago.4772 /len=662
gnl|UG|Ago#S58063889 IvAg3p_16212 Aphis gossypii cDNA /gb=GW509890 /gi=289085885 /ug=Ago.6345 /len=653
gnl|UG|Ago#S58063961 IvAg3p_16236 Aphis gossypii cDNA /gb=GW509914 /gi=289085909 /ug=Ago.1213 /len=723
gnl|UG|Ago#S58064011 IvAg3p_16253 Aphis gossypii cDNA /gb=GW509931 /gi=289085926 /ug=Ago.6168 /len=693
gnl|UG|Ago#S58064075 IvAg3p_16274 Aphis gossypii cDNA /gb=GW509952 /gi=289085947 /ug=Ago.3601 /len=674
gnl|UG|Ago#S58064090 IvAg3p_16279 Aphis gossypii cDNA /gb=GW509957 /gi=289085952 /ug=Ago.6871 /len=433
gnl|UG|Ago#S58064150 IvAg3p_16299 Aphis gossypii cDNA /gb=GW509977 /gi=289085972 /ug=Ago.6872 /len=705
gnl|UG|Ago#S58064173 IvAg3p_16307 Aphis gossypii cDNA /gb=GW509985 /gi=289085980 /ug=Ago.6874 /len=458
gnl|UG|Ago#S58064313 IvAg3p_16353 Aphis gossypii cDNA /gb=GW510031 /gi=289086026 /ug=Ago.5389 /len=703
gnl|UG|Ago#S58064455 IvAg3p_16401 Aphis gossypii cDNA /gb=GW510079 /gi=289086074 /ug=Ago.6304 /len=796
gnl|UG|Ago#S58064486 IvAg3p_16408 Aphis gossypii cDNA /gb=GW510086 /gi=289086081 /ug=Ago.6502 /len=694
gnl|UG|Ago#S58064513 IvAg3p_16417 Aphis gossypii cDNA /gb=GW510095 /gi=289086090 /ug=Ago.5463 /len=682
gnl|UG|Ago#S58064564 IvAg3p_16434 Aphis gossypii cDNA /gb=GW510112 /gi=289086107 /ug=Ago.4308 /len=741
gnl|UG|Ago#S58064636 IvAg3p_16458 Aphis gossypii cDNA /gb=GW510136 /gi=289086131 /ug=Ago.6894 /len=590
gnl|UG|Ago#S58064786 IvAg3p_16509 Aphis gossypii cDNA /gb=GW510187 /gi=289086182 /ug=Ago.6903 /len=658
gnl|UG|Ago#S58064843 IvAg3p_16526 Aphis gossypii cDNA /gb=GW510204 /gi=289086199 /ug=Ago.4733 /len=674
gnl|UG|Ago#S58064893 IvAg3p_16542 Aphis gossypii cDNA /gb=GW510220 /gi=289086215 /ug=Ago.3535 /len=737
gnl|UG|Ago#S58064899 IvAg3p_16544 Aphis gossypii cDNA /gb=GW510222 /gi=289086217 /ug=Ago.34 /len=755
gnl|UG|Ago#S58064922 IvAg3p_16552 Aphis gossypii cDNA /gb=GW510230 /gi=289086225 /ug=Ago.6906 /len=604
gnl|UG|Ago#S58064964 IvAg3p_16566 Aphis gossypii cDNA /gb=GW510244 /gi=289087550 /ug=Ago.5206 /len=595
gnl|UG|Ago#S58064973 IvAg3p_16569 Aphis gossypii cDNA /gb=GW510247 /gi=289087553 /ug=Ago.584 /len=670
gnl|UG|Ago#S58064979 IvAg3p_16571 Aphis gossypii cDNA /gb=GW510249 /gi=289087555 /ug=Ago.597 /len=651
gnl|UG|Ago#S58065008 IvAg3p_16581 Aphis gossypii cDNA /gb=GW510259 /gi=289087565 /ug=Ago.3272 /len=744
gnl|UG|Ago#S58065019 IvAg3p_16585 Aphis gossypii cDNA /gb=GW510263 /gi=289087569 /ug=Ago.6910 /len=721
gnl|UG|Ago#S58065103 IvAg3p_16614 Aphis gossypii cDNA /gb=GW510292 /gi=289087598 /ug=Ago.3649 /len=644
gnl|UG|Ago#S58065130 IvAg3p_16623 Aphis gossypii cDNA /gb=GW510301 /gi=289087607 /ug=Ago.4080 /len=681
gnl|UG|Ago#S58065199 IvAg3p_16645 Aphis gossypii cDNA /gb=GW510323 /gi=289087629 /ug=Ago.5478 /len=654
gnl|UG|Ago#S58065284 IvAg3p_16672 Aphis gossypii cDNA /gb=GW510350 /gi=289087656 /ug=Ago.5011 /len=660
gnl|UG|Ago#S58065311 IvAg3p_16681 Aphis gossypii cDNA /gb=GW510359 /gi=289087665 /ug=Ago.4186 /len=694
gnl|UG|Ago#S58065382 IvAg3p_16706 Aphis gossypii cDNA /gb=GW510384 /gi=289087690 /ug=Ago.3891 /len=611
gnl|UG|Ago#S58065488 IvAg3p_16741 Aphis gossypii cDNA /gb=GW510419 /gi=289087725 /ug=Ago.5602 /len=666
gnl|UG|Ago#S58065503 IvAg3p_16746 Aphis gossypii cDNA /gb=GW510424 /gi=289087730 /ug=Ago.1422 /len=632
gnl|UG|Ago#S58065572 IvAg3p_16768 Aphis gossypii cDNA /gb=GW510446 /gi=289087752 /ug=Ago.5353 /len=722
gnl|UG|Ago#S58065617 IvAg3p_16781 Aphis gossypii cDNA /gb=GW510459 /gi=289087765 /ug=Ago.6943 /len=723
gnl|UG|Ago#S58065620 IvAg3p_16782 Aphis gossypii cDNA /gb=GW510460 /gi=289087766 /ug=Ago.2911 /len=723
gnl|UG|Ago#S58065631 IvAg3p_16786 Aphis gossypii cDNA /gb=GW510464 /gi=289087770 /ug=Ago.3417 /len=686
gnl|UG|Ago#S58065759 IvAg3p_16830 Aphis gossypii cDNA /gb=GW510508 /gi=289087814 /ug=Ago.6547 /len=622
gnl|UG|Ago#S58065770 IvAg3p_16834 Aphis gossypii cDNA /gb=GW510512 /gi=289087818 /ug=Ago.5172 /len=731
gnl|UG|Ago#S58065773 IvAg3p_16835 Aphis gossypii cDNA /gb=GW510513 /gi=289087819 /ug=Ago.3935 /len=736
gnl|UG|Ago#S58065821 IvAg3p_16851 Aphis gossypii cDNA /gb=GW510529 /gi=289087835 /ug=Ago.3418 /len=667
gnl|UG|Ago#S58065869 IvAg3p_16867 Aphis gossypii cDNA /gb=GW510545 /gi=289087851 /ug=Ago.3284 /len=799
gnl|UG|Ago#S58065921 IvAg3p_16885 Aphis gossypii cDNA /gb=GW510563 /gi=289087869 /ug=Ago.6958 /len=725
gnl|UG|Ago#S58065966 IvAg3p_16901 Aphis gossypii cDNA /gb=GW510579 /gi=289087885 /ug=Ago.1903 /len=751
gnl|UG|Ago#S58066057 IvAg3p_16932 Aphis gossypii cDNA /gb=GW510610 /gi=289087916 /ug=Ago.6912 /len=736
gnl|UG|Ago#S58066095 IvAg3p_16945 Aphis gossypii cDNA /gb=GW510623 /gi=289087929 /ug=Ago.6967 /len=780
gnl|UG|Ago#S58066131 IvAg3p_16957 Aphis gossypii cDNA /gb=GW510635 /gi=289087941 /ug=Ago.4505 /len=728
gnl|UG|Ago#S58066146 IvAg3p_16962 Aphis gossypii cDNA /gb=GW510640 /gi=289087946 /ug=Ago.3814 /len=713
gnl|UG|Ago#S58066204 IvAg3p_16981 Aphis gossypii cDNA /gb=GW510659 /gi=289087965 /ug=Ago.6972 /len=625
gnl|UG|Ago#S58066283 IvAg3p_17009 Aphis gossypii cDNA /gb=GW510687 /gi=289087993 /ug=Ago.5296 /len=725
gnl|UG|Ago#S58066295 IvAg3p_17013 Aphis gossypii cDNA /gb=GW510691 /gi=289087997 /ug=Ago.4515 /len=676
gnl|UG|Ago#S58066304 IvAg3p_17016 Aphis gossypii cDNA /gb=GW510694 /gi=289088000 /ug=Ago.6977 /len=681
gnl|UG|Ago#S58066384 IvAg3p_17043 Aphis gossypii cDNA /gb=GW510721 /gi=289088027 /ug=Ago.6109 /len=656
gnl|UG|Ago#S58066439 IvAg3p_17062 Aphis gossypii cDNA /gb=GW510740 /gi=289088046 /ug=Ago.6985 /len=655
gnl|UG|Ago#S58066475 IvAg3p_17074 Aphis gossypii cDNA /gb=GW510752 /gi=289088058 /ug=Ago.6989 /len=642
gnl|UG|Ago#S58066484 IvAg3p_17077 Aphis gossypii cDNA /gb=GW510755 /gi=289088061 /ug=Ago.5872 /len=701
gnl|UG|Ago#S58066487 IvAg3p_17078 Aphis gossypii cDNA /gb=GW510756 /gi=289088062 /ug=Ago.5708 /len=693
gnl|UG|Ago#S58066502 IvAg3p_17083 Aphis gossypii cDNA /gb=GW510761 /gi=289088067 /ug=Ago.1572 /len=786
gnl|UG|Ago#S58066561 IvAg3p_17102 Aphis gossypii cDNA /gb=GW510780 /gi=289088086 /ug=Ago.6023 /len=667
gnl|UG|Ago#S58066589 IvAg3p_17111 Aphis gossypii cDNA /gb=GW510789 /gi=289088095 /ug=Ago.3409 /len=686
gnl|UG|Ago#S58066639 IvAg3p_17128 Aphis gossypii cDNA /gb=GW510806 /gi=289088112 /ug=Ago.6997 /len=661
gnl|UG|Ago#S58066703 IvAg3p_17149 Aphis gossypii cDNA /gb=GW510827 /gi=289088133 /ug=Ago.7001 /len=538
gnl|UG|Ago#S58066715 IvAg3p_17157 Aphis gossypii cDNA /gb=GW510835 /gi=289088141 /ug=Ago.3637 /len=708
gnl|UG|Ago#S58066749 IvAg3p_17169 Aphis gossypii cDNA /gb=GW510847 /gi=289088153 /ug=Ago.2003 /len=666
gnl|UG|Ago#S58066755 IvAg3p_17171 Aphis gossypii cDNA /gb=GW510849 /gi=289088155 /ug=Ago.5899 /len=688
gnl|UG|Ago#S58066908 IvAg3p_17236 Aphis gossypii cDNA /gb=GW510914 /gi=289088220 /ug=Ago.7012 /len=639
gnl|UG|Ago#S58066983 IvAg3p_17261 Aphis gossypii cDNA /gb=GW510939 /gi=289088245 /ug=Ago.6380 /len=674
gnl|UG|Ago#S58067049 IvAg3p_17283 Aphis gossypii cDNA /gb=GW510961 /gi=289088267 /ug=Ago.904 /len=649
gnl|UG|Ago#S58067197 IvAg3p_17332 Aphis gossypii cDNA /gb=GW511010 /gi=289088316 /ug=Ago.6118 /len=662
gnl|UG|Ago#S58067318 IvAg3p_17372 Aphis gossypii cDNA /gb=GW511050 /gi=289088356 /ug=Ago.4921 /len=653
gnl|UG|Ago#S58067345 IvAg3p_17381 Aphis gossypii cDNA /gb=GW511059 /gi=289088365 /ug=Ago.2565 /len=671
gnl|UG|Ago#S58067370 IvAg3p_17389 Aphis gossypii cDNA /gb=GW511067 /gi=289088373 /ug=Ago.878 /len=626
gnl|UG|Ago#S58067424 IvAg3p_17407 Aphis gossypii cDNA /gb=GW511085 /gi=289088391 /ug=Ago.3729 /len=748
gnl|UG|Ago#S58067469 IvAg3p_17422 Aphis gossypii cDNA /gb=GW511100 /gi=289088406 /ug=Ago.7036 /len=727
gnl|UG|Ago#S58067481 IvAg3p_17426 Aphis gossypii cDNA /gb=GW511104 /gi=289088410 /ug=Ago.5763 /len=741
gnl|UG|Ago#S58067535 IvAg3p_17442 Aphis gossypii cDNA /gb=GW511120 /gi=289088426 /ug=Ago.1296 /len=721
gnl|UG|Ago#S58067539 IvAg3p_17443 Aphis gossypii cDNA /gb=GW511121 /gi=289088427 /ug=Ago.6927 /len=699
gnl|UG|Ago#S58067653 IvAg3p_17481 Aphis gossypii cDNA /gb=GW511159 /gi=289088465 /ug=Ago.6848 /len=699
gnl|UG|Ago#S58067692 IvAg3p_17494 Aphis gossypii cDNA /gb=GW511172 /gi=289088478 /ug=Ago.4742 /len=668
gnl|UG|Ago#S58067722 IvAg3p_17504 Aphis gossypii cDNA /gb=GW511182 /gi=289088488 /ug=Ago.3668 /len=722
gnl|UG|Ago#S58067755 IvAg3p_17515 Aphis gossypii cDNA /gb=GW511193 /gi=289088499 /ug=Ago.174 /len=627
gnl|UG|Ago#S58067813 IvAg3p_17534 Aphis gossypii cDNA /gb=GW511212 /gi=289089364 /ug=Ago.7054 /len=657
gnl|UG|Ago#S58067906 IvAg3p_17566 Aphis gossypii cDNA /gb=GW511244 /gi=289089396 /ug=Ago.7061 /len=635
gnl|UG|Ago#S58067950 IvAg3p_17581 Aphis gossypii cDNA /gb=GW511259 /gi=289089411 /ug=Ago.7065 /len=758
gnl|UG|Ago#S58068053 IvAg3p_17615 Aphis gossypii cDNA /gb=GW511293 /gi=289089445 /ug=Ago.621 /len=704
gnl|UG|Ago#S58068183 IvAg3p_17657 Aphis gossypii cDNA /gb=GW511335 /gi=289089608 /ug=Ago.3512 /len=698
gnl|UG|Ago#S58068186 IvAg3p_17658 Aphis gossypii cDNA /gb=GW511336 /gi=289089609 /ug=Ago.7076 /len=613
gnl|UG|Ago#S58068266 IvAg3p_17684 Aphis gossypii cDNA /gb=GW511362 /gi=289089635 /ug=Ago.4888 /len=764
gnl|UG|Ago#S58068449 IvAg3p_17750 Aphis gossypii cDNA /gb=GW511428 /gi=289089701 /ug=Ago.7081 /len=721
gnl|UG|Ago#S58068608 IvAg3p_17808 Aphis gossypii cDNA /gb=GW511486 /gi=289089880 /ug=Ago.6398 /len=670
gnl|UG|Ago#S58068621 IvAg3p_17821 Aphis gossypii cDNA /gb=GW511499 /gi=289089893 /ug=Ago.2066 /len=670
gnl|UG|Ago#S58068740 IvAg3p_17865 Aphis gossypii cDNA /gb=GW511543 /gi=289089937 /ug=Ago.4592 /len=724
gnl|UG|Ago#S58068782 IvAg3p_17880 Aphis gossypii cDNA /gb=GW511558 /gi=289089952 /ug=Ago.6720 /len=658
gnl|UG|Ago#S58068803 IvAg3p_17887 Aphis gossypii cDNA /gb=GW511565 /gi=289090080 /ug=Ago.7103 /len=634
gnl|UG|Ago#S58068835 IvAg3p_17897 Aphis gossypii cDNA /gb=GW511575 /gi=289090090 /ug=Ago.530 /len=610
gnl|UG|Ago#S58068924 IvAg3p_17928 Aphis gossypii cDNA /gb=GW511606 /gi=289090121 /ug=Ago.3362 /len=692
gnl|UG|Ago#S58068957 IvAg3p_17939 Aphis gossypii cDNA /gb=GW511617 /gi=289090132 /ug=Ago.3485 /len=711
gnl|UG|Ago#S58068972 IvAg3p_17944 Aphis gossypii cDNA /gb=GW511622 /gi=289090137 /ug=Ago.5858 /len=684
gnl|UG|Ago#S58068990 IvAg3p_17950 Aphis gossypii cDNA /gb=GW511628 /gi=289090143 /ug=Ago.4785 /len=677
gnl|UG|Ago#S58069118 IvAg3p_17994 Aphis gossypii cDNA /gb=GW511672 /gi=289090187 /ug=Ago.801 /len=605
gnl|UG|Ago#S58069139 IvAg3p_18001 Aphis gossypii cDNA /gb=GW511679 /gi=289090194 /ug=Ago.3835 /len=504
gnl|UG|Ago#S58069186 IvAg3p_18017 Aphis gossypii cDNA /gb=GW511695 /gi=289090331 /ug=Ago.6363 /len=629
gnl|UG|Ago#S58069357 IvAg3p_18074 Aphis gossypii cDNA /gb=GW511752 /gi=289090388 /ug=Ago.4578 /len=698
gnl|UG|Ago#S58069474 IvAg3p_18113 Aphis gossypii cDNA /gb=GW511791 /gi=289090427 /ug=Ago.5983 /len=611
gnl|UG|Ago#S58069495 IvAg3p_18120 Aphis gossypii cDNA /gb=GW511798 /gi=289090434 /ug=Ago.3598 /len=689
gnl|UG|Ago#S58069498 IvAg3p_18121 Aphis gossypii cDNA /gb=GW511799 /gi=289090435 /ug=Ago.7122 /len=714
gnl|UG|Ago#S58069588 IvAg3p_18153 Aphis gossypii cDNA /gb=GW511831 /gi=289090588 /ug=Ago.644 /len=762
gnl|UG|Ago#S58069603 IvAg3p_18158 Aphis gossypii cDNA /gb=GW511836 /gi=289090593 /ug=Ago.2198 /len=737
gnl|UG|Ago#S58069683 IvAg3p_18182 Aphis gossypii cDNA /gb=GW511860 /gi=289090617 /ug=Ago.5917 /len=715
gnl|UG|Ago#S58069914 IvAg3p_18259 Aphis gossypii cDNA /gb=GW511937 /gi=289090815 /ug=Ago.3693 /len=665
gnl|UG|Ago#S58069962 IvAg3p_18273 Aphis gossypii cDNA /gb=GW511951 /gi=289090829 /ug=Ago.3990 /len=677
gnl|UG|Ago#S58070051 IvAg3p_18304 Aphis gossypii cDNA /gb=GW511982 /gi=289090860 /ug=Ago.4103 /len=697
gnl|UG|Ago#S58070136 IvAg3p_18332 Aphis gossypii cDNA /gb=GW512010 /gi=289090888 /ug=Ago.7147 /len=749
gnl|UG|Ago#S58070142 IvAg3p_18334 Aphis gossypii cDNA /gb=GW512012 /gi=289090890 /ug=Ago.6463 /len=680
gnl|UG|Ago#S58070249 IvAg3p_18366 Aphis gossypii cDNA /gb=GW512044 /gi=289090922 /ug=Ago.5404 /len=688
gnl|UG|Ago#S58070348 IvAg3p_18407 Aphis gossypii cDNA /gb=GW512085 /gi=289091084 /ug=Ago.7159 /len=599
gnl|UG|Ago#S58070351 IvAg3p_18408 Aphis gossypii cDNA /gb=GW512086 /gi=289091085 /ug=Ago.7160 /len=689
gnl|UG|Ago#S58070397 IvAg3p_18423 Aphis gossypii cDNA /gb=GW512101 /gi=289091100 /ug=Ago.5481 /len=559
gnl|UG|Ago#S58070424 IvAg3p_18432 Aphis gossypii cDNA /gb=GW512110 /gi=289091109 /ug=Ago.2284 /len=702
gnl|UG|Ago#S58070448 IvAg3p_18440 Aphis gossypii cDNA /gb=GW512118 /gi=289091117 /ug=Ago.5084 /len=707
gnl|UG|Ago#S58070523 IvAg3p_18466 Aphis gossypii cDNA /gb=GW512144 /gi=289091143 /ug=Ago.5975 /len=571
gnl|UG|Ago#S58070584 IvAg3p_18487 Aphis gossypii cDNA /gb=GW512165 /gi=289091164 /ug=Ago.7168 /len=681
gnl|UG|Ago#S58070784 IvAg3p_18549 Aphis gossypii cDNA /gb=GW512227 /gi=289083745 /ug=Ago.6150 /len=689
gnl|UG|Ago#S58070869 IvAg3p_18577 Aphis gossypii cDNA /gb=GW512255 /gi=289083773 /ug=Ago.5992 /len=711
gnl|UG|Ago#S58070941 IvAg3p_18593 Aphis gossypii cDNA /gb=GW512271 /gi=289083789 /ug=Ago.3645 /len=651
gnl|UG|Ago#S58070944 IvAg3p_18594 Aphis gossypii cDNA /gb=GW512272 /gi=289083790 /ug=Ago.6703 /len=659
gnl|UG|Ago#S58070947 IvAg3p_18595 Aphis gossypii cDNA /gb=GW512273 /gi=289083791 /ug=Ago.7079 /len=657
gnl|UG|Ago#S58071018 IvAg3p_18619 Aphis gossypii cDNA /gb=GW512297 /gi=289083936 /ug=Ago.1489 /len=597
gnl|UG|Ago#S58071112 IvAg3p_18648 Aphis gossypii cDNA /gb=GW512326 /gi=289083965 /ug=Ago.3195 /len=755
gnl|UG|Ago#S58071143 IvAg3p_18657 Aphis gossypii cDNA /gb=GW512335 /gi=289083974 /ug=Ago.7188 /len=585
gnl|UG|Ago#S58071230 IvAg3p_18694 Aphis gossypii cDNA /gb=GW512371 /gi=289084010 /ug=Ago.6951 /len=691
gnl|UG|Ago#S58071324 IvAg3p_18726 Aphis gossypii cDNA /gb=GW512403 /gi=289084042 /ug=Ago.4673 /len=665
gnl|UG|Ago#S58071366 IvAg3p_18740 Aphis gossypii cDNA /gb=GW512417 /gi=289084177 /ug=Ago.7200 /len=627
gnl|UG|Ago#S58071480 IvAg3p_18781 Aphis gossypii cDNA /gb=GW512458 /gi=289084218 /ug=Ago.7203 /len=695
gnl|UG|Ago#S58071490 IvAg3p_18785 Aphis gossypii cDNA /gb=GW512462 /gi=289084222 /ug=Ago.136 /len=767
gnl|UG|Ago#S58071551 IvAg3p_18806 Aphis gossypii cDNA /gb=GW512483 /gi=289084243 /ug=Ago.5299 /len=675
gnl|UG|Ago#S58071567 IvAg3p_18810 Aphis gossypii cDNA /gb=GW512487 /gi=289084247 /ug=Ago.7098 /len=357
gnl|UG|Ago#S58071658 IvAg3p_18840 Aphis gossypii cDNA /gb=GW512517 /gi=289084277 /ug=Ago.4725 /len=705
gnl|UG|Ago#S58071740 IvAg3p_18872 Aphis gossypii cDNA /gb=GW512549 /gi=289084430 /ug=Ago.5509 /len=698
gnl|UG|Ago#S58071767 IvAg3p_18881 Aphis gossypii cDNA /gb=GW512558 /gi=289084439 /ug=Ago.7216 /len=627
gnl|UG|Ago#S58071788 IvAg3p_18891 Aphis gossypii cDNA /gb=GW512568 /gi=289084449 /ug=Ago.5551 /len=653
gnl|UG|Ago#S58071818 IvAg3p_18901 Aphis gossypii cDNA /gb=GW512578 /gi=289084459 /ug=Ago.4106 /len=659
gnl|UG|Ago#S58071955 IvAg3p_18946 Aphis gossypii cDNA /gb=GW512623 /gi=289084504 /ug=Ago.3265 /len=693
gnl|UG|Ago#S58071998 IvAg3p_18961 Aphis gossypii cDNA /gb=GW512638 /gi=289084519 /ug=Ago.5716 /len=559
gnl|UG|Ago#S58072004 IvAg3p_18963 Aphis gossypii cDNA /gb=GW512640 /gi=289084521 /ug=Ago.7228 /len=506
gnl|UG|Ago#S58072022 IvAg3p_18969 Aphis gossypii cDNA /gb=GW512646 /gi=289084527 /ug=Ago.4885 /len=765
gnl|UG|Ago#S58072039 IvAg3p_18976 Aphis gossypii cDNA /gb=GW512653 /gi=289084655 /ug=Ago.629 /len=685
gnl|UG|Ago#S58072134 IvAg3p_19005 Aphis gossypii cDNA /gb=GW512682 /gi=289084684 /ug=Ago.3679 /len=716
gnl|UG|Ago#S58072188 IvAg3p_19019 Aphis gossypii cDNA /gb=GW512696 /gi=289084698 /ug=Ago.1511 /len=692
gnl|UG|Ago#S58072211 IvAg3p_19031 Aphis gossypii cDNA /gb=GW512708 /gi=289084710 /ug=Ago.5246 /len=681
gnl|UG|Ago#S58072236 IvAg3p_19048 Aphis gossypii cDNA /gb=GW512725 /gi=289084727 /ug=Ago.7242 /len=714
gnl|UG|Ago#S58072239 IvAg3p_19049 Aphis gossypii cDNA /gb=GW512726 /gi=289084728 /ug=Ago.2133 /len=603
gnl|UG|Ago#S58072248 IvAg3p_19052 Aphis gossypii cDNA /gb=GW512729 /gi=289084731 /ug=Ago.1647 /len=722
gnl|UG|Ago#S58072251 IvAg3p_19053 Aphis gossypii cDNA /gb=GW512730 /gi=289084732 /ug=Ago.3322 /len=697
gnl|UG|Ago#S58072270 IvAg3p_19059 Aphis gossypii cDNA /gb=GW512736 /gi=289084738 /ug=Ago.5355 /len=698
gnl|UG|Ago#S58072317 IvAg3p_19075 Aphis gossypii cDNA /gb=GW512752 /gi=289084754 /ug=Ago.7245 /len=635
gnl|UG|Ago#S58072331 IvAg3p_19081 Aphis gossypii cDNA /gb=GW512758 /gi=289084760 /ug=Ago.3838 /len=712
gnl|UG|Ago#S58072337 IvAg3p_19083 Aphis gossypii cDNA /gb=GW512760 /gi=289084762 /ug=Ago.6267 /len=632
gnl|UG|Ago#S58072491 IvAg3p_19135 Aphis gossypii cDNA /gb=GW512812 /gi=289084935 /ug=Ago.1453 /len=674
gnl|UG|Ago#S58072494 IvAg3p_19136 Aphis gossypii cDNA /gb=GW512813 /gi=289084936 /ug=Ago.6412 /len=687
gnl|UG|Ago#S58072531 IvAg3p_19153 Aphis gossypii cDNA /gb=GW512830 /gi=289084953 /ug=Ago.4789 /len=655
gnl|UG|Ago#S58072619 IvAg3p_19184 Aphis gossypii cDNA /gb=GW512861 /gi=289084984 /ug=Ago.7251 /len=592
gnl|UG|Ago#S58072638 IvAg3p_19194 Aphis gossypii cDNA /gb=GW512871 /gi=289084994 /ug=Ago.4875 /len=685
gnl|UG|Ago#S58072660 IvAg3p_19203 Aphis gossypii cDNA /gb=GW512880 /gi=289085003 /ug=Ago.3719 /len=703
gnl|UG|Ago#S58072677 IvAg3p_19209 Aphis gossypii cDNA /gb=GW512886 /gi=289085009 /ug=Ago.3312 /len=675
gnl|UG|Ago#S58072710 IvAg3p_19220 Aphis gossypii cDNA /gb=GW512897 /gi=289085141 /ug=Ago.7254 /len=729
gnl|UG|Ago#S58072731 IvAg3p_19227 Aphis gossypii cDNA /gb=GW512904 /gi=289085148 /ug=Ago.6850 /len=680
gnl|UG|Ago#S58072804 IvAg3p_19252 Aphis gossypii cDNA /gb=GW512929 /gi=289085173 /ug=Ago.6574 /len=609
gnl|UG|Ago#S58072863 IvAg3p_19272 Aphis gossypii cDNA /gb=GW512949 /gi=289085193 /ug=Ago.1573 /len=669
gnl|UG|Ago#S58072920 IvAg3p_19292 Aphis gossypii cDNA /gb=GW512969 /gi=289085213 /ug=Ago.5973 /len=685
gnl|UG|Ago#S58072950 IvAg3p_19302 Aphis gossypii cDNA /gb=GW512979 /gi=289085223 /ug=Ago.5067 /len=638
gnl|UG|Ago#S58072953 IvAg3p_19303 Aphis gossypii cDNA /gb=GW512980 /gi=289085224 /ug=Ago.7074 /len=655
gnl|UG|Ago#S58073012 IvAg3p_19323 Aphis gossypii cDNA /gb=GW513000 /gi=289085244 /ug=Ago.4534 /len=698
gnl|UG|Ago#S58073030 IvAg3p_19329 Aphis gossypii cDNA /gb=GW513006 /gi=289085250 /ug=Ago.2745 /len=689
gnl|UG|Ago#S58073068 IvAg3p_19342 Aphis gossypii cDNA /gb=GW513019 /gi=289087199 /ug=Ago.4142 /len=706
gnl|UG|Ago#S58073092 IvAg3p_19350 Aphis gossypii cDNA /gb=GW513027 /gi=289087207 /ug=Ago.6623 /len=686
gnl|UG|Ago#S58073214 IvAg3p_19387 Aphis gossypii cDNA /gb=GW513064 /gi=289087244 /ug=Ago.4434 /len=663
gnl|UG|Ago#S58073328 IvAg3p_19424 Aphis gossypii cDNA /gb=GW513101 /gi=289087281 /ug=Ago.6371 /len=616
gnl|UG|Ago#S58073331 IvAg3p_19425 Aphis gossypii cDNA /gb=GW513102 /gi=289087282 /ug=Ago.1386 /len=664
gnl|UG|Ago#S58073486 IvAg3p_19477 Aphis gossypii cDNA /gb=GW513154 /gi=289087334 /ug=Ago.4264 /len=677
gnl|UG|Ago#S58073561 IvAg3p_19501 Aphis gossypii cDNA /gb=GW513178 /gi=289087358 /ug=Ago.3288 /len=664
gnl|UG|Ago#S58073698 IvAg3p_19541 Aphis gossypii cDNA /gb=GW513218 /gi=289087398 /ug=Ago.4801 /len=696
gnl|UG|Ago#S58073722 IvAg3p_19549 Aphis gossypii cDNA /gb=GW513226 /gi=289087406 /ug=Ago.3863 /len=664
gnl|UG|Ago#S58073825 IvAg3p_19583 Aphis gossypii cDNA /gb=GW513260 /gi=289087440 /ug=Ago.6756 /len=645
gnl|UG|Ago#S58073859 IvAg3p_19598 Aphis gossypii cDNA /gb=GW513275 /gi=289087455 /ug=Ago.7301 /len=545
gnl|UG|Ago#S58073910 IvAg3p_19615 Aphis gossypii cDNA /gb=GW513292 /gi=289087472 /ug=Ago.2833 /len=657
gnl|UG|Ago#S58073951 IvAg3p_19629 Aphis gossypii cDNA /gb=GW513306 /gi=289087486 /ug=Ago.4043 /len=697
gnl|UG|Ago#S58074008 IvAg3p_19649 Aphis gossypii cDNA /gb=GW513326 /gi=289087506 /ug=Ago.7309 /len=639
gnl|UG|Ago#S58074123 IvAg3p_19688 Aphis gossypii cDNA /gb=GW513365 /gi=289092586 /ug=Ago.4027 /len=678
gnl|UG|Ago#S58074132 IvAg3p_19691 Aphis gossypii cDNA /gb=GW513368 /gi=289092589 /ug=Ago.7312 /len=674
gnl|UG|Ago#S58074138 IvAg3p_19693 Aphis gossypii cDNA /gb=GW513370 /gi=289092591 /ug=Ago.5091 /len=732
gnl|UG|Ago#S58074300 IvAg3p_19747 Aphis gossypii cDNA /gb=GW513424 /gi=289092020 /ug=Ago.7315 /len=658
gnl|UG|Ago#S58074333 IvAg3p_19758 Aphis gossypii cDNA /gb=GW513435 /gi=289092031 /ug=Ago.7319 /len=659
gnl|UG|Ago#S58074489 IvAg3p_19811 Aphis gossypii cDNA /gb=GW513488 /gi=289092084 /ug=Ago.3972 /len=709
gnl|UG|Ago#S58074498 IvAg3p_19814 Aphis gossypii cDNA /gb=GW513491 /gi=289092087 /ug=Ago.6491 /len=591
gnl|UG|Ago#S58074501 IvAg3p_19815 Aphis gossypii cDNA /gb=GW513492 /gi=289092088 /ug=Ago.5119 /len=664
gnl|UG|Ago#S58074561 IvAg3p_19835 Aphis gossypii cDNA /gb=GW513512 /gi=289092108 /ug=Ago.3518 /len=724
gnl|UG|Ago#S58074602 IvAg3p_19849 Aphis gossypii cDNA /gb=GW513526 /gi=289092122 /ug=Ago.4744 /len=697
gnl|UG|Ago#S58074605 IvAg3p_19850 Aphis gossypii cDNA /gb=GW513527 /gi=289092123 /ug=Ago.6974 /len=598
gnl|UG|Ago#S58074608 IvAg3p_19851 Aphis gossypii cDNA /gb=GW513528 /gi=289092124 /ug=Ago.2767 /len=692
gnl|UG|Ago#S58074664 IvAg3p_19871 Aphis gossypii cDNA /gb=GW513547 /gi=289092143 /ug=Ago.5082 /len=582
gnl|UG|Ago#S58074727 IvAg3p_19892 Aphis gossypii cDNA /gb=GW513568 /gi=289092164 /ug=Ago.1720 /len=692
gnl|UG|Ago#S58074744 IvAg3p_19898 Aphis gossypii cDNA /gb=GW513574 /gi=289092170 /ug=Ago.5009 /len=694
gnl|UG|Ago#S58074778 IvAg3p_19909 Aphis gossypii cDNA /gb=GW513585 /gi=289092181 /ug=Ago.7338 /len=713
gnl|UG|Ago#S58074790 IvAg3p_19913 Aphis gossypii cDNA /gb=GW513589 /gi=289092185 /ug=Ago.5373 /len=694
gnl|UG|Ago#S58074796 IvAg3p_19915 Aphis gossypii cDNA /gb=GW513591 /gi=289092187 /ug=Ago.4603 /len=628
gnl|UG|Ago#S58074799 IvAg3p_19916 Aphis gossypii cDNA /gb=GW513592 /gi=289092188 /ug=Ago.7340 /len=669
gnl|UG|Ago#S58074811 IvAg3p_19920 Aphis gossypii cDNA /gb=GW513596 /gi=289092192 /ug=Ago.2566 /len=731
gnl|UG|Ago#S58074882 IvAg3p_19944 Aphis gossypii cDNA /gb=GW513620 /gi=289092216 /ug=Ago.2858 /len=707
gnl|UG|Ago#S58074885 IvAg3p_19945 Aphis gossypii cDNA /gb=GW513621 /gi=289092217 /ug=Ago.7346 /len=621
gnl|UG|Ago#S58074908 IvAg3p_19953 Aphis gossypii cDNA /gb=GW513629 /gi=289092225 /ug=Ago.4675 /len=720
gnl|UG|Ago#S58074985 IvAg3p_19979 Aphis gossypii cDNA /gb=GW513655 /gi=289092251 /ug=Ago.7352 /len=698
gnl|UG|Ago#S58074997 IvAg3p_19983 Aphis gossypii cDNA /gb=GW513659 /gi=289092255 /ug=Ago.3951 /len=753
gnl|UG|Ago#S58075104 IvAg3p_20019 Aphis gossypii cDNA /gb=GW513695 /gi=289092291 /ug=Ago.2271 /len=655
gnl|UG|Ago#S58075131 IvAg3p_20028 Aphis gossypii cDNA /gb=GW513704 /gi=289092300 /ug=Ago.4734 /len=754
gnl|UG|Ago#S58075137 IvAg3p_20030 Aphis gossypii cDNA /gb=GW513706 /gi=289092302 /ug=Ago.4246 /len=691
gnl|UG|Ago#S58075196 IvAg3p_20050 Aphis gossypii cDNA /gb=GW513726 /gi=289092322 /ug=Ago.4372 /len=713
gnl|UG|Ago#S58075202 IvAg3p_20053 Aphis gossypii cDNA /gb=GW513729 /gi=289092325 /ug=Ago.5479 /len=693
gnl|UG|Ago#S58075299 IvAg3p_20091 Aphis gossypii cDNA /gb=GW513767 /gi=289092363 /ug=Ago.6481 /len=648
gnl|UG|Ago#S58075376 IvAg3p_20118 Aphis gossypii cDNA /gb=GW513794 /gi=289092390 /ug=Ago.4015 /len=721
gnl|UG|Ago#S58075529 IvAg3p_20162 Aphis gossypii cDNA /gb=GW513838 /gi=289092434 /ug=Ago.93 /len=668
gnl|UG|Ago#S58075795 IvAg3p_20248 Aphis gossypii cDNA /gb=GW513924 /gi=289092520 /ug=Ago.314 /len=665
gnl|UG|Ago#S58075804 IvAg3p_20251 Aphis gossypii cDNA /gb=GW513927 /gi=289092523 /ug=Ago.1532 /len=730
gnl|UG|Ago#S58075831 IvAg3p_20260 Aphis gossypii cDNA /gb=GW513936 /gi=289092532 /ug=Ago.2478 /len=601
gnl|UG|Ago#S58075846 IvAg3p_20265 Aphis gossypii cDNA /gb=GW513941 /gi=289092537 /ug=Ago.969 /len=675
gnl|UG|Ago#S58075909 IvAg3p_20286 Aphis gossypii cDNA /gb=GW513962 /gi=289092558 /ug=Ago.7388 /len=692
gnl|UG|Ago#S58075971 IvAg5p_00024 Aphis gossypii cDNA /gb=GW513983 /gi=289092579 /ug=Ago.7389 /len=652
gnl|UG|Ago#S58075995 IvAg5p_00047 Aphis gossypii cDNA /gb=GW513991 /gi=289093515 /ug=Ago.4214 /len=758
gnl|UG|Ago#S58076004 IvAg5p_00053 Aphis gossypii cDNA /gb=GW513994 /gi=289093518 /ug=Ago.5762 /len=672
gnl|UG|Ago#S58076061 IvAg5p_00104 Aphis gossypii cDNA /gb=GW514013 /gi=289093537 /ug=Ago.7397 /len=700
gnl|UG|Ago#S58076082 IvAg5p_20306 Aphis gossypii cDNA /gb=GW514020 /gi=289093544 /ug=Ago.7398 /len=559
gnl|UG|Ago#S58076109 IvAg5p_00149 Aphis gossypii cDNA /gb=GW514029 /gi=289093553 /ug=Ago.4146 /len=733
gnl|UG|Ago#S58076216 IvAg5p_00235 Aphis gossypii cDNA /gb=GW514064 /gi=289093588 /ug=Ago.3261 /len=651
gnl|UG|Ago#S58076225 IvAg5p_20313 Aphis gossypii cDNA /gb=GW514067 /gi=289093591 /ug=Ago.1570 /len=766
gnl|UG|Ago#S58076237 IvAg5p_00261 Aphis gossypii cDNA /gb=GW514071 /gi=289093595 /ug=Ago.7413 /len=615
gnl|UG|Ago#S58076392 IvAg5p_00634 Aphis gossypii cDNA /gb=GW514130 /gi=289093654 /ug=Ago.2836 /len=703
gnl|UG|Ago#S58076520 IvAg5p_00755 Aphis gossypii cDNA /gb=GW514171 /gi=289093695 /ug=Ago.2844 /len=727
gnl|UG|Ago#S58076532 IvAg5p_20345 Aphis gossypii cDNA /gb=GW514175 /gi=289093699 /ug=Ago.3879 /len=744
gnl|UG|Ago#S58076622 IvAg5p_20358 Aphis gossypii cDNA /gb=GW514205 /gi=289093729 /ug=Ago.7455 /len=676
gnl|UG|Ago#S58076694 IvAg5p_01853 Aphis gossypii cDNA /gb=GW514229 /gi=289093753 /ug=Ago.581 /len=692
gnl|UG|Ago#S58076895 IvAg5p_03074 Aphis gossypii cDNA /gb=GW514295 /gi=289093819 /ug=Ago.816 /len=784
gnl|UG|Ago#S58077015 IvAg5p_03687 Aphis gossypii cDNA /gb=GW514335 /gi=289093859 /ug=Ago.835 /len=672
gnl|UG|Ago#S58077018 IvAg5p_03694 Aphis gossypii cDNA /gb=GW514336 /gi=289093860 /ug=Ago.7504 /len=761
gnl|UG|Ago#S58077027 IvAg5p_03698 Aphis gossypii cDNA /gb=GW514339 /gi=289093863 /ug=Ago.3866 /len=750
gnl|UG|Ago#S58077039 IvAg5p_03768 Aphis gossypii cDNA /gb=GW514343 /gi=289093867 /ug=Ago.7506 /len=701
gnl|UG|Ago#S58077042 IvAg5p_03781 Aphis gossypii cDNA /gb=GW514344 /gi=289093868 /ug=Ago.4541 /len=743
gnl|UG|Ago#S58077073 IvAg5p_20402 Aphis gossypii cDNA /gb=GW514355 /gi=289093879 /ug=Ago.3355 /len=773
gnl|UG|Ago#S58077076 IvAg5p_03900 Aphis gossypii cDNA /gb=GW514356 /gi=289093880 /ug=Ago.7511 /len=760
gnl|UG|Ago#S58077085 IvAg5p_03924 Aphis gossypii cDNA /gb=GW514359 /gi=289093883 /ug=Ago.4179 /len=727
gnl|UG|Ago#S58077091 IvAg5p_03926 Aphis gossypii cDNA /gb=GW514361 /gi=289093885 /ug=Ago.940 /len=695
gnl|UG|Ago#S58077103 IvAg5p_03936 Aphis gossypii cDNA /gb=GW514365 /gi=289093889 /ug=Ago.1152 /len=751
gnl|UG|Ago#S58077133 IvAg5p_04089 Aphis gossypii cDNA /gb=GW514374 /gi=289093898 /ug=Ago.3519 /len=790
gnl|UG|Ago#S58077139 IvAg5p_20411 Aphis gossypii cDNA /gb=GW514376 /gi=289093900 /ug=Ago.7518 /len=667
gnl|UG|Ago#S58077160 IvAg5p_04320 Aphis gossypii cDNA /gb=GW514384 /gi=289093908 /ug=Ago.4495 /len=763
gnl|UG|Ago#S58077278 IvAg5p_20424 Aphis gossypii cDNA /gb=GW514425 /gi=289093949 /ug=Ago.3187 /len=742
gnl|UG|Ago#S58077284 IvAg5p_04648 Aphis gossypii cDNA /gb=GW514427 /gi=289093951 /ug=Ago.4719 /len=711
gnl|UG|Ago#S58077525 IvAg5p_04815 Aphis gossypii cDNA /gb=GW514510 /gi=289094034 /ug=Ago.7461 /len=750
gnl|UG|Ago#S58077534 IvAg5p_04819 Aphis gossypii cDNA /gb=GW514513 /gi=289094037 /ug=Ago.255 /len=689
gnl|UG|Ago#S58077589 IvAg5p_04827 Aphis gossypii cDNA /gb=GW514523 /gi=289094047 /ug=Ago.3264 /len=740
gnl|UG|Ago#S58077646 IvAg5p_20459 Aphis gossypii cDNA /gb=GW514542 /gi=289094066 /ug=Ago.7569 /len=673
gnl|UG|Ago#S58077661 IvAg5p_04845 Aphis gossypii cDNA /gb=GW514547 /gi=289094071 /ug=Ago.2539 /len=661
gnl|UG|Ago#S58077685 IvAg5p_20462 Aphis gossypii cDNA /gb=GW514555 /gi=289094079 /ug=Ago.7572 /len=671
gnl|UG|Ago#S58077707 IvAg5p_20467 Aphis gossypii cDNA /gb=GW514563 /gi=289094087 /ug=Ago.601 /len=694
gnl|UG|Ago#S58077722 IvAg5p_04858 Aphis gossypii cDNA /gb=GW514568 /gi=289094092 /ug=Ago.576 /len=792
gnl|UG|Ago#S58077734 IvAg5p_20472 Aphis gossypii cDNA /gb=GW514572 /gi=289094096 /ug=Ago.5621 /len=703
gnl|UG|Ago#S58077752 IvAg5p_04863 Aphis gossypii cDNA /gb=GW514578 /gi=289094102 /ug=Ago.1736 /len=724
gnl|UG|Ago#S58077815 IvAg5p_04879 Aphis gossypii cDNA /gb=GW514600 /gi=289094124 /ug=Ago.4810 /len=766
gnl|UG|Ago#S58077908 IvAg5p_04903 Aphis gossypii cDNA /gb=GW514638 /gi=289094162 /ug=Ago.765 /len=597
gnl|UG|Ago#S58077936 IvAg5p_20501 Aphis gossypii cDNA /gb=GW514650 /gi=289094174 /ug=Ago.7597 /len=751
gnl|UG|Ago#S58077991 IvAg5p_04928 Aphis gossypii cDNA /gb=GW514669 /gi=289094193 /ug=Ago.3152 /len=767
gnl|UG|Ago#S58078099 IvAg5p_04960 Aphis gossypii cDNA /gb=GW514706 /gi=289094230 /ug=Ago.4251 /len=761
gnl|UG|Ago#S58078172 IvAg5p_04983 Aphis gossypii cDNA /gb=GW514730 /gi=289094254 /ug=Ago.1356 /len=800
gnl|UG|Ago#S58078199 IvAg5p_04989 Aphis gossypii cDNA /gb=GW514739 /gi=289094263 /ug=Ago.7620 /len=720
gnl|UG|Ago#S58078208 IvAg5p_20520 Aphis gossypii cDNA /gb=GW514742 /gi=289094266 /ug=Ago.3862 /len=761
gnl|UG|Ago#S58078214 IvAg5p_20521 Aphis gossypii cDNA /gb=GW514744 /gi=289094268 /ug=Ago.2056 /len=748
gnl|UG|Ago#S58078226 IvAg5p_04997 Aphis gossypii cDNA /gb=GW514748 /gi=289094272 /ug=Ago.7623 /len=728
gnl|UG|Ago#S58078232 IvAg5p_05001 Aphis gossypii cDNA /gb=GW514750 /gi=289094274 /ug=Ago.7624 /len=762
gnl|UG|Ago#S58078262 IvAg5p_05014 Aphis gossypii cDNA /gb=GW514760 /gi=289094284 /ug=Ago.4847 /len=760
gnl|UG|Ago#S58078288 IvAg5p_05018 Aphis gossypii cDNA /gb=GW514763 /gi=289094287 /ug=Ago.113 /len=752
gnl|UG|Ago#S58078319 IvAg5p_05030 Aphis gossypii cDNA /gb=GW514772 /gi=289094296 /ug=Ago.7513 /len=790
gnl|UG|Ago#S58078322 IvAg5p_05032 Aphis gossypii cDNA /gb=GW514773 /gi=289094297 /ug=Ago.331 /len=756
gnl|UG|Ago#S58078336 IvAg5p_05039 Aphis gossypii cDNA /gb=GW514779 /gi=289094303 /ug=Ago.7230 /len=829
gnl|UG|Ago#S58078341 IvAg5p_05041 Aphis gossypii cDNA /gb=GW514781 /gi=289094305 /ug=Ago.7539 /len=713
gnl|UG|Ago#S58078386 IvAg5p_05051 Aphis gossypii cDNA /gb=GW514796 /gi=289094320 /ug=Ago.7637 /len=696
gnl|UG|Ago#S58078389 IvAg5p_20530 Aphis gossypii cDNA /gb=GW514797 /gi=289094321 /ug=Ago.7638 /len=700
gnl|UG|Ago#S58078392 IvAg5p_05054 Aphis gossypii cDNA /gb=GW514798 /gi=289094322 /ug=Ago.4856 /len=774
gnl|UG|Ago#S58078427 IvAg5p_05063 Aphis gossypii cDNA /gb=GW514809 /gi=289094333 /ug=Ago.2354 /len=742
gnl|UG|Ago#S58078433 IvAg5p_05065 Aphis gossypii cDNA /gb=GW514811 /gi=289094335 /ug=Ago.4860 /len=736
gnl|UG|Ago#S58078454 IvAg5p_05073 Aphis gossypii cDNA /gb=GW514818 /gi=289094342 /ug=Ago.7645 /len=735
gnl|UG|Ago#S58078484 IvAg5p_05081 Aphis gossypii cDNA /gb=GW514828 /gi=289094352 /ug=Ago.7648 /len=752
gnl|UG|Ago#S58078506 IvAg5p_05089 Aphis gossypii cDNA /gb=GW514835 /gi=289094359 /ug=Ago.2415 /len=768
gnl|UG|Ago#S58078515 IvAg5p_05092 Aphis gossypii cDNA /gb=GW514838 /gi=289094362 /ug=Ago.7654 /len=736
gnl|UG|Ago#S58078533 IvAg5p_05098 Aphis gossypii cDNA /gb=GW514844 /gi=289094368 /ug=Ago.7555 /len=783
gnl|UG|Ago#S58078536 IvAg5p_05100 Aphis gossypii cDNA /gb=GW514845 /gi=289094369 /ug=Ago.4868 /len=774
gnl|UG|Ago#S58078551 IvAg5p_05106 Aphis gossypii cDNA /gb=GW514850 /gi=289094374 /ug=Ago.7659 /len=714
gnl|UG|Ago#S58078588 IvAg5p_05121 Aphis gossypii cDNA /gb=GW514863 /gi=289094387 /ug=Ago.7482 /len=655
gnl|UG|Ago#S58078594 IvAg5p_05124 Aphis gossypii cDNA /gb=GW514865 /gi=289094389 /ug=Ago.4874 /len=634
gnl|UG|Ago#S58078651 IvAg5p_05145 Aphis gossypii cDNA /gb=GW514884 /gi=289094408 /ug=Ago.7467 /len=700
gnl|UG|Ago#S58078669 IvAg5p_05149 Aphis gossypii cDNA /gb=GW514890 /gi=289094414 /ug=Ago.7669 /len=676
gnl|UG|Ago#S58078687 IvAg5p_05157 Aphis gossypii cDNA /gb=GW514896 /gi=289094420 /ug=Ago.4263 /len=780
gnl|UG|Ago#S58078696 IvAg5p_05159 Aphis gossypii cDNA /gb=GW514899 /gi=289094423 /ug=Ago.3928 /len=758
gnl|UG|Ago#S58078708 IvAg5p_05161 Aphis gossypii cDNA /gb=GW514903 /gi=289094427 /ug=Ago.7674 /len=711
gnl|UG|Ago#S58078735 IvAg5p_05171 Aphis gossypii cDNA /gb=GW514912 /gi=289094436 /ug=Ago.2364 /len=768
gnl|UG|Ago#S58078781 IvAg5p_05189 Aphis gossypii cDNA /gb=GW514928 /gi=289094452 /ug=Ago.7679 /len=697
gnl|UG|Ago#S58078800 IvAg5p_05199 Aphis gossypii cDNA /gb=GW514939 /gi=289094463 /ug=Ago.4890 /len=734
gnl|UG|Ago#S58078802 IvAg5p_05201 Aphis gossypii cDNA /gb=GW514941 /gi=289094465 /ug=Ago.4825 /len=736
gnl|UG|Ago#S58078820 IvAg5p_05210 Aphis gossypii cDNA /gb=GW514949 /gi=289094473 /ug=Ago.1719 /len=732
gnl|UG|Ago#S58078888 IvAg5p_05231 Aphis gossypii cDNA /gb=GW514971 /gi=289095552 /ug=Ago.7688 /len=685
gnl|UG|Ago#S58078914 IvAg5p_05237 Aphis gossypii cDNA /gb=GW514980 /gi=289095561 /ug=Ago.4644 /len=727
gnl|UG|Ago#S58078933 IvAg5p_20565 Aphis gossypii cDNA /gb=GW514986 /gi=289095567 /ug=Ago.7694 /len=703
gnl|UG|Ago#S58078955 IvAg5p_05252 Aphis gossypii cDNA /gb=GW514993 /gi=289095574 /ug=Ago.4902 /len=739
gnl|UG|Ago#S58078985 IvAg5p_20571 Aphis gossypii cDNA /gb=GW515003 /gi=289095584 /ug=Ago.7700 /len=702
gnl|UG|Ago#S58078994 IvAg5p_05263 Aphis gossypii cDNA /gb=GW515006 /gi=289095587 /ug=Ago.4907 /len=756
gnl|UG|Ago#S58079022 IvAg5p_05271 Aphis gossypii cDNA /gb=GW515015 /gi=289095596 /ug=Ago.7701 /len=693
gnl|UG|Ago#S58079032 IvAg5p_20575 Aphis gossypii cDNA /gb=GW515019 /gi=289095600 /ug=Ago.7702 /len=719
gnl|UG|Ago#S58079049 IvAg5p_20577 Aphis gossypii cDNA /gb=GW515025 /gi=289095606 /ug=Ago.7704 /len=533
gnl|UG|Ago#S58079090 IvAg5p_05293 Aphis gossypii cDNA /gb=GW515038 /gi=289095619 /ug=Ago.7707 /len=780
gnl|UG|Ago#S58079102 IvAg5p_20582 Aphis gossypii cDNA /gb=GW515042 /gi=289095623 /ug=Ago.7708 /len=624
gnl|UG|Ago#S58079105 IvAg5p_05296 Aphis gossypii cDNA /gb=GW515043 /gi=289095624 /ug=Ago.7546 /len=732
gnl|UG|Ago#S58079108 IvAg5p_05297 Aphis gossypii cDNA /gb=GW515044 /gi=289095625 /ug=Ago.4914 /len=683
gnl|UG|Ago#S58079120 IvAg5p_05305 Aphis gossypii cDNA /gb=GW515048 /gi=289095629 /ug=Ago.7399 /len=717
gnl|UG|Ago#S58079123 IvAg5p_05307 Aphis gossypii cDNA /gb=GW515049 /gi=289095630 /ug=Ago.7709 /len=680
gnl|UG|Ago#S58079144 IvAg5p_05313 Aphis gossypii cDNA /gb=GW515056 /gi=289095637 /ug=Ago.3335 /len=688
gnl|UG|Ago#S58079160 IvAg5p_05315 Aphis gossypii cDNA /gb=GW515061 /gi=289095642 /ug=Ago.1992 /len=715
gnl|UG|Ago#S58079289 IvAg5p_05357 Aphis gossypii cDNA /gb=GW515105 /gi=289095686 /ug=Ago.3371 /len=749
gnl|UG|Ago#S58079325 IvAg5p_05369 Aphis gossypii cDNA /gb=GW515117 /gi=289095698 /ug=Ago.7731 /len=778
gnl|UG|Ago#S58079357 IvAg5p_05377 Aphis gossypii cDNA /gb=GW515127 /gi=289095708 /ug=Ago.7733 /len=719
gnl|UG|Ago#S58079370 IvAg5p_20607 Aphis gossypii cDNA /gb=GW515131 /gi=289095712 /ug=Ago.3359 /len=723
gnl|UG|Ago#S58079385 IvAg5p_05385 Aphis gossypii cDNA /gb=GW515136 /gi=289095717 /ug=Ago.7734 /len=729
gnl|UG|Ago#S58079394 IvAg5p_05389 Aphis gossypii cDNA /gb=GW515139 /gi=289095720 /ug=Ago.7735 /len=691
gnl|UG|Ago#S58079499 IvAg5p_20615 Aphis gossypii cDNA /gb=GW515175 /gi=289095756 /ug=Ago.7739 /len=714
gnl|UG|Ago#S58079512 IvAg5p_05424 Aphis gossypii cDNA /gb=GW515179 /gi=289095760 /ug=Ago.4740 /len=714
gnl|UG|Ago#S58079518 IvAg5p_05426 Aphis gossypii cDNA /gb=GW515181 /gi=289095762 /ug=Ago.1281 /len=694
gnl|UG|Ago#S58079571 IvAg5p_05444 Aphis gossypii cDNA /gb=GW515199 /gi=289095780 /ug=Ago.4940 /len=726
gnl|UG|Ago#S58079577 IvAg5p_05446 Aphis gossypii cDNA /gb=GW515201 /gi=289095782 /ug=Ago.4941 /len=722
gnl|UG|Ago#S58079777 IvAg5p_05509 Aphis gossypii cDNA /gb=GW515267 /gi=289095848 /ug=Ago.642 /len=754
gnl|UG|Ago#S58079789 IvAg5p_05512 Aphis gossypii cDNA /gb=GW515271 /gi=289095852 /ug=Ago.7761 /len=665
gnl|UG|Ago#S58079822 IvAg5p_20637 Aphis gossypii cDNA /gb=GW515282 /gi=289095863 /ug=Ago.7764 /len=780
gnl|UG|Ago#S58079922 IvAg5p_05549 Aphis gossypii cDNA /gb=GW515316 /gi=289095897 /ug=Ago.4963 /len=699
gnl|UG|Ago#S58079934 IvAg5p_20648 Aphis gossypii cDNA /gb=GW515320 /gi=289095901 /ug=Ago.7774 /len=738
gnl|UG|Ago#S58079988 IvAg5p_05570 Aphis gossypii cDNA /gb=GW515338 /gi=289095919 /ug=Ago.2497 /len=693
gnl|UG|Ago#S58080015 IvAg5p_05578 Aphis gossypii cDNA /gb=GW515347 /gi=289095928 /ug=Ago.7780 /len=727
gnl|UG|Ago#S58080045 IvAg5p_05585 Aphis gossypii cDNA /gb=GW515357 /gi=289095938 /ug=Ago.1203 /len=667
gnl|UG|Ago#S58080060 IvAg5p_05590 Aphis gossypii cDNA /gb=GW515362 /gi=289095943 /ug=Ago.4973 /len=772
gnl|UG|Ago#S58080144 IvAg5p_05615 Aphis gossypii cDNA /gb=GW515389 /gi=289095970 /ug=Ago.4903 /len=727
gnl|UG|Ago#S58080156 IvAg5p_05617 Aphis gossypii cDNA /gb=GW515393 /gi=289095974 /ug=Ago.2255 /len=739
gnl|UG|Ago#S58080162 IvAg5p_05618 Aphis gossypii cDNA /gb=GW515395 /gi=289095976 /ug=Ago.840 /len=748
gnl|UG|Ago#S58080177 IvAg5p_20671 Aphis gossypii cDNA /gb=GW515400 /gi=289095981 /ug=Ago.2467 /len=756
gnl|UG|Ago#S58080185 IvAg5p_20673 Aphis gossypii cDNA /gb=GW515404 /gi=289095985 /ug=Ago.7793 /len=742
gnl|UG|Ago#S58080198 IvAg5p_05632 Aphis gossypii cDNA /gb=GW515416 /gi=289095997 /ug=Ago.5986 /len=659
gnl|UG|Ago#S58080217 IvAg5p_05639 Aphis gossypii cDNA /gb=GW515426 /gi=289096007 /ug=Ago.5490 /len=763
gnl|UG|Ago#S58080244 IvAg5p_05647 Aphis gossypii cDNA /gb=GW515435 /gi=289096016 /ug=Ago.3381 /len=746
gnl|UG|Ago#S58080256 IvAg5p_05651 Aphis gossypii cDNA /gb=GW515439 /gi=289096020 /ug=Ago.1056 /len=791
gnl|UG|Ago#S58080259 IvAg5p_05652 Aphis gossypii cDNA /gb=GW515440 /gi=289096021 /ug=Ago.2910 /len=757
gnl|UG|Ago#S58080278 IvAg5p_20682 Aphis gossypii cDNA /gb=GW515446 /gi=289096027 /ug=Ago.1404 /len=740
gnl|UG|Ago#S58080295 IvAg5p_05663 Aphis gossypii cDNA /gb=GW515451 /gi=289096032 /ug=Ago.1880 /len=786
gnl|UG|Ago#S58080315 IvAg5p_05669 Aphis gossypii cDNA /gb=GW515458 /gi=289096039 /ug=Ago.3688 /len=772
gnl|UG|Ago#S58080337 IvAg5p_05678 Aphis gossypii cDNA /gb=GW515466 /gi=289096047 /ug=Ago.1352 /len=767
gnl|UG|Ago#S58080352 IvAg5p_05683 Aphis gossypii cDNA /gb=GW515471 /gi=289096052 /ug=Ago.2832 /len=736
gnl|UG|Ago#S58080355 IvAg5p_05684 Aphis gossypii cDNA /gb=GW515472 /gi=289096053 /ug=Ago.5377 /len=710
gnl|UG|Ago#S58080364 IvAg5p_05687 Aphis gossypii cDNA /gb=GW515475 /gi=289096056 /ug=Ago.4996 /len=749
gnl|UG|Ago#S58080388 IvAg5p_20686 Aphis gossypii cDNA /gb=GW515483 /gi=289096064 /ug=Ago.7697 /len=758
gnl|UG|Ago#S58080409 IvAg5p_20690 Aphis gossypii cDNA /gb=GW515490 /gi=289096071 /ug=Ago.6510 /len=772
gnl|UG|Ago#S58080418 IvAg5p_05701 Aphis gossypii cDNA /gb=GW515493 /gi=289096074 /ug=Ago.4409 /len=675
gnl|UG|Ago#S58080442 IvAg5p_05709 Aphis gossypii cDNA /gb=GW515499 /gi=289096080 /ug=Ago.7817 /len=677
gnl|UG|Ago#S58080488 IvAg5p_05721 Aphis gossypii cDNA /gb=GW515514 /gi=289096095 /ug=Ago.7822 /len=629
gnl|UG|Ago#S58080500 IvAg5p_05725 Aphis gossypii cDNA /gb=GW515518 /gi=289096099 /ug=Ago.5008 /len=735
gnl|UG|Ago#S58080520 IvAg5p_05732 Aphis gossypii cDNA /gb=GW515525 /gi=289096106 /ug=Ago.5012 /len=698
gnl|UG|Ago#S58080538 IvAg5p_05740 Aphis gossypii cDNA /gb=GW515534 /gi=289096115 /ug=Ago.7829 /len=547
gnl|UG|Ago#S58080541 IvAg5p_05741 Aphis gossypii cDNA /gb=GW515535 /gi=289096116 /ug=Ago.7830 /len=683
gnl|UG|Ago#S58080565 IvAg5p_05748 Aphis gossypii cDNA /gb=GW515543 /gi=289096124 /ug=Ago.7833 /len=708
gnl|UG|Ago#S58080583 IvAg5p_05754 Aphis gossypii cDNA /gb=GW515549 /gi=289096130 /ug=Ago.5015 /len=748
gnl|UG|Ago#S58080613 IvAg5p_05764 Aphis gossypii cDNA /gb=GW515559 /gi=289096140 /ug=Ago.2146 /len=708
gnl|UG|Ago#S58080625 IvAg5p_05767 Aphis gossypii cDNA /gb=GW515563 /gi=289096144 /ug=Ago.2866 /len=783
gnl|UG|Ago#S58080680 IvAg5p_05782 Aphis gossypii cDNA /gb=GW515581 /gi=289096162 /ug=Ago.5019 /len=704
gnl|UG|Ago#S58080689 IvAg5p_05788 Aphis gossypii cDNA /gb=GW515584 /gi=289096165 /ug=Ago.3858 /len=760
gnl|UG|Ago#S58080711 IvAg5p_05795 Aphis gossypii cDNA /gb=GW515592 /gi=289096173 /ug=Ago.3502 /len=711
gnl|UG|Ago#S58080726 IvAg5p_05807 Aphis gossypii cDNA /gb=GW515603 /gi=289096184 /ug=Ago.7848 /len=697
gnl|UG|Ago#S58080738 IvAg5p_05808 Aphis gossypii cDNA /gb=GW515607 /gi=289096188 /ug=Ago.7402 /len=666
gnl|UG|Ago#S58080783 IvAg5p_05825 Aphis gossypii cDNA /gb=GW515622 /gi=289096203 /ug=Ago.4937 /len=719
gnl|UG|Ago#S58080842 IvAg5p_05840 Aphis gossypii cDNA /gb=GW515638 /gi=289096219 /ug=Ago.7860 /len=692
gnl|UG|Ago#S58080852 IvAg5p_05842 Aphis gossypii cDNA /gb=GW515641 /gi=289096222 /ug=Ago.1688 /len=707
gnl|UG|Ago#S58080883 IvAg5p_05852 Aphis gossypii cDNA /gb=GW515650 /gi=289096231 /ug=Ago.7729 /len=713
gnl|UG|Ago#S58080925 IvAg5p_05865 Aphis gossypii cDNA /gb=GW515664 /gi=289096245 /ug=Ago.4172 /len=774
gnl|UG|Ago#S58080931 IvAg5p_05867 Aphis gossypii cDNA /gb=GW515666 /gi=289096247 /ug=Ago.7869 /len=770
gnl|UG|Ago#S58080937 IvAg5p_05869 Aphis gossypii cDNA /gb=GW515668 /gi=289096249 /ug=Ago.3354 /len=772
gnl|UG|Ago#S58080943 IvAg5p_05871 Aphis gossypii cDNA /gb=GW515670 /gi=289096251 /ug=Ago.3166 /len=751
gnl|UG|Ago#S58080997 IvAg5p_05892 Aphis gossypii cDNA /gb=GW515688 /gi=289096269 /ug=Ago.5040 /len=715
gnl|UG|Ago#S58081000 IvAg5p_05893 Aphis gossypii cDNA /gb=GW515689 /gi=289096270 /ug=Ago.5041 /len=736
gnl|UG|Ago#S58081057 IvAg5p_20730 Aphis gossypii cDNA /gb=GW515708 /gi=289096289 /ug=Ago.167 /len=705
gnl|UG|Ago#S58081075 IvAg5p_05909 Aphis gossypii cDNA /gb=GW515714 /gi=289096295 /ug=Ago.4899 /len=715
gnl|UG|Ago#S58081087 IvAg5p_05912 Aphis gossypii cDNA /gb=GW515718 /gi=289096299 /ug=Ago.1447 /len=677
gnl|UG|Ago#S58081090 IvAg5p_05913 Aphis gossypii cDNA /gb=GW515719 /gi=289096300 /ug=Ago.7885 /len=792
gnl|UG|Ago#S58081117 IvAg5p_05921 Aphis gossypii cDNA /gb=GW515728 /gi=289096309 /ug=Ago.7889 /len=699
gnl|UG|Ago#S58081120 IvAg5p_05922 Aphis gossypii cDNA /gb=GW515729 /gi=289096310 /ug=Ago.1989 /len=779
gnl|UG|Ago#S58081126 IvAg5p_05924 Aphis gossypii cDNA /gb=GW515731 /gi=289096312 /ug=Ago.7890 /len=724
gnl|UG|Ago#S58081150 IvAg5p_05932 Aphis gossypii cDNA /gb=GW515739 /gi=289096320 /ug=Ago.4870 /len=728
gnl|UG|Ago#S58081191 IvAg5p_05943 Aphis gossypii cDNA /gb=GW515753 /gi=289096334 /ug=Ago.5053 /len=739
gnl|UG|Ago#S58081194 IvAg5p_05944 Aphis gossypii cDNA /gb=GW515754 /gi=289096335 /ug=Ago.5054 /len=743
gnl|UG|Ago#S58081197 IvAg5p_05945 Aphis gossypii cDNA /gb=GW515755 /gi=289096336 /ug=Ago.1229 /len=714
gnl|UG|Ago#S58081200 IvAg5p_20742 Aphis gossypii cDNA /gb=GW515756 /gi=289096337 /ug=Ago.7898 /len=722
gnl|UG|Ago#S58081245 IvAg5p_05959 Aphis gossypii cDNA /gb=GW515771 /gi=289096352 /ug=Ago.7902 /len=753
gnl|UG|Ago#S58081263 IvAg5p_20747 Aphis gossypii cDNA /gb=GW515777 /gi=289096358 /ug=Ago.3329 /len=761
gnl|UG|Ago#S58081290 IvAg5p_05971 Aphis gossypii cDNA /gb=GW515786 /gi=289096367 /ug=Ago.3214 /len=759
gnl|UG|Ago#S58081302 IvAg5p_05979 Aphis gossypii cDNA /gb=GW515790 /gi=289096371 /ug=Ago.7909 /len=681
gnl|UG|Ago#S58081314 IvAg5p_05983 Aphis gossypii cDNA /gb=GW515794 /gi=289096375 /ug=Ago.3614 /len=734
gnl|UG|Ago#S58081323 IvAg5p_05986 Aphis gossypii cDNA /gb=GW515797 /gi=289096378 /ug=Ago.2169 /len=743
gnl|UG|Ago#S58081332 IvAg5p_05989 Aphis gossypii cDNA /gb=GW515800 /gi=289096381 /ug=Ago.7382 /len=730
gnl|UG|Ago#S58081350 IvAg5p_05994 Aphis gossypii cDNA /gb=GW515806 /gi=289096387 /ug=Ago.5066 /len=685
gnl|UG|Ago#S58081367 IvAg5p_05999 Aphis gossypii cDNA /gb=GW515812 /gi=289096393 /ug=Ago.2074 /len=750
gnl|UG|Ago#S58081389 IvAg5p_06007 Aphis gossypii cDNA /gb=GW515820 /gi=289096401 /ug=Ago.7812 /len=760
gnl|UG|Ago#S58081401 IvAg5p_06011 Aphis gossypii cDNA /gb=GW515824 /gi=289096405 /ug=Ago.2060 /len=667
gnl|UG|Ago#S58081427 IvAg5p_20758 Aphis gossypii cDNA /gb=GW515833 /gi=289096414 /ug=Ago.7918 /len=729
gnl|UG|Ago#S58081446 IvAg5p_06022 Aphis gossypii cDNA /gb=GW515839 /gi=289096420 /ug=Ago.7920 /len=641
gnl|UG|Ago#S58081470 IvAg5p_06029 Aphis gossypii cDNA /gb=GW515847 /gi=289096428 /ug=Ago.3667 /len=726
gnl|UG|Ago#S58081482 IvAg5p_20761 Aphis gossypii cDNA /gb=GW515851 /gi=289096432 /ug=Ago.7803 /len=738
gnl|UG|Ago#S58081512 IvAg5p_06041 Aphis gossypii cDNA /gb=GW515860 /gi=289096441 /ug=Ago.1225 /len=780
gnl|UG|Ago#S58081528 IvAg5p_06046 Aphis gossypii cDNA /gb=GW515864 /gi=289096445 /ug=Ago.965 /len=748
gnl|UG|Ago#S58081608 IvAg5p_20769 Aphis gossypii cDNA /gb=GW515889 /gi=289096470 /ug=Ago.75 /len=784
gnl|UG|Ago#S58081641 IvAg5p_06077 Aphis gossypii cDNA /gb=GW515900 /gi=289096481 /ug=Ago.2847 /len=765
gnl|UG|Ago#S58081654 IvAg5p_06079 Aphis gossypii cDNA /gb=GW515904 /gi=289096485 /ug=Ago.420 /len=750
gnl|UG|Ago#S58081694 IvAg5p_06094 Aphis gossypii cDNA /gb=GW515920 /gi=289092600 /ug=Ago.1385 /len=811
gnl|UG|Ago#S58081697 IvAg5p_06095 Aphis gossypii cDNA /gb=GW515921 /gi=289092601 /ug=Ago.5078 /len=305
gnl|UG|Ago#S58081734 IvAg5p_06106 Aphis gossypii cDNA /gb=GW515934 /gi=289092614 /ug=Ago.1407 /len=714
gnl|UG|Ago#S58081767 IvAg5p_06118 Aphis gossypii cDNA /gb=GW515947 /gi=289092627 /ug=Ago.5039 /len=778
gnl|UG|Ago#S58081782 IvAg5p_06123 Aphis gossypii cDNA /gb=GW515952 /gi=289092632 /ug=Ago.3478 /len=750
gnl|UG|Ago#S58081795 IvAg5p_06128 Aphis gossypii cDNA /gb=GW515956 /gi=289092636 /ug=Ago.3267 /len=739
gnl|UG|Ago#S58081837 IvAg5p_06144 Aphis gossypii cDNA /gb=GW515971 /gi=289092651 /ug=Ago.5087 /len=770
gnl|UG|Ago#S58081846 IvAg5p_06145 Aphis gossypii cDNA /gb=GW515974 /gi=289092654 /ug=Ago.5088 /len=701
gnl|UG|Ago#S58081858 IvAg5p_06150 Aphis gossypii cDNA /gb=GW515978 /gi=289092658 /ug=Ago.5089 /len=740
gnl|UG|Ago#S58081875 IvAg5p_06157 Aphis gossypii cDNA /gb=GW515985 /gi=289092665 /ug=Ago.7941 /len=744
gnl|UG|Ago#S58081908 IvAg5p_06174 Aphis gossypii cDNA /gb=GW515997 /gi=289092677 /ug=Ago.7944 /len=803
gnl|UG|Ago#S58081935 IvAg5p_06185 Aphis gossypii cDNA /gb=GW516006 /gi=289092686 /ug=Ago.3620 /len=742
gnl|UG|Ago#S58081968 IvAg5p_20798 Aphis gossypii cDNA /gb=GW516016 /gi=289092696 /ug=Ago.2658 /len=755
gnl|UG|Ago#S58081983 IvAg5p_06202 Aphis gossypii cDNA /gb=GW516021 /gi=289092701 /ug=Ago.1373 /len=734
gnl|UG|Ago#S58081995 IvAg5p_06206 Aphis gossypii cDNA /gb=GW516025 /gi=289092705 /ug=Ago.1972 /len=672
gnl|UG|Ago#S58082005 IvAg5p_06211 Aphis gossypii cDNA /gb=GW516028 /gi=289092708 /ug=Ago.3980 /len=709
gnl|UG|Ago#S58082020 IvAg5p_06217 Aphis gossypii cDNA /gb=GW516033 /gi=289092713 /ug=Ago.7952 /len=640
gnl|UG|Ago#S58082025 IvAg5p_06221 Aphis gossypii cDNA /gb=GW516035 /gi=289092715 /ug=Ago.976 /len=799
gnl|UG|Ago#S58082034 IvAg5p_06226 Aphis gossypii cDNA /gb=GW516038 /gi=289092718 /ug=Ago.7954 /len=766
gnl|UG|Ago#S58082042 IvAg5p_06228 Aphis gossypii cDNA /gb=GW516041 /gi=289092721 /ug=Ago.91 /len=596
gnl|UG|Ago#S58082069 IvAg5p_20805 Aphis gossypii cDNA /gb=GW516050 /gi=289092730 /ug=Ago.7586 /len=784
gnl|UG|Ago#S58082072 IvAg5p_06242 Aphis gossypii cDNA /gb=GW516051 /gi=289092731 /ug=Ago.5107 /len=770
gnl|UG|Ago#S58082097 IvAg5p_06254 Aphis gossypii cDNA /gb=GW516062 /gi=289092742 /ug=Ago.2627 /len=743
gnl|UG|Ago#S58082130 IvAg5p_06264 Aphis gossypii cDNA /gb=GW516075 /gi=289092755 /ug=Ago.3654 /len=675
gnl|UG|Ago#S58082136 IvAg5p_06267 Aphis gossypii cDNA /gb=GW516077 /gi=289092757 /ug=Ago.3849 /len=749
gnl|UG|Ago#S58082160 IvAg5p_06274 Aphis gossypii cDNA /gb=GW516085 /gi=289092765 /ug=Ago.3223 /len=743
gnl|UG|Ago#S58082169 IvAg5p_06277 Aphis gossypii cDNA /gb=GW516088 /gi=289092768 /ug=Ago.7809 /len=670
gnl|UG|Ago#S58082190 IvAg5p_20815 Aphis gossypii cDNA /gb=GW516095 /gi=289092775 /ug=Ago.7961 /len=763
gnl|UG|Ago#S58082259 IvAg5p_20819 Aphis gossypii cDNA /gb=GW516118 /gi=289092798 /ug=Ago.2579 /len=662
gnl|UG|Ago#S58082304 IvAg5p_20825 Aphis gossypii cDNA /gb=GW516133 /gi=289092813 /ug=Ago.2692 /len=743
gnl|UG|Ago#S58082313 IvAg5p_06321 Aphis gossypii cDNA /gb=GW516136 /gi=289092816 /ug=Ago.3429 /len=764
gnl|UG|Ago#S58082370 IvAg5p_20831 Aphis gossypii cDNA /gb=GW516155 /gi=289092835 /ug=Ago.1956 /len=805
gnl|UG|Ago#S58082373 IvAg5p_06340 Aphis gossypii cDNA /gb=GW516156 /gi=289092836 /ug=Ago.7975 /len=632
gnl|UG|Ago#S58082418 IvAg5p_06352 Aphis gossypii cDNA /gb=GW516171 /gi=289092851 /ug=Ago.297 /len=771
gnl|UG|Ago#S58082439 IvAg5p_06360 Aphis gossypii cDNA /gb=GW516178 /gi=289092858 /ug=Ago.4272 /len=748
gnl|UG|Ago#S58082460 IvAg5p_20841 Aphis gossypii cDNA /gb=GW516185 /gi=289092865 /ug=Ago.6196 /len=692
gnl|UG|Ago#S58082472 IvAg5p_06375 Aphis gossypii cDNA /gb=GW516189 /gi=289092869 /ug=Ago.7985 /len=654
gnl|UG|Ago#S58082475 IvAg5p_20842 Aphis gossypii cDNA /gb=GW516190 /gi=289092870 /ug=Ago.7126 /len=557
gnl|UG|Ago#S58082580 IvAg5p_06412 Aphis gossypii cDNA /gb=GW516225 /gi=289092905 /ug=Ago.5104 /len=710
gnl|UG|Ago#S58082633 IvAg5p_06424 Aphis gossypii cDNA /gb=GW516243 /gi=289092923 /ug=Ago.1443 /len=822
gnl|UG|Ago#S58082664 IvAg5p_06432 Aphis gossypii cDNA /gb=GW516254 /gi=289092934 /ug=Ago.2187 /len=670
gnl|UG|Ago#S58082667 IvAg5p_06433 Aphis gossypii cDNA /gb=GW516255 /gi=289092935 /ug=Ago.8008 /len=618
gnl|UG|Ago#S58082675 IvAg5p_06435 Aphis gossypii cDNA /gb=GW516258 /gi=289092938 /ug=Ago.761 /len=773
gnl|UG|Ago#S58082681 IvAg5p_06438 Aphis gossypii cDNA /gb=GW516260 /gi=289092940 /ug=Ago.7114 /len=780
gnl|UG|Ago#S58082684 IvAg5p_20861 Aphis gossypii cDNA /gb=GW516261 /gi=289092941 /ug=Ago.5034 /len=810
gnl|UG|Ago#S58082709 IvAg5p_06444 Aphis gossypii cDNA /gb=GW516269 /gi=289092949 /ug=Ago.4323 /len=721
gnl|UG|Ago#S58082718 IvAg5p_06447 Aphis gossypii cDNA /gb=GW516272 /gi=289092952 /ug=Ago.2413 /len=722
gnl|UG|Ago#S58082724 IvAg5p_06448 Aphis gossypii cDNA /gb=GW516274 /gi=289092954 /ug=Ago.340 /len=778
gnl|UG|Ago#S58082733 IvAg5p_20867 Aphis gossypii cDNA /gb=GW516277 /gi=289092957 /ug=Ago.8011 /len=631
gnl|UG|Ago#S58082739 IvAg5p_06451 Aphis gossypii cDNA /gb=GW516279 /gi=289092959 /ug=Ago.2418 /len=764
gnl|UG|Ago#S58082742 IvAg5p_06452 Aphis gossypii cDNA /gb=GW516280 /gi=289092960 /ug=Ago.3792 /len=816
gnl|UG|Ago#S58082766 IvAg5p_06460 Aphis gossypii cDNA /gb=GW516288 /gi=289092968 /ug=Ago.3923 /len=624
gnl|UG|Ago#S58082772 IvAg5p_06462 Aphis gossypii cDNA /gb=GW516290 /gi=289092970 /ug=Ago.8014 /len=364
gnl|UG|Ago#S58082864 IvAg5p_06492 Aphis gossypii cDNA /gb=GW516321 /gi=289093001 /ug=Ago.8020 /len=784
gnl|UG|Ago#S58082880 IvAg5p_20880 Aphis gossypii cDNA /gb=GW516326 /gi=289093006 /ug=Ago.7488 /len=780
gnl|UG|Ago#S58082904 IvAg5p_06508 Aphis gossypii cDNA /gb=GW516334 /gi=289093014 /ug=Ago.8024 /len=725
gnl|UG|Ago#S58082907 IvAg5p_06509 Aphis gossypii cDNA /gb=GW516335 /gi=289093015 /ug=Ago.152 /len=681
gnl|UG|Ago#S58082948 IvAg5p_06520 Aphis gossypii cDNA /gb=GW516348 /gi=289093028 /ug=Ago.7682 /len=582
gnl|UG|Ago#S58082951 IvAg5p_06521 Aphis gossypii cDNA /gb=GW516349 /gi=289093029 /ug=Ago.611 /len=767
gnl|UG|Ago#S58082972 IvAg5p_06528 Aphis gossypii cDNA /gb=GW516356 /gi=289093036 /ug=Ago.79 /len=749
gnl|UG|Ago#S58082975 IvAg5p_06529 Aphis gossypii cDNA /gb=GW516357 /gi=289093037 /ug=Ago.8028 /len=705
gnl|UG|Ago#S58082993 IvAg5p_06535 Aphis gossypii cDNA /gb=GW516363 /gi=289093043 /ug=Ago.3766 /len=586
gnl|UG|Ago#S58083001 IvAg5p_06540 Aphis gossypii cDNA /gb=GW516366 /gi=289093046 /ug=Ago.1918 /len=687
gnl|UG|Ago#S58083049 IvAg5p_06555 Aphis gossypii cDNA /gb=GW516382 /gi=289093062 /ug=Ago.5177 /len=714
gnl|UG|Ago#S58083070 IvAg5p_06560 Aphis gossypii cDNA /gb=GW516389 /gi=289093069 /ug=Ago.1155 /len=768
gnl|UG|Ago#S58083115 IvAg5p_06578 Aphis gossypii cDNA /gb=GW516404 /gi=289093084 /ug=Ago.3672 /len=513
gnl|UG|Ago#S58083172 IvAg5p_06595 Aphis gossypii cDNA /gb=GW516421 /gi=289093101 /ug=Ago.156 /len=736
gnl|UG|Ago#S58083273 IvAg5p_06627 Aphis gossypii cDNA /gb=GW516456 /gi=289093136 /ug=Ago.5193 /len=706
gnl|UG|Ago#S58083279 IvAg5p_06631 Aphis gossypii cDNA /gb=GW516458 /gi=289093138 /ug=Ago.153 /len=774
gnl|UG|Ago#S58083321 IvAg5p_06642 Aphis gossypii cDNA /gb=GW516472 /gi=289093152 /ug=Ago.4788 /len=685
gnl|UG|Ago#S58083353 IvAg5p_06651 Aphis gossypii cDNA /gb=GW516483 /gi=289093163 /ug=Ago.8048 /len=643
gnl|UG|Ago#S58083368 IvAg5p_06654 Aphis gossypii cDNA /gb=GW516488 /gi=289093168 /ug=Ago.97 /len=783
gnl|UG|Ago#S58083371 IvAg5p_20921 Aphis gossypii cDNA /gb=GW516489 /gi=289093169 /ug=Ago.5199 /len=751
gnl|UG|Ago#S58083374 IvAg5p_06656 Aphis gossypii cDNA /gb=GW516490 /gi=289093170 /ug=Ago.930 /len=711
gnl|UG|Ago#S58083380 IvAg5p_20923 Aphis gossypii cDNA /gb=GW516492 /gi=289093172 /ug=Ago.8051 /len=703
gnl|UG|Ago#S58083404 IvAg5p_20927 Aphis gossypii cDNA /gb=GW516500 /gi=289093180 /ug=Ago.5201 /len=748
gnl|UG|Ago#S58083421 IvAg5p_20929 Aphis gossypii cDNA /gb=GW516506 /gi=289093186 /ug=Ago.8053 /len=743
gnl|UG|Ago#S58083426 IvAg5p_20930 Aphis gossypii cDNA /gb=GW516508 /gi=289093188 /ug=Ago.212 /len=651
gnl|UG|Ago#S58083438 IvAg5p_06671 Aphis gossypii cDNA /gb=GW516512 /gi=289093192 /ug=Ago.3154 /len=583
gnl|UG|Ago#S58083444 IvAg5p_20931 Aphis gossypii cDNA /gb=GW516514 /gi=289093194 /ug=Ago.3740 /len=657
gnl|UG|Ago#S58083461 IvAg5p_06674 Aphis gossypii cDNA /gb=GW516520 /gi=289093200 /ug=Ago.5154 /len=742
gnl|UG|Ago#S58083523 IvAg5p_20945 Aphis gossypii cDNA /gb=GW516541 /gi=289093221 /ug=Ago.7525 /len=775
gnl|UG|Ago#S58083529 IvAg5p_06688 Aphis gossypii cDNA /gb=GW516543 /gi=289093223 /ug=Ago.8059 /len=737
gnl|UG|Ago#S58083553 IvAg5p_06693 Aphis gossypii cDNA /gb=GW516551 /gi=289093231 /ug=Ago.5208 /len=757
gnl|UG|Ago#S58083601 IvAg5p_06709 Aphis gossypii cDNA /gb=GW516568 /gi=289093248 /ug=Ago.8067 /len=721
gnl|UG|Ago#S58083628 IvAg5p_20957 Aphis gossypii cDNA /gb=GW516577 /gi=289093257 /ug=Ago.8070 /len=773
gnl|UG|Ago#S58083681 IvAg5p_20966 Aphis gossypii cDNA /gb=GW516595 /gi=289093275 /ug=Ago.8066 /len=714
gnl|UG|Ago#S58083705 IvAg5p_20969 Aphis gossypii cDNA /gb=GW516603 /gi=289093283 /ug=Ago.8077 /len=704
gnl|UG|Ago#S58083714 IvAg5p_06733 Aphis gossypii cDNA /gb=GW516607 /gi=289093287 /ug=Ago.8079 /len=683
gnl|UG|Ago#S58083772 IvAg5p_06747 Aphis gossypii cDNA /gb=GW516626 /gi=289093306 /ug=Ago.5722 /len=712
gnl|UG|Ago#S58083788 IvAg5p_06751 Aphis gossypii cDNA /gb=GW516632 /gi=289093312 /ug=Ago.2317 /len=739
gnl|UG|Ago#S58083809 IvAg5p_06756 Aphis gossypii cDNA /gb=GW516639 /gi=289093319 /ug=Ago.1049 /len=798
gnl|UG|Ago#S58083818 IvAg5p_06759 Aphis gossypii cDNA /gb=GW516642 /gi=289093322 /ug=Ago.6517 /len=740
gnl|UG|Ago#S58083824 IvAg5p_20982 Aphis gossypii cDNA /gb=GW516644 /gi=289093324 /ug=Ago.8089 /len=624
gnl|UG|Ago#S58083830 IvAg5p_06762 Aphis gossypii cDNA /gb=GW516646 /gi=289093326 /ug=Ago.1597 /len=720
gnl|UG|Ago#S58084206 IvAg5p_06880 Aphis gossypii cDNA /gb=GW516787 /gi=289093467 /ug=Ago.242 /len=761
gnl|UG|Ago#S58084213 IvAg5p_06881 Aphis gossypii cDNA /gb=GW516789 /gi=289093469 /ug=Ago.5021 /len=705
gnl|UG|Ago#S58084235 IvAg5p_06887 Aphis gossypii cDNA /gb=GW516796 /gi=289093476 /ug=Ago.2686 /len=707
gnl|UG|Ago#S58084277 IvAg5p_21031 Aphis gossypii cDNA /gb=GW516810 /gi=289093490 /ug=Ago.6621 /len=489
gnl|UG|Ago#S58084280 IvAg5p_21032 Aphis gossypii cDNA /gb=GW516811 /gi=289093491 /ug=Ago.8115 /len=648
gnl|UG|Ago#S58084316 IvAg5p_06907 Aphis gossypii cDNA /gb=GW516823 /gi=289093503 /ug=Ago.8117 /len=726
gnl|UG|Ago#S58084353 IvAg5p_21043 Aphis gossypii cDNA /gb=GW516836 /gi=289095481 /ug=Ago.7493 /len=717
gnl|UG|Ago#S58084490 IvAg5p_06950 Aphis gossypii cDNA /gb=GW516882 /gi=289095527 /ug=Ago.4686 /len=753
gnl|UG|Ago#S58084613 IvAg5p_06985 Aphis gossypii cDNA /gb=GW516921 /gi=289094509 /ug=Ago.8136 /len=544
gnl|UG|Ago#S58084664 IvAg5p_06999 Aphis gossypii cDNA /gb=GW516938 /gi=289094526 /ug=Ago.4834 /len=751
gnl|UG|Ago#S58084667 IvAg5p_07000 Aphis gossypii cDNA /gb=GW516939 /gi=289094527 /ug=Ago.8140 /len=647
gnl|UG|Ago#S58084721 IvAg5p_07015 Aphis gossypii cDNA /gb=GW516957 /gi=289094545 /ug=Ago.5961 /len=716
gnl|UG|Ago#S58084726 IvAg5p_07016 Aphis gossypii cDNA /gb=GW516959 /gi=289094547 /ug=Ago.7533 /len=698
gnl|UG|Ago#S58084830 IvAg5p_07050 Aphis gossypii cDNA /gb=GW516995 /gi=289094583 /ug=Ago.1466 /len=740
gnl|UG|Ago#S58084935 IvAg5p_07083 Aphis gossypii cDNA /gb=GW517031 /gi=289094648 /ug=Ago.5283 /len=780
gnl|UG|Ago#S58085020 IvAg5p_07113 Aphis gossypii cDNA /gb=GW517060 /gi=289094677 /ug=Ago.8167 /len=631
gnl|UG|Ago#S58085086 IvAg5p_07134 Aphis gossypii cDNA /gb=GW517086 /gi=289094703 /ug=Ago.7520 /len=583
gnl|UG|Ago#S58085098 IvAg5p_07137 Aphis gossypii cDNA /gb=GW517090 /gi=289094707 /ug=Ago.3787 /len=696
gnl|UG|Ago#S58085261 IvAg5p_07177 Aphis gossypii cDNA /gb=GW517141 /gi=289094758 /ug=Ago.3976 /len=729
gnl|UG|Ago#S58085279 IvAg5p_07181 Aphis gossypii cDNA /gb=GW517146 /gi=289094763 /ug=Ago.7057 /len=776
gnl|UG|Ago#S58085286 IvAg5p_07185 Aphis gossypii cDNA /gb=GW517149 /gi=289094766 /ug=Ago.440 /len=695
gnl|UG|Ago#S58085298 IvAg5p_07189 Aphis gossypii cDNA /gb=GW517153 /gi=289094770 /ug=Ago.3474 /len=730
gnl|UG|Ago#S58085315 IvAg5p_07198 Aphis gossypii cDNA /gb=GW517165 /gi=289094782 /ug=Ago.7407 /len=751
gnl|UG|Ago#S58085316 IvAg5p_07199 Aphis gossypii cDNA /gb=GW517166 /gi=289094783 /ug=Ago.8184 /len=746
gnl|UG|Ago#S58085320 IvAg5p_07203 Aphis gossypii cDNA /gb=GW517170 /gi=289094787 /ug=Ago.7784 /len=736
gnl|UG|Ago#S58085398 IvAg5p_07235 Aphis gossypii cDNA /gb=GW517207 /gi=289094824 /ug=Ago.8191 /len=527
gnl|UG|Ago#S58085410 IvAg5p_07238 Aphis gossypii cDNA /gb=GW517211 /gi=289094828 /ug=Ago.5310 /len=695
gnl|UG|Ago#S58085420 IvAg5p_21120 Aphis gossypii cDNA /gb=GW517214 /gi=289094831 /ug=Ago.8193 /len=712
gnl|UG|Ago#S58085459 IvAg5p_07250 Aphis gossypii cDNA /gb=GW517227 /gi=289094844 /ug=Ago.1960 /len=697
gnl|UG|Ago#S58085538 IvAg5p_21129 Aphis gossypii cDNA /gb=GW517254 /gi=289094871 /ug=Ago.7960 /len=750
gnl|UG|Ago#S58085541 IvAg5p_07273 Aphis gossypii cDNA /gb=GW517255 /gi=289094872 /ug=Ago.8203 /len=716
gnl|UG|Ago#S58085547 IvAg5p_21131 Aphis gossypii cDNA /gb=GW517257 /gi=289094874 /ug=Ago.8204 /len=751
gnl|UG|Ago#S58085611 IvAg5p_07296 Aphis gossypii cDNA /gb=GW517278 /gi=289094895 /ug=Ago.1190 /len=763
gnl|UG|Ago#S58085633 IvAg5p_07306 Aphis gossypii cDNA /gb=GW517288 /gi=289094905 /ug=Ago.5322 /len=754
gnl|UG|Ago#S58085725 IvAg5p_21142 Aphis gossypii cDNA /gb=GW517321 /gi=289094938 /ug=Ago.8221 /len=698
gnl|UG|Ago#S58085736 IvAg5p_07336 Aphis gossypii cDNA /gb=GW517325 /gi=289094942 /ug=Ago.459 /len=694
gnl|UG|Ago#S58085787 IvAg5p_07352 Aphis gossypii cDNA /gb=GW517342 /gi=289094959 /ug=Ago.8228 /len=697
gnl|UG|Ago#S58085831 IvAg5p_21144 Aphis gossypii cDNA /gb=GW517358 /gi=289094975 /ug=Ago.7755 /len=700
gnl|UG|Ago#S58085897 IvAg5p_07390 Aphis gossypii cDNA /gb=GW517381 /gi=289094998 /ug=Ago.6332 /len=739
gnl|UG|Ago#S58085927 IvAg5p_07399 Aphis gossypii cDNA /gb=GW517391 /gi=289095008 /ug=Ago.8227 /len=755
gnl|UG|Ago#S58085943 IvAg5p_07402 Aphis gossypii cDNA /gb=GW517395 /gi=289095012 /ug=Ago.5336 /len=744
gnl|UG|Ago#S58085970 IvAg5p_21153 Aphis gossypii cDNA /gb=GW517404 /gi=289095021 /ug=Ago.3841 /len=753
gnl|UG|Ago#S58085973 IvAg5p_07411 Aphis gossypii cDNA /gb=GW517405 /gi=289095022 /ug=Ago.5340 /len=609
gnl|UG|Ago#S58085994 IvAg5p_21155 Aphis gossypii cDNA /gb=GW517412 /gi=289095029 /ug=Ago.8238 /len=740
gnl|UG|Ago#S58086003 IvAg5p_21156 Aphis gossypii cDNA /gb=GW517415 /gi=289095032 /ug=Ago.5346 /len=765
gnl|UG|Ago#S58086059 IvAg5p_07431 Aphis gossypii cDNA /gb=GW517432 /gi=289095049 /ug=Ago.961 /len=805
gnl|UG|Ago#S58086074 IvAg5p_07433 Aphis gossypii cDNA /gb=GW517437 /gi=289095054 /ug=Ago.5344 /len=707
gnl|UG|Ago#S58086110 IvAg5p_07442 Aphis gossypii cDNA /gb=GW517449 /gi=289095066 /ug=Ago.5345 /len=717
gnl|UG|Ago#S58086146 IvAg5p_07457 Aphis gossypii cDNA /gb=GW517462 /gi=289095079 /ug=Ago.8242 /len=702
gnl|UG|Ago#S58086179 IvAg5p_21172 Aphis gossypii cDNA /gb=GW517474 /gi=289095091 /ug=Ago.7442 /len=705
gnl|UG|Ago#S58086260 IvAg5p_07500 Aphis gossypii cDNA /gb=GW517501 /gi=289095118 /ug=Ago.8255 /len=574
gnl|UG|Ago#S58086262 IvAg5p_07501 Aphis gossypii cDNA /gb=GW517502 /gi=289095119 /ug=Ago.8256 /len=624
gnl|UG|Ago#S58086382 IvAg5p_07542 Aphis gossypii cDNA /gb=GW517545 /gi=289095162 /ug=Ago.1533 /len=759
gnl|UG|Ago#S58086467 IvAg5p_07568 Aphis gossypii cDNA /gb=GW517573 /gi=289095190 /ug=Ago.8269 /len=720
gnl|UG|Ago#S58086473 IvAg5p_07570 Aphis gossypii cDNA /gb=GW517575 /gi=289095192 /ug=Ago.3735 /len=736
gnl|UG|Ago#S58086569 IvAg5p_07593 Aphis gossypii cDNA /gb=GW517600 /gi=289095217 /ug=Ago.8272 /len=744
gnl|UG|Ago#S58086707 IvAg5p_07639 Aphis gossypii cDNA /gb=GW517647 /gi=289095264 /ug=Ago.5392 /len=681
gnl|UG|Ago#S58086716 IvAg5p_07642 Aphis gossypii cDNA /gb=GW517650 /gi=289095267 /ug=Ago.8285 /len=654
gnl|UG|Ago#S58086868 IvAg5p_07687 Aphis gossypii cDNA /gb=GW517701 /gi=289095318 /ug=Ago.5409 /len=783
gnl|UG|Ago#S58086940 IvAg5p_07707 Aphis gossypii cDNA /gb=GW517725 /gi=289095342 /ug=Ago.4424 /len=682
gnl|UG|Ago#S58086964 IvAg5p_07715 Aphis gossypii cDNA /gb=GW517733 /gi=289095350 /ug=Ago.5051 /len=693
gnl|UG|Ago#S58087061 IvAg5p_07745 Aphis gossypii cDNA /gb=GW517764 /gi=289095381 /ug=Ago.8309 /len=662
gnl|UG|Ago#S58087109 IvAg5p_07764 Aphis gossypii cDNA /gb=GW517780 /gi=289095397 /ug=Ago.8316 /len=764
gnl|UG|Ago#S58087137 IvAg5p_21230 Aphis gossypii cDNA /gb=GW517789 /gi=289095406 /ug=Ago.8320 /len=704
gnl|UG|Ago#S58087161 IvAg5p_07775 Aphis gossypii cDNA /gb=GW517797 /gi=289095414 /ug=Ago.531 /len=746
gnl|UG|Ago#S58087231 IvAg5p_07797 Aphis gossypii cDNA /gb=GW517821 /gi=289095438 /ug=Ago.1271 /len=743
gnl|UG|Ago#S58087262 IvAg5p_07807 Aphis gossypii cDNA /gb=GW517831 /gi=289095448 /ug=Ago.1113 /len=721
gnl|UG|Ago#S58087265 IvAg5p_07808 Aphis gossypii cDNA /gb=GW517832 /gi=289095449 /ug=Ago.4521 /len=699
gnl|UG|Ago#S58087280 IvAg5p_07810 Aphis gossypii cDNA /gb=GW517837 /gi=289095454 /ug=Ago.8331 /len=615
gnl|UG|Ago#S58087283 IvAg5p_07811 Aphis gossypii cDNA /gb=GW517838 /gi=289095455 /ug=Ago.7523 /len=723
gnl|UG|Ago#S58087308 IvAg5p_07817 Aphis gossypii cDNA /gb=GW517846 /gi=289095463 /ug=Ago.8334 /len=771
gnl|UG|Ago#S58087355 IvAg5p_07833 Aphis gossypii cDNA /gb=GW517864 /gi=289091176 /ug=Ago.2942 /len=709
gnl|UG|Ago#S58087361 IvAg5p_07835 Aphis gossypii cDNA /gb=GW517866 /gi=289091178 /ug=Ago.3811 /len=640
gnl|UG|Ago#S58087376 IvAg5p_21248 Aphis gossypii cDNA /gb=GW517871 /gi=289091183 /ug=Ago.4659 /len=718
gnl|UG|Ago#S58087391 IvAg5p_07845 Aphis gossypii cDNA /gb=GW517876 /gi=289091188 /ug=Ago.8342 /len=702
gnl|UG|Ago#S58087456 IvAg5p_21256 Aphis gossypii cDNA /gb=GW517900 /gi=289091212 /ug=Ago.7396 /len=793
gnl|UG|Ago#S58087501 IvAg5p_07876 Aphis gossypii cDNA /gb=GW517915 /gi=289091227 /ug=Ago.4279 /len=767
gnl|UG|Ago#S58087580 IvAg5p_21265 Aphis gossypii cDNA /gb=GW517942 /gi=289091254 /ug=Ago.8348 /len=739
gnl|UG|Ago#S58087637 IvAg5p_21272 Aphis gossypii cDNA /gb=GW517961 /gi=289091273 /ug=Ago.8351 /len=649
gnl|UG|Ago#S58087649 IvAg5p_07921 Aphis gossypii cDNA /gb=GW517965 /gi=289091277 /ug=Ago.7412 /len=572
gnl|UG|Ago#S58087652 IvAg5p_21273 Aphis gossypii cDNA /gb=GW517966 /gi=289091278 /ug=Ago.4703 /len=743
gnl|UG|Ago#S58087670 IvAg5p_21275 Aphis gossypii cDNA /gb=GW517972 /gi=289091284 /ug=Ago.4426 /len=772
gnl|UG|Ago#S58087687 IvAg5p_07930 Aphis gossypii cDNA /gb=GW517977 /gi=289091289 /ug=Ago.4035 /len=704
gnl|UG|Ago#S58087696 IvAg5p_07933 Aphis gossypii cDNA /gb=GW517980 /gi=289091292 /ug=Ago.913 /len=777
gnl|UG|Ago#S58087705 IvAg5p_21277 Aphis gossypii cDNA /gb=GW517983 /gi=289091295 /ug=Ago.8355 /len=606
gnl|UG|Ago#S58087736 IvAg5p_07950 Aphis gossypii cDNA /gb=GW517993 /gi=289091305 /ug=Ago.2157 /len=663
gnl|UG|Ago#S58087758 IvAg5p_07958 Aphis gossypii cDNA /gb=GW518002 /gi=289091314 /ug=Ago.275 /len=701
gnl|UG|Ago#S58087823 IvAg5p_07978 Aphis gossypii cDNA /gb=GW518023 /gi=289091335 /ug=Ago.1953 /len=703
gnl|UG|Ago#S58087838 IvAg5p_07986 Aphis gossypii cDNA /gb=GW518028 /gi=289091340 /ug=Ago.672 /len=807
gnl|UG|Ago#S58087939 IvAg5p_08024 Aphis gossypii cDNA /gb=GW518061 /gi=289091373 /ug=Ago.4109 /len=765
gnl|UG|Ago#S58087945 IvAg5p_08026 Aphis gossypii cDNA /gb=GW518063 /gi=289091375 /ug=Ago.8370 /len=715
gnl|UG|Ago#S58087968 IvAg5p_08034 Aphis gossypii cDNA /gb=GW518071 /gi=289091383 /ug=Ago.179 /len=748
gnl|UG|Ago#S58088072 IvAg5p_08074 Aphis gossypii cDNA /gb=GW518106 /gi=289091418 /ug=Ago.5464 /len=742
gnl|UG|Ago#S58088118 IvAg5p_21303 Aphis gossypii cDNA /gb=GW518125 /gi=289091437 /ug=Ago.8387 /len=441
gnl|UG|Ago#S58088248 IvAg5p_08150 Aphis gossypii cDNA /gb=GW518173 /gi=289091485 /ug=Ago.74 /len=709
gnl|UG|Ago#S58088274 IvAg5p_08158 Aphis gossypii cDNA /gb=GW518182 /gi=289091494 /ug=Ago.3110 /len=765
gnl|UG|Ago#S58088310 IvAg5p_08171 Aphis gossypii cDNA /gb=GW518194 /gi=289094601 /ug=Ago.2175 /len=743
gnl|UG|Ago#S58088322 IvAg5p_08175 Aphis gossypii cDNA /gb=GW518198 /gi=289094605 /ug=Ago.4347 /len=807
gnl|UG|Ago#S58088358 IvAg5p_08187 Aphis gossypii cDNA /gb=GW518208 /gi=289094615 /ug=Ago.1288 /len=711
gnl|UG|Ago#S58088400 IvAg5p_08197 Aphis gossypii cDNA /gb=GW518216 /gi=289094623 /ug=Ago.8405 /len=764
gnl|UG|Ago#S58088421 IvAg5p_08203 Aphis gossypii cDNA /gb=GW518223 /gi=289091506 /ug=Ago.8406 /len=678
gnl|UG|Ago#S58088430 IvAg5p_08206 Aphis gossypii cDNA /gb=GW518226 /gi=289091509 /ug=Ago.8407 /len=700
gnl|UG|Ago#S58088433 IvAg5p_08207 Aphis gossypii cDNA /gb=GW518227 /gi=289091510 /ug=Ago.711 /len=695
gnl|UG|Ago#S58088438 IvAg5p_08208 Aphis gossypii cDNA /gb=GW518229 /gi=289091512 /ug=Ago.3328 /len=707
gnl|UG|Ago#S58088450 IvAg5p_21320 Aphis gossypii cDNA /gb=GW518233 /gi=289091516 /ug=Ago.8408 /len=767
gnl|UG|Ago#S58088459 IvAg5p_08218 Aphis gossypii cDNA /gb=GW518236 /gi=289091519 /ug=Ago.1656 /len=634
gnl|UG|Ago#S58088529 IvAg5p_08246 Aphis gossypii cDNA /gb=GW518259 /gi=289091542 /ug=Ago.5519 /len=720
gnl|UG|Ago#S58088544 IvAg5p_08251 Aphis gossypii cDNA /gb=GW518264 /gi=289091547 /ug=Ago.8414 /len=733
gnl|UG|Ago#S58088547 IvAg5p_08252 Aphis gossypii cDNA /gb=GW518265 /gi=289091548 /ug=Ago.8415 /len=585
gnl|UG|Ago#S58088568 IvAg5p_08259 Aphis gossypii cDNA /gb=GW518272 /gi=289091555 /ug=Ago.5523 /len=642
gnl|UG|Ago#S58088580 IvAg5p_08264 Aphis gossypii cDNA /gb=GW518276 /gi=289091559 /ug=Ago.8418 /len=767
gnl|UG|Ago#S58088647 IvAg5p_21325 Aphis gossypii cDNA /gb=GW518292 /gi=289091575 /ug=Ago.4779 /len=738
gnl|UG|Ago#S58088699 IvAg5p_08294 Aphis gossypii cDNA /gb=GW518308 /gi=289091591 /ug=Ago.3963 /len=682
gnl|UG|Ago#S58088708 IvAg5p_08297 Aphis gossypii cDNA /gb=GW518311 /gi=289091594 /ug=Ago.3748 /len=776
gnl|UG|Ago#S58088827 IvAg5p_21333 Aphis gossypii cDNA /gb=GW518350 /gi=289091633 /ug=Ago.8127 /len=725
gnl|UG|Ago#S58088880 IvAg5p_08353 Aphis gossypii cDNA /gb=GW518368 /gi=289091651 /ug=Ago.3408 /len=744
gnl|UG|Ago#S58088883 IvAg5p_08354 Aphis gossypii cDNA /gb=GW518369 /gi=289091652 /ug=Ago.8429 /len=778
gnl|UG|Ago#S58088904 IvAg5p_08360 Aphis gossypii cDNA /gb=GW518376 /gi=289091659 /ug=Ago.3227 /len=700
gnl|UG|Ago#S58088910 IvAg5p_08363 Aphis gossypii cDNA /gb=GW518378 /gi=289091661 /ug=Ago.5532 /len=752
gnl|UG|Ago#S58088916 IvAg5p_08366 Aphis gossypii cDNA /gb=GW518380 /gi=289091663 /ug=Ago.2816 /len=805
gnl|UG|Ago#S58088971 IvAg5p_08387 Aphis gossypii cDNA /gb=GW518398 /gi=289091681 /ug=Ago.7650 /len=728
gnl|UG|Ago#S58088988 IvAg5p_08393 Aphis gossypii cDNA /gb=GW518404 /gi=289091687 /ug=Ago.1950 /len=705
gnl|UG|Ago#S58089087 IvAg5p_08425 Aphis gossypii cDNA /gb=GW518437 /gi=289091720 /ug=Ago.216 /len=764
gnl|UG|Ago#S58089116 IvAg5p_08435 Aphis gossypii cDNA /gb=GW518447 /gi=289091730 /ug=Ago.3820 /len=753
gnl|UG|Ago#S58089167 IvAg5p_08453 Aphis gossypii cDNA /gb=GW518464 /gi=289091747 /ug=Ago.2778 /len=768
gnl|UG|Ago#S58089182 IvAg5p_08458 Aphis gossypii cDNA /gb=GW518469 /gi=289091752 /ug=Ago.8443 /len=724
gnl|UG|Ago#S58089194 IvAg5p_08462 Aphis gossypii cDNA /gb=GW518473 /gi=289091756 /ug=Ago.2009 /len=769
gnl|UG|Ago#S58089279 IvAg5p_08499 Aphis gossypii cDNA /gb=GW518510 /gi=289091793 /ug=Ago.8448 /len=684
gnl|UG|Ago#S58089285 IvAg5p_08500 Aphis gossypii cDNA /gb=GW518512 /gi=289091795 /ug=Ago.7931 /len=807
gnl|UG|Ago#S58089294 IvAg5p_08504 Aphis gossypii cDNA /gb=GW518515 /gi=289091798 /ug=Ago.4751 /len=690
gnl|UG|Ago#S58089331 IvAg5p_21364 Aphis gossypii cDNA /gb=GW518527 /gi=289091810 /ug=Ago.8450 /len=745
gnl|UG|Ago#S58089408 IvAg5p_08538 Aphis gossypii cDNA /gb=GW518552 /gi=289091835 /ug=Ago.791 /len=696
gnl|UG|Ago#S58089441 IvAg5p_21372 Aphis gossypii cDNA /gb=GW518563 /gi=289091846 /ug=Ago.8458 /len=716
gnl|UG|Ago#S58089457 IvAg5p_08548 Aphis gossypii cDNA /gb=GW518566 /gi=289091849 /ug=Ago.1553 /len=709
gnl|UG|Ago#S58089475 IvAg5p_08553 Aphis gossypii cDNA /gb=GW518572 /gi=289091855 /ug=Ago.5304 /len=745
gnl|UG|Ago#S58089478 IvAg5p_21375 Aphis gossypii cDNA /gb=GW518573 /gi=289091856 /ug=Ago.7827 /len=751
gnl|UG|Ago#S58089536 IvAg5p_08568 Aphis gossypii cDNA /gb=GW518593 /gi=289091876 /ug=Ago.3253 /len=732
gnl|UG|Ago#S58089578 IvAg5p_08580 Aphis gossypii cDNA /gb=GW518607 /gi=289091890 /ug=Ago.7751 /len=727
gnl|UG|Ago#S58089628 IvAg5p_08597 Aphis gossypii cDNA /gb=GW518623 /gi=289091906 /ug=Ago.4593 /len=719
gnl|UG|Ago#S58089631 IvAg5p_08599 Aphis gossypii cDNA /gb=GW518624 /gi=289091907 /ug=Ago.3880 /len=778
gnl|UG|Ago#S58089634 IvAg5p_08600 Aphis gossypii cDNA /gb=GW518625 /gi=289091908 /ug=Ago.3691 /len=752
gnl|UG|Ago#S58089679 IvAg5p_21391 Aphis gossypii cDNA /gb=GW518640 /gi=289091923 /ug=Ago.4790 /len=758
gnl|UG|Ago#S58089700 IvAg5p_08618 Aphis gossypii cDNA /gb=GW518648 /gi=289091931 /ug=Ago.8226 /len=754
gnl|UG|Ago#S58089742 IvAg5p_08630 Aphis gossypii cDNA /gb=GW518661 /gi=289091944 /ug=Ago.5586 /len=665
gnl|UG|Ago#S58089762 IvAg5p_08634 Aphis gossypii cDNA /gb=GW518667 /gi=289091950 /ug=Ago.5375 /len=688
gnl|UG|Ago#S58089768 IvAg5p_08637 Aphis gossypii cDNA /gb=GW518669 /gi=289091952 /ug=Ago.5587 /len=701
gnl|UG|Ago#S58089792 IvAg5p_08644 Aphis gossypii cDNA /gb=GW518677 /gi=289091960 /ug=Ago.169 /len=721
gnl|UG|Ago#S58089800 IvAg5p_08646 Aphis gossypii cDNA /gb=GW518679 /gi=289091962 /ug=Ago.3079 /len=791
gnl|UG|Ago#S58089827 IvAg5p_08653 Aphis gossypii cDNA /gb=GW518688 /gi=289091971 /ug=Ago.8125 /len=631
gnl|UG|Ago#S58089860 IvAg5p_08661 Aphis gossypii cDNA /gb=GW518699 /gi=289102598 /ug=Ago.5506 /len=732
gnl|UG|Ago#S58089866 IvAg5p_08662 Aphis gossypii cDNA /gb=GW518701 /gi=289102600 /ug=Ago.5325 /len=677
gnl|UG|Ago#S58089878 IvAg5p_08667 Aphis gossypii cDNA /gb=GW518705 /gi=289097471 /ug=Ago.343 /len=735
gnl|UG|Ago#S58089896 IvAg5p_08671 Aphis gossypii cDNA /gb=GW518711 /gi=289097477 /ug=Ago.2195 /len=696
gnl|UG|Ago#S58089929 IvAg5p_21414 Aphis gossypii cDNA /gb=GW518722 /gi=289097488 /ug=Ago.8026 /len=698
gnl|UG|Ago#S58089962 IvAg5p_08690 Aphis gossypii cDNA /gb=GW518733 /gi=289097499 /ug=Ago.1716 /len=693
gnl|UG|Ago#S58090002 IvAg5p_08696 Aphis gossypii cDNA /gb=GW518741 /gi=289097507 /ug=Ago.8492 /len=738
gnl|UG|Ago#S58090071 IvAg5p_08714 Aphis gossypii cDNA /gb=GW518765 /gi=289099467 /ug=Ago.5603 /len=759
gnl|UG|Ago#S58090091 IvAg5p_08720 Aphis gossypii cDNA /gb=GW518772 /gi=289099474 /ug=Ago.643 /len=826
gnl|UG|Ago#S58090112 IvAg5p_08727 Aphis gossypii cDNA /gb=GW518779 /gi=289099481 /ug=Ago.1427 /len=804
gnl|UG|Ago#S58090267 IvAg5p_08734 Aphis gossypii cDNA /gb=GW518785 /gi=289099487 /ug=Ago.49 /len=715
gnl|UG|Ago#S58090273 IvAg5p_08736 Aphis gossypii cDNA /gb=GW518787 /gi=289099489 /ug=Ago.2663 /len=693
gnl|UG|Ago#S58090302 IvAg5p_08747 Aphis gossypii cDNA /gb=GW518797 /gi=289099499 /ug=Ago.8500 /len=737
gnl|UG|Ago#S58090313 IvAg5p_08752 Aphis gossypii cDNA /gb=GW518802 /gi=289099504 /ug=Ago.3048 /len=686
gnl|UG|Ago#S58090333 IvAg5p_08758 Aphis gossypii cDNA /gb=GW518808 /gi=289099510 /ug=Ago.8505 /len=661
gnl|UG|Ago#S58090348 IvAg5p_08764 Aphis gossypii cDNA /gb=GW518813 /gi=289099515 /ug=Ago.8508 /len=766
gnl|UG|Ago#S58090365 IvAg5p_08768 Aphis gossypii cDNA /gb=GW518819 /gi=289099521 /ug=Ago.4233 /len=739
gnl|UG|Ago#S58090373 IvAg5p_08771 Aphis gossypii cDNA /gb=GW518822 /gi=289099524 /ug=Ago.2479 /len=716
[truncated: 2,896 more rows]
