# Supplementary material for: Expression of Small RNA in Aphis gossypii and Its Potential Role in the Resistance Interaction with Melon
Source: PLoS One. 2012 Nov 16;7(11):e48579. doi: 10.1371/journal.pone.0048579 (PMC3500242; doi:10.1371/journal.pone.0048579)
Supplement: File S5 — List of targets from each database (PITA target summary). (XLS) [file pone.0048579.s005.xls]

## Sheet: PITA_targets_summary
DATABASE	MIRNA-TARGET PAIRS	TARGET LIST	MIRNA LIST	SLIM-GENE LIST
Ago.seq.all_pita_results_conserved.tab	195980	58841	85
Ago.seq.all_pita_results_conserved.table-10	24627	17228	85
Ago.seq.all_pita_results_novel.tab	14328	10844	9
Ago.seq.all_pita_results_novel.table-10	7757	6035	9
Ago.seq.all_pita_results.tab	210308	60145	94
Ago.seq.all_pita_results.table-10	32384	21337	94
Ago.seq.all_pita_results_targets_conserved.tab	188494	58841	85
Ago.seq.all_pita_results_targets_conserved.table-10	24417	17245	85
Ago.seq.all_pita_results_targets_novel.tab	13561	10844	9
Ago.seq.all_pita_results_targets_novel.table-10	7398	6036	9
Ago.seq.all_pita_results_targets.tab	202055	60145	94
Ago.seq.all_pita_results_targets.table-10	31815	21347	94
Ago.seq.uniq_pita_results_conserved.tab	26482	6933	85
Ago.seq.uniq_pita_results_conserved.table-10	3264	2221	84
Ago.seq.uniq_pita_results_novel.tab	1776	1322	9
Ago.seq.uniq_pita_results_novel.table-10	930	709	9
Ago.seq.uniq_pita_results.tab	28258	7034	94
Ago.seq.uniq_pita_results.table-10	4194	2664	93
Ago.seq.uniq_pita_results_targets_conserved.tab	25272	6933	85
Ago.seq.uniq_pita_results_targets_conserved.table-10	3232	2221	84
Ago.seq.uniq_pita_results_targets_novel.tab	1708	1322	9
Ago.seq.uniq_pita_results_targets_novel.table-10	902	709	9
Ago.seq.uniq_pita_results_targets.tab	26980	7034	94
Ago.seq.uniq_pita_results_targets.table-10	4134	2664	93
Agossypii_contigs_3726_pita_results_conserved.tab	12599	3249	85
Agossypii_contigs_3726_pita_results_conserved.table-10	1420	959	82
Agossypii_contigs_3726_pita_results_novel.tab	583	458	9
Agossypii_contigs_3726_pita_results_novel.table-10	316	252	9
Agossypii_contigs_3726_pita_results.tab	13182	3288	94
Agossypii_contigs_3726_pita_results.table-10	1736	1117	91
Agossypii_contigs_3726_pita_results_targets_conserved.tab	11925	3249	85
Agossypii_contigs_3726_pita_results_targets_conserved.table-10	1398	959	82
Agossypii_contigs_3726_pita_results_targets_novel.tab	569	458	9
Agossypii_contigs_3726_pita_results_targets_novel.table-10	312	252	9
Agossypii_contigs_3726_pita_results_targets.tab	12494	3288	94
Agossypii_contigs_3726_pita_results_targets.table-10	1710	1117	91
AphidBase_OGS2.1_UTRs-bed_pita_api-miRNA-results.tab	112142	22660	101	20239
AphidBase_OGS2.1_UTRs-bed_pita_api-miRNA-results.table-10	8258	5849	101	5622
AphidBase_OGS2.1_UTRs-bed_pita_api-miRNA-results_targets.tab	99206	22660	101	20239
AphidBase_OGS2.1_UTRs-bed_pita_api-miRNA-results_targets.table-10	8160	5855	101	5628
AphidBase_OGS2.1_UTRs-bed_pita_results_conserved.tab	82844	20166	85	18186
AphidBase_OGS2.1_UTRs-bed_pita_results_conserved.table-10	7020	4817	85	4665
AphidBase_OGS2.1_UTRs-bed_pita_results_novel.tab	2521	2027	9	1991
AphidBase_OGS2.1_UTRs-bed_pita_results_novel.table-10	979	821	9	813
AphidBase_OGS2.1_UTRs-bed_pita_results.tab	85365	20416	94	18396
AphidBase_OGS2.1_UTRs-bed_pita_results.table-10	7999	5333	94	5150
AphidBase_OGS2.1_UTRs-bed_pita_results_targets_conserved.tab	74126	20166	85	18186
AphidBase_OGS2.1_UTRs-bed_pita_results_targets_conserved.table-10	6936	4826	85	4674
AphidBase_OGS2.1_UTRs-bed_pita_results_targets_novel.tab	2414	2027	9	1991
AphidBase_OGS2.1_UTRs-bed_pita_results_targets_novel.table-10	962	824	9	816
AphidBase_OGS2.1_UTRs-bed_pita_results_targets.tab	76540	20416	94	18396
AphidBase_OGS2.1_UTRs-bed_pita_results_targets.table-10	7898	5341	94	5158
dmel-all-three_prime_UTR-r5.43_pita_results.tab	298925	21192	304	11316
dmel-all-three_prime_UTR-r5.43_pita_results.table-10	40218	12150	304	5689
dmel-all-three_prime_UTR-r5.43_pita_results_targets.tab	256742	21192	304	11316
dmel-all-three_prime_UTR-r5.43_pita_results_targets.table-10	37321	12154	304	5692
Mpersicae_contigs_9771_pita_results_conserved.tab	40786	9040	85
Mpersicae_contigs_9771_pita_results_conserved.table-10	4693	3108	85
Mpersicae_contigs_9771_pita_results_novel.tab	1915	1489	9
Mpersicae_contigs_9771_pita_results_novel.table-10	888	718	9
Mpersicae_contigs_9771_pita_results.tab	42701	9115	94
Mpersicae_contigs_9771_pita_results.table-10	5581	3513	94
Mpersicae_contigs_9771_pita_results_targets_conserved.tab	38354	9040	85
Mpersicae_contigs_9771_pita_results_targets_conserved.table-10	4646	3114	85
Mpersicae_contigs_9771_pita_results_targets_novel.tab	1847	1489	9
Mpersicae_contigs_9771_pita_results_targets_novel.table-10	862	719	9
Mpersicae_contigs_9771_pita_results_targets.tab	40201	9115	94
Mpersicae_contigs_9771_pita_results_targets.table-10	5508	3519	94
