# Supplementary material for: Expression of Small RNA in Aphis gossypii and Its Potential Role in the Resistance Interaction with Melon
Source: PLoS One. 2012 Nov 16;7(11):e48579. doi: 10.1371/journal.pone.0048579 (PMC3500242; doi:10.1371/journal.pone.0048579)
Supplement: File S7 — GO term of targets predicted for all the miRNAs identified from A. gossypii with RNA hybrid program. (XLSX) [file pone.0048579.s007.xlsx]

## Sheet: Ago.seq.all_rnahybrid_results_t
Gene	miRNA	MFE	P-value
gnl|UG|Ago#S58020046	ago-miR-C1	-31.9 kcal/mol	0.009521	gnl|UG|Ago#S58020046	GO:0004872	nicotinic acetylcholine receptor beta 1 subunit
gnl|UG|Ago#S58020046	ago-miR-C1	-31.9 kcal/mol	0.009521	gnl|UG|Ago#S58020046	GO:0045211	nicotinic acetylcholine receptor beta 1 subunit
gnl|UG|Ago#S58020046	ago-miR-C1	-31.9 kcal/mol	0.009521	gnl|UG|Ago#S58020046	GO:0030054	nicotinic acetylcholine receptor beta 1 subunit
gnl|UG|Ago#S58020046	ago-miR-C1	-31.9 kcal/mol	0.009521	gnl|UG|Ago#S58020046	GO:0006811	nicotinic acetylcholine receptor beta 1 subunit
gnl|UG|Ago#S58020046	ago-miR-C1	-31.9 kcal/mol	0.009521	gnl|UG|Ago#S58020046	GO:0005892	nicotinic acetylcholine receptor beta 1 subunit
gnl|UG|Ago#S58020046	ago-miR-C1	-31.9 kcal/mol	0.009521	gnl|UG|Ago#S58020046	GO:0004889	nicotinic acetylcholine receptor beta 1 subunit
gnl|UG|Ago#S58107860	ago-miR-C1	-33.0 kcal/mol	0.003314
gnl|UG|Ago#S58010151	ago-miR-C1	-30.6 kcal/mol	0.005281	gnl|UG|Ago#S58010151	GO:0005524	heat shock protein 70
gnl|UG|Ago#S58010151	ago-miR-C1	-30.6 kcal/mol	0.005281	gnl|UG|Ago#S58010151	GO:0006950	heat shock protein 70
gnl|UG|Ago#S58010151	ago-miR-C1	-30.6 kcal/mol	0.005281	gnl|UG|Ago#S58010151	GO:0005634	heat shock protein 70
gnl|UG|Ago#S58135922	ago-miR-C1	-33.7 kcal/mol	0.006582	gnl|UG|Ago#S58135922	GO:0004872	nicotinic acetylcholine receptor alpha 3 subunit
gnl|UG|Ago#S58135922	ago-miR-C1	-33.7 kcal/mol	0.006582	gnl|UG|Ago#S58135922	GO:0045211	nicotinic acetylcholine receptor alpha 3 subunit
gnl|UG|Ago#S58135922	ago-miR-C1	-33.7 kcal/mol	0.006582	gnl|UG|Ago#S58135922	GO:0030054	nicotinic acetylcholine receptor alpha 3 subunit
gnl|UG|Ago#S58135922	ago-miR-C1	-33.7 kcal/mol	0.006582	gnl|UG|Ago#S58135922	GO:0006811	nicotinic acetylcholine receptor alpha 3 subunit
gnl|UG|Ago#S58135922	ago-miR-C1	-33.7 kcal/mol	0.006582	gnl|UG|Ago#S58135922	GO:0016021	nicotinic acetylcholine receptor alpha 3 subunit
gnl|UG|Ago#S58135922	ago-miR-C1	-33.7 kcal/mol	0.006582	gnl|UG|Ago#S58135922	GO:0004889	nicotinic acetylcholine receptor alpha 3 subunit
gnl|UG|Ago#S58105566	ago-miR-C1	-33.7 kcal/mol	0.005822	gnl|UG|Ago#S58105566	GO:0004872	acetylcholine receptor protein alpha 4 invertebrate
gnl|UG|Ago#S58105566	ago-miR-C1	-33.7 kcal/mol	0.005822	gnl|UG|Ago#S58105566	GO:0045211	acetylcholine receptor protein alpha 4 invertebrate
gnl|UG|Ago#S58105566	ago-miR-C1	-33.7 kcal/mol	0.005822	gnl|UG|Ago#S58105566	GO:0030054	acetylcholine receptor protein alpha 4 invertebrate
gnl|UG|Ago#S58105566	ago-miR-C1	-33.7 kcal/mol	0.005822	gnl|UG|Ago#S58105566	GO:0006811	acetylcholine receptor protein alpha 4 invertebrate
gnl|UG|Ago#S58105566	ago-miR-C1	-33.7 kcal/mol	0.005822	gnl|UG|Ago#S58105566	GO:0016021	acetylcholine receptor protein alpha 4 invertebrate
gnl|UG|Ago#S58105566	ago-miR-C1	-33.7 kcal/mol	0.005822	gnl|UG|Ago#S58105566	GO:0004889	acetylcholine receptor protein alpha 4 invertebrate
gnl|UG|Ago#S58092245	ago-miR-C1	-33.7 kcal/mol	0.003498	gnl|UG|Ago#S58092245	GO:0004872	nicotinic acetylcholine receptor alpha 3 subunit
gnl|UG|Ago#S58092245	ago-miR-C1	-33.7 kcal/mol	0.003498	gnl|UG|Ago#S58092245	GO:0045211	nicotinic acetylcholine receptor alpha 3 subunit
gnl|UG|Ago#S58092245	ago-miR-C1	-33.7 kcal/mol	0.003498	gnl|UG|Ago#S58092245	GO:0030054	nicotinic acetylcholine receptor alpha 3 subunit
gnl|UG|Ago#S58092245	ago-miR-C1	-33.7 kcal/mol	0.003498	gnl|UG|Ago#S58092245	GO:0006811	nicotinic acetylcholine receptor alpha 3 subunit
gnl|UG|Ago#S58092245	ago-miR-C1	-33.7 kcal/mol	0.003498	gnl|UG|Ago#S58092245	GO:0016021	nicotinic acetylcholine receptor alpha 3 subunit
gnl|UG|Ago#S58092245	ago-miR-C1	-33.7 kcal/mol	0.003498	gnl|UG|Ago#S58092245	GO:0004889	nicotinic acetylcholine receptor alpha 3 subunit
gnl|UG|Ago#S58087565	ago-miR-C1	-34.4 kcal/mol	0.004814	gnl|UG|Ago#S58087565	GO:0004872	acetylcholine receptor protein alpha 4 invertebrate
gnl|UG|Ago#S58087565	ago-miR-C1	-34.4 kcal/mol	0.004814	gnl|UG|Ago#S58087565	GO:0045211	acetylcholine receptor protein alpha 4 invertebrate
gnl|UG|Ago#S58087565	ago-miR-C1	-34.4 kcal/mol	0.004814	gnl|UG|Ago#S58087565	GO:0030054	acetylcholine receptor protein alpha 4 invertebrate
gnl|UG|Ago#S58087565	ago-miR-C1	-34.4 kcal/mol	0.004814	gnl|UG|Ago#S58087565	GO:0006811	acetylcholine receptor protein alpha 4 invertebrate
gnl|UG|Ago#S58087565	ago-miR-C1	-34.4 kcal/mol	0.004814	gnl|UG|Ago#S58087565	GO:0016021	acetylcholine receptor protein alpha 4 invertebrate
gnl|UG|Ago#S58087565	ago-miR-C1	-34.4 kcal/mol	0.004814	gnl|UG|Ago#S58087565	GO:0004889	acetylcholine receptor protein alpha 4 invertebrate
gnl|UG|Ago#S58087403	ago-miR-C1	-32.9 kcal/mol	0.007856	gnl|UG|Ago#S58087403	GO:0004872	acetylcholine receptor protein alpha 4 invertebrate
gnl|UG|Ago#S58087403	ago-miR-C1	-32.9 kcal/mol	0.007856	gnl|UG|Ago#S58087403	GO:0045211	acetylcholine receptor protein alpha 4 invertebrate
gnl|UG|Ago#S58087403	ago-miR-C1	-32.9 kcal/mol	0.007856	gnl|UG|Ago#S58087403	GO:0030054	acetylcholine receptor protein alpha 4 invertebrate
gnl|UG|Ago#S58087403	ago-miR-C1	-32.9 kcal/mol	0.007856	gnl|UG|Ago#S58087403	GO:0006811	acetylcholine receptor protein alpha 4 invertebrate
gnl|UG|Ago#S58087403	ago-miR-C1	-32.9 kcal/mol	0.007856	gnl|UG|Ago#S58087403	GO:0016021	acetylcholine receptor protein alpha 4 invertebrate
gnl|UG|Ago#S58087403	ago-miR-C1	-32.9 kcal/mol	0.007856	gnl|UG|Ago#S58087403	GO:0004889	acetylcholine receptor protein alpha 4 invertebrate
gnl|UG|Ago#S58165802	ago-miR-C1	-34.0 kcal/mol	0.003627	gnl|UG|Ago#S58165802	GO:0004872	acetylcholine receptor protein alpha 4 invertebrate
gnl|UG|Ago#S58165802	ago-miR-C1	-34.0 kcal/mol	0.003627	gnl|UG|Ago#S58165802	GO:0045211	acetylcholine receptor protein alpha 4 invertebrate
gnl|UG|Ago#S58165802	ago-miR-C1	-34.0 kcal/mol	0.003627	gnl|UG|Ago#S58165802	GO:0030054	acetylcholine receptor protein alpha 4 invertebrate
gnl|UG|Ago#S58165802	ago-miR-C1	-34.0 kcal/mol	0.003627	gnl|UG|Ago#S58165802	GO:0006811	acetylcholine receptor protein alpha 4 invertebrate
gnl|UG|Ago#S58165802	ago-miR-C1	-34.0 kcal/mol	0.003627	gnl|UG|Ago#S58165802	GO:0016021	acetylcholine receptor protein alpha 4 invertebrate
gnl|UG|Ago#S58165802	ago-miR-C1	-34.0 kcal/mol	0.003627	gnl|UG|Ago#S58165802	GO:0004889	acetylcholine receptor protein alpha 4 invertebrate
gnl|UG|Ago#S58158866	ago-miR-C1	-34.0 kcal/mol	0.003366	gnl|UG|Ago#S58158866	GO:0004872	acetylcholine receptor protein alpha 4 invertebrate
gnl|UG|Ago#S58158866	ago-miR-C1	-34.0 kcal/mol	0.003366	gnl|UG|Ago#S58158866	GO:0045211	acetylcholine receptor protein alpha 4 invertebrate
gnl|UG|Ago#S58158866	ago-miR-C1	-34.0 kcal/mol	0.003366	gnl|UG|Ago#S58158866	GO:0030054	acetylcholine receptor protein alpha 4 invertebrate
gnl|UG|Ago#S58158866	ago-miR-C1	-34.0 kcal/mol	0.003366	gnl|UG|Ago#S58158866	GO:0006811	acetylcholine receptor protein alpha 4 invertebrate
gnl|UG|Ago#S58158866	ago-miR-C1	-34.0 kcal/mol	0.003366	gnl|UG|Ago#S58158866	GO:0016021	acetylcholine receptor protein alpha 4 invertebrate
gnl|UG|Ago#S58158866	ago-miR-C1	-34.0 kcal/mol	0.003366	gnl|UG|Ago#S58158866	GO:0004889	acetylcholine receptor protein alpha 4 invertebrate
gnl|UG|Ago#S58234369	ago-miR-C1	-34.4 kcal/mol	0.00148	gnl|UG|Ago#S58234369	GO:0004872	acetylcholine receptor protein alpha 4 invertebrate
gnl|UG|Ago#S58234369	ago-miR-C1	-34.4 kcal/mol	0.00148	gnl|UG|Ago#S58234369	GO:0045211	acetylcholine receptor protein alpha 4 invertebrate
gnl|UG|Ago#S58234369	ago-miR-C1	-34.4 kcal/mol	0.00148	gnl|UG|Ago#S58234369	GO:0030054	acetylcholine receptor protein alpha 4 invertebrate
gnl|UG|Ago#S58234369	ago-miR-C1	-34.4 kcal/mol	0.00148	gnl|UG|Ago#S58234369	GO:0006811	acetylcholine receptor protein alpha 4 invertebrate
gnl|UG|Ago#S58234369	ago-miR-C1	-34.4 kcal/mol	0.00148	gnl|UG|Ago#S58234369	GO:0016021	acetylcholine receptor protein alpha 4 invertebrate
gnl|UG|Ago#S58234369	ago-miR-C1	-34.4 kcal/mol	0.00148	gnl|UG|Ago#S58234369	GO:0004889	acetylcholine receptor protein alpha 4 invertebrate
gnl|UG|Ago#S58186663	ago-miR-C1	-34.0 kcal/mol	0.002447	gnl|UG|Ago#S58186663	GO:0005840	ribosomal protein l15
gnl|UG|Ago#S58186663	ago-miR-C1	-34.0 kcal/mol	0.002447	gnl|UG|Ago#S58186663	GO:0003735	ribosomal protein l15
gnl|UG|Ago#S58186663	ago-miR-C1	-34.0 kcal/mol	0.002447	gnl|UG|Ago#S58186663	GO:0006412	ribosomal protein l15
gnl|UG|Ago#S57993716	ago-miR-C1	-29.5 kcal/mol	0.007919	gnl|UG|Ago#S57993716	GO:0005737	ribosomal protein s10
gnl|UG|Ago#S57993716	ago-miR-C1	-29.5 kcal/mol	0.007919	gnl|UG|Ago#S57993716	GO:0030529	ribosomal protein s10
gnl|UG|Ago#S58111351	ago-miR-C1	-29.5 kcal/mol	0.008684	gnl|UG|Ago#S58111351	GO:0005737	ribosomal protein s10
gnl|UG|Ago#S58111351	ago-miR-C1	-29.5 kcal/mol	0.008684	gnl|UG|Ago#S58111351	GO:0030529	ribosomal protein s10
gnl|UG|Ago#S58011748	ago-miR-C1	-30.6 kcal/mol	0.007563	gnl|UG|Ago#S58011748	GO:0006413	eukaryotic initiation factor 4a-like
gnl|UG|Ago#S58011748	ago-miR-C1	-30.6 kcal/mol	0.007563	gnl|UG|Ago#S58011748	GO:0008026	eukaryotic initiation factor 4a-like
gnl|UG|Ago#S58011748	ago-miR-C1	-30.6 kcal/mol	0.007563	gnl|UG|Ago#S58011748	GO:0005524	eukaryotic initiation factor 4a-like
gnl|UG|Ago#S58011748	ago-miR-C1	-30.6 kcal/mol	0.007563	gnl|UG|Ago#S58011748	GO:0003743	eukaryotic initiation factor 4a-like
gnl|UG|Ago#S58107858	ago-miR-C1	-30.6 kcal/mol	0.005193	gnl|UG|Ago#S58107858	GO:0006413	eukaryotic initiation factor 4a-like
gnl|UG|Ago#S58107858	ago-miR-C1	-30.6 kcal/mol	0.005193	gnl|UG|Ago#S58107858	GO:0008026	eukaryotic initiation factor 4a-like
gnl|UG|Ago#S58107858	ago-miR-C1	-30.6 kcal/mol	0.005193	gnl|UG|Ago#S58107858	GO:0005524	eukaryotic initiation factor 4a-like
gnl|UG|Ago#S58107858	ago-miR-C1	-30.6 kcal/mol	0.005193	gnl|UG|Ago#S58107858	GO:0003743	eukaryotic initiation factor 4a-like
gnl|UG|Ago#S58099629	ago-miR-C1	-34.7 kcal/mol	0.003933
gnl|UG|Ago#S57990107	ago-miR-C1	-34.7 kcal/mol	0.003263
gnl|UG|Ago#S58133009	ago-miR-C1	-32.7 kcal/mol	0.008727
gnl|UG|Ago#S58106496	ago-miR-C1	-32.7 kcal/mol	0.009153	gnl|UG|Ago#S58106496	GO:0031072	subfamily member 1
gnl|UG|Ago#S58106496	ago-miR-C1	-32.7 kcal/mol	0.009153	gnl|UG|Ago#S58106496	GO:0030317	subfamily member 1
gnl|UG|Ago#S58106496	ago-miR-C1	-32.7 kcal/mol	0.009153	gnl|UG|Ago#S58106496	GO:0042769	subfamily member 1
gnl|UG|Ago#S58106496	ago-miR-C1	-32.7 kcal/mol	0.009153	gnl|UG|Ago#S58106496	GO:0005625	subfamily member 1
gnl|UG|Ago#S58106496	ago-miR-C1	-32.7 kcal/mol	0.009153	gnl|UG|Ago#S58106496	GO:0006457	subfamily member 1
gnl|UG|Ago#S58106496	ago-miR-C1	-32.7 kcal/mol	0.009153	gnl|UG|Ago#S58106496	GO:0046872	subfamily member 1
gnl|UG|Ago#S58106496	ago-miR-C1	-32.7 kcal/mol	0.009153	gnl|UG|Ago#S58106496	GO:0009408	subfamily member 1
gnl|UG|Ago#S58106496	ago-miR-C1	-32.7 kcal/mol	0.009153	gnl|UG|Ago#S58106496	GO:0007283	subfamily member 1
gnl|UG|Ago#S58106496	ago-miR-C1	-32.7 kcal/mol	0.009153	gnl|UG|Ago#S58106496	GO:0005524	subfamily member 1
gnl|UG|Ago#S58106496	ago-miR-C1	-32.7 kcal/mol	0.009153	gnl|UG|Ago#S58106496	GO:0050750	subfamily member 1
gnl|UG|Ago#S58106496	ago-miR-C1	-32.7 kcal/mol	0.009153	gnl|UG|Ago#S58106496	GO:0051082	subfamily member 1
gnl|UG|Ago#S58106496	ago-miR-C1	-32.7 kcal/mol	0.009153	gnl|UG|Ago#S58106496	GO:0006986	subfamily member 1
gnl|UG|Ago#S58106496	ago-miR-C1	-32.7 kcal/mol	0.009153	gnl|UG|Ago#S58106496	GO:0005737	subfamily member 1
gnl|UG|Ago#S58106496	ago-miR-C1	-32.7 kcal/mol	0.009153	gnl|UG|Ago#S58106496	GO:0030521	subfamily member 1
gnl|UG|Ago#S58222908	ago-miR-C1	-32.1 kcal/mol	0.007717	gnl|UG|Ago#S58222908	GO:0007165	regulator of g protein signaling
gnl|UG|Ago#S58222905	ago-miR-C1	-33.9 kcal/mol	0.002232	gnl|UG|Ago#S58222905	GO:0007165	regulator of g protein signaling
gnl|UG|Ago#S57990246	ago-miR-C1	-33.9 kcal/mol	0.001287	gnl|UG|Ago#S57990246	GO:0007165	regulator of g protein signaling
gnl|UG|Ago#S58077866	ago-miR-C1	-36.2 kcal/mol	0.001749
gnl|UG|Ago#S58077863	ago-miR-C1	-36.0 kcal/mol	0.001798
gnl|UG|Ago#S58198381	ago-miR-C1	-32.4 kcal/mol	0.009865	gnl|UG|Ago#S58198381	GO:0042302	endocuticle structural glycoprotein bd-1
gnl|UG|Ago#S57990275	ago-miR-C1	-32.4 kcal/mol	0.008427	gnl|UG|Ago#S57990275	GO:0042302	endocuticle structural glycoprotein bd-1
gnl|UG|Ago#S58127582	ago-miR-C1	-32.4 kcal/mol	0.005159	gnl|UG|Ago#S58127582	GO:0042302	endocuticle structural glycoprotein bd-1
gnl|UG|Ago#S58128427	ago-miR-C1	-33.6 kcal/mol	0.00782	gnl|UG|Ago#S58128427	GO:0035220	isoform g
gnl|UG|Ago#S58128427	ago-miR-C1	-33.6 kcal/mol	0.00782	gnl|UG|Ago#S58128427	GO:0008270	isoform g
gnl|UG|Ago#S58128427	ago-miR-C1	-33.6 kcal/mol	0.00782	gnl|UG|Ago#S58128427	GO:0035218	isoform g
gnl|UG|Ago#S58128427	ago-miR-C1	-33.6 kcal/mol	0.00782	gnl|UG|Ago#S58128427	GO:0032319	isoform g
gnl|UG|Ago#S58015379	ago-miR-C1	-33.6 kcal/mol	0.006535	gnl|UG|Ago#S58015379	GO:0035220	isoform g
gnl|UG|Ago#S58015379	ago-miR-C1	-33.6 kcal/mol	0.006535	gnl|UG|Ago#S58015379	GO:0008270	isoform g
gnl|UG|Ago#S58015379	ago-miR-C1	-33.6 kcal/mol	0.006535	gnl|UG|Ago#S58015379	GO:0035218	isoform g
gnl|UG|Ago#S58015379	ago-miR-C1	-33.6 kcal/mol	0.006535	gnl|UG|Ago#S58015379	GO:0032319	isoform g
gnl|UG|Ago#S58061494	ago-miR-C1	-33.6 kcal/mol	0.005653	gnl|UG|Ago#S58061494	GO:0035220	isoform g
gnl|UG|Ago#S58061494	ago-miR-C1	-33.6 kcal/mol	0.005653	gnl|UG|Ago#S58061494	GO:0008270	isoform g
gnl|UG|Ago#S58061494	ago-miR-C1	-33.6 kcal/mol	0.005653	gnl|UG|Ago#S58061494	GO:0035218	isoform g
gnl|UG|Ago#S58061494	ago-miR-C1	-33.6 kcal/mol	0.005653	gnl|UG|Ago#S58061494	GO:0032319	isoform g
gnl|UG|Ago#S58052380	ago-miR-C1	-33.6 kcal/mol	0.005407	gnl|UG|Ago#S58052380	GO:0035220	isoform g
gnl|UG|Ago#S58052380	ago-miR-C1	-33.6 kcal/mol	0.005407	gnl|UG|Ago#S58052380	GO:0008270	isoform g
gnl|UG|Ago#S58052380	ago-miR-C1	-33.6 kcal/mol	0.005407	gnl|UG|Ago#S58052380	GO:0035218	isoform g
gnl|UG|Ago#S58052380	ago-miR-C1	-33.6 kcal/mol	0.005407	gnl|UG|Ago#S58052380	GO:0032319	isoform g
gnl|UG|Ago#S58053569	ago-miR-C1	-33.6 kcal/mol	0.005003	gnl|UG|Ago#S58053569	GO:0035220	isoform g
gnl|UG|Ago#S58053569	ago-miR-C1	-33.6 kcal/mol	0.005003	gnl|UG|Ago#S58053569	GO:0008270	isoform g
gnl|UG|Ago#S58053569	ago-miR-C1	-33.6 kcal/mol	0.005003	gnl|UG|Ago#S58053569	GO:0035218	isoform g
gnl|UG|Ago#S58053569	ago-miR-C1	-33.6 kcal/mol	0.005003	gnl|UG|Ago#S58053569	GO:0032319	isoform g
gnl|UG|Ago#S58136851	ago-miR-C1	-32.3 kcal/mol	0.009542	gnl|UG|Ago#S58136851	GO:0035220	isoform g
gnl|UG|Ago#S58136851	ago-miR-C1	-32.3 kcal/mol	0.009542	gnl|UG|Ago#S58136851	GO:0008270	isoform g
gnl|UG|Ago#S58136851	ago-miR-C1	-32.3 kcal/mol	0.009542	gnl|UG|Ago#S58136851	GO:0035218	isoform g
gnl|UG|Ago#S58136851	ago-miR-C1	-32.3 kcal/mol	0.009542	gnl|UG|Ago#S58136851	GO:0032319	isoform g
gnl|UG|Ago#S58233058	ago-miR-C1	-36.1 kcal/mol	0.001358	gnl|UG|Ago#S58233058	GO:0035220	isoform g
gnl|UG|Ago#S58233058	ago-miR-C1	-36.1 kcal/mol	0.001358	gnl|UG|Ago#S58233058	GO:0008270	isoform g
gnl|UG|Ago#S58233058	ago-miR-C1	-36.1 kcal/mol	0.001358	gnl|UG|Ago#S58233058	GO:0035218	isoform g
gnl|UG|Ago#S58233058	ago-miR-C1	-36.1 kcal/mol	0.001358	gnl|UG|Ago#S58233058	GO:0032319	isoform g
gnl|UG|Ago#S58242529	ago-miR-C1	-36.1 kcal/mol	0.001302	gnl|UG|Ago#S58242529	GO:0035220	isoform g
gnl|UG|Ago#S58242529	ago-miR-C1	-36.1 kcal/mol	0.001302	gnl|UG|Ago#S58242529	GO:0008270	isoform g
gnl|UG|Ago#S58242529	ago-miR-C1	-36.1 kcal/mol	0.001302	gnl|UG|Ago#S58242529	GO:0035218	isoform g
gnl|UG|Ago#S58242529	ago-miR-C1	-36.1 kcal/mol	0.001302	gnl|UG|Ago#S58242529	GO:0032319	isoform g
gnl|UG|Ago#S58015376	ago-miR-C1	-33.6 kcal/mol	0.004095	gnl|UG|Ago#S58015376	GO:0035220	isoform g
gnl|UG|Ago#S58015376	ago-miR-C1	-33.6 kcal/mol	0.004095	gnl|UG|Ago#S58015376	GO:0008270	isoform g
gnl|UG|Ago#S58015376	ago-miR-C1	-33.6 kcal/mol	0.004095	gnl|UG|Ago#S58015376	GO:0035218	isoform g
gnl|UG|Ago#S58015376	ago-miR-C1	-33.6 kcal/mol	0.004095	gnl|UG|Ago#S58015376	GO:0032319	isoform g
gnl|UG|Ago#S57990296	ago-miR-C1	-36.1 kcal/mol	0.00101	gnl|UG|Ago#S57990296	GO:0035220	isoform g
gnl|UG|Ago#S57990296	ago-miR-C1	-36.1 kcal/mol	0.00101	gnl|UG|Ago#S57990296	GO:0008270	isoform g
gnl|UG|Ago#S57990296	ago-miR-C1	-36.1 kcal/mol	0.00101	gnl|UG|Ago#S57990296	GO:0035218	isoform g
gnl|UG|Ago#S57990296	ago-miR-C1	-36.1 kcal/mol	0.00101	gnl|UG|Ago#S57990296	GO:0032319	isoform g
gnl|UG|Ago#S58128424	ago-miR-C1	-32.3 kcal/mol	0.004535	gnl|UG|Ago#S58128424	GO:0035220	isoform g
gnl|UG|Ago#S58128424	ago-miR-C1	-32.3 kcal/mol	0.004535	gnl|UG|Ago#S58128424	GO:0008270	isoform g
gnl|UG|Ago#S58128424	ago-miR-C1	-32.3 kcal/mol	0.004535	gnl|UG|Ago#S58128424	GO:0035218	isoform g
gnl|UG|Ago#S58128424	ago-miR-C1	-32.3 kcal/mol	0.004535	gnl|UG|Ago#S58128424	GO:0032319	isoform g
gnl|UG|Ago#S58009990	ago-miR-C1	-35.6 kcal/mol	0.002946
gnl|UG|Ago#S57995258	ago-miR-C1	-35.6 kcal/mol	0.002241
gnl|UG|Ago#S57995040	ago-miR-C1	-35.6 kcal/mol	0.002098
gnl|UG|Ago#S58185231	ago-miR-C1	-35.6 kcal/mol	0.001459
gnl|UG|Ago#S58008493	ago-miR-C1	-35.6 kcal/mol	0.001436
gnl|UG|Ago#S57990324	ago-miR-C1	-35.6 kcal/mol	0.001252
gnl|UG|Ago#S57992966	ago-miR-C1	-35.6 kcal/mol	0.001247
gnl|UG|Ago#S58019889	ago-miR-C1	-32.8 kcal/mol	0.008764	gnl|UG|Ago#S58019889	GO:0006457	protein disulfide isomerase
gnl|UG|Ago#S58019889	ago-miR-C1	-32.8 kcal/mol	0.008764	gnl|UG|Ago#S58019889	GO:0060187	protein disulfide isomerase
gnl|UG|Ago#S58019889	ago-miR-C1	-32.8 kcal/mol	0.008764	gnl|UG|Ago#S58019889	GO:0005788	protein disulfide isomerase
gnl|UG|Ago#S58019889	ago-miR-C1	-32.8 kcal/mol	0.008764	gnl|UG|Ago#S58019889	GO:0045169	protein disulfide isomerase
gnl|UG|Ago#S58019889	ago-miR-C1	-32.8 kcal/mol	0.008764	gnl|UG|Ago#S58019889	GO:0005811	protein disulfide isomerase
gnl|UG|Ago#S58019889	ago-miR-C1	-32.8 kcal/mol	0.008764	gnl|UG|Ago#S58019889	GO:0005635	protein disulfide isomerase
gnl|UG|Ago#S58019889	ago-miR-C1	-32.8 kcal/mol	0.008764	gnl|UG|Ago#S58019889	GO:0070732	protein disulfide isomerase
gnl|UG|Ago#S58019889	ago-miR-C1	-32.8 kcal/mol	0.008764	gnl|UG|Ago#S58019889	GO:0003756	protein disulfide isomerase
gnl|UG|Ago#S58019889	ago-miR-C1	-32.8 kcal/mol	0.008764	gnl|UG|Ago#S58019889	GO:0005791	protein disulfide isomerase
gnl|UG|Ago#S58019889	ago-miR-C1	-32.8 kcal/mol	0.008764	gnl|UG|Ago#S58019889	GO:0043025	protein disulfide isomerase
gnl|UG|Ago#S58019889	ago-miR-C1	-32.8 kcal/mol	0.008764	gnl|UG|Ago#S58019889	GO:0048471	protein disulfide isomerase
gnl|UG|Ago#S57990339	ago-miR-C1	-32.8 kcal/mol	0.005926	gnl|UG|Ago#S57990339	GO:0006457	protein disulfide isomerase
gnl|UG|Ago#S57990339	ago-miR-C1	-32.8 kcal/mol	0.005926	gnl|UG|Ago#S57990339	GO:0060187	protein disulfide isomerase
gnl|UG|Ago#S57990339	ago-miR-C1	-32.8 kcal/mol	0.005926	gnl|UG|Ago#S57990339	GO:0005788	protein disulfide isomerase
gnl|UG|Ago#S57990339	ago-miR-C1	-32.8 kcal/mol	0.005926	gnl|UG|Ago#S57990339	GO:0045169	protein disulfide isomerase
gnl|UG|Ago#S57990339	ago-miR-C1	-32.8 kcal/mol	0.005926	gnl|UG|Ago#S57990339	GO:0005811	protein disulfide isomerase
gnl|UG|Ago#S57990339	ago-miR-C1	-32.8 kcal/mol	0.005926	gnl|UG|Ago#S57990339	GO:0005635	protein disulfide isomerase
gnl|UG|Ago#S57990339	ago-miR-C1	-32.8 kcal/mol	0.005926	gnl|UG|Ago#S57990339	GO:0070732	protein disulfide isomerase
gnl|UG|Ago#S57990339	ago-miR-C1	-32.8 kcal/mol	0.005926	gnl|UG|Ago#S57990339	GO:0003756	protein disulfide isomerase
gnl|UG|Ago#S57990339	ago-miR-C1	-32.8 kcal/mol	0.005926	gnl|UG|Ago#S57990339	GO:0005791	protein disulfide isomerase
gnl|UG|Ago#S57990339	ago-miR-C1	-32.8 kcal/mol	0.005926	gnl|UG|Ago#S57990339	GO:0043025	protein disulfide isomerase
gnl|UG|Ago#S57990339	ago-miR-C1	-32.8 kcal/mol	0.005926	gnl|UG|Ago#S57990339	GO:0048471	protein disulfide isomerase
gnl|UG|Ago#S58011000	ago-miR-C1	-29.8 kcal/mol	0.007578
gnl|UG|Ago#S58096241	ago-miR-C1	-35.4 kcal/mol	0.003318	gnl|UG|Ago#S58096241	GO:0016491	serine 3-dehydrogenase
gnl|UG|Ago#S58096241	ago-miR-C1	-35.4 kcal/mol	0.003318	gnl|UG|Ago#S58096241	GO:0055114	serine 3-dehydrogenase
gnl|UG|Ago#S58096241	ago-miR-C1	-35.4 kcal/mol	0.003318	gnl|UG|Ago#S58096241	GO:0005488	serine 3-dehydrogenase
gnl|UG|Ago#S58132117	ago-miR-C1	-35.4 kcal/mol	0.00331	gnl|UG|Ago#S58132117	GO:0016491	serine 3-dehydrogenase
gnl|UG|Ago#S58132117	ago-miR-C1	-35.4 kcal/mol	0.00331	gnl|UG|Ago#S58132117	GO:0055114	serine 3-dehydrogenase
gnl|UG|Ago#S58132117	ago-miR-C1	-35.4 kcal/mol	0.00331	gnl|UG|Ago#S58132117	GO:0005488	serine 3-dehydrogenase
gnl|UG|Ago#S58086985	ago-miR-C1	-35.4 kcal/mol	0.002656	gnl|UG|Ago#S58086985	GO:0016491	serine 3-dehydrogenase
gnl|UG|Ago#S58086985	ago-miR-C1	-35.4 kcal/mol	0.002656	gnl|UG|Ago#S58086985	GO:0055114	serine 3-dehydrogenase
gnl|UG|Ago#S58086985	ago-miR-C1	-35.4 kcal/mol	0.002656	gnl|UG|Ago#S58086985	GO:0005488	serine 3-dehydrogenase
gnl|UG|Ago#S58100934	ago-miR-C1	-35.4 kcal/mol	0.002143	gnl|UG|Ago#S58100934	GO:0016491	serine 3-dehydrogenase
gnl|UG|Ago#S58100934	ago-miR-C1	-35.4 kcal/mol	0.002143	gnl|UG|Ago#S58100934	GO:0055114	serine 3-dehydrogenase
gnl|UG|Ago#S58100934	ago-miR-C1	-35.4 kcal/mol	0.002143	gnl|UG|Ago#S58100934	GO:0005488	serine 3-dehydrogenase
gnl|UG|Ago#S58118895	ago-miR-C1	-35.3 kcal/mol	0.002217	gnl|UG|Ago#S58118895	GO:0016491	serine 3-dehydrogenase
gnl|UG|Ago#S58118895	ago-miR-C1	-35.3 kcal/mol	0.002217	gnl|UG|Ago#S58118895	GO:0055114	serine 3-dehydrogenase
gnl|UG|Ago#S58118895	ago-miR-C1	-35.3 kcal/mol	0.002217	gnl|UG|Ago#S58118895	GO:0005488	serine 3-dehydrogenase
gnl|UG|Ago#S58032088	ago-miR-C1	-32.1 kcal/mol	0.006376
gnl|UG|Ago#S58167597	ago-miR-C1	-30.9 kcal/mol	0.009168
gnl|UG|Ago#S57993728	ago-miR-C1	-32.2 kcal/mol	0.008415
gnl|UG|Ago#S58094837	ago-miR-C1	-36.6 kcal/mol	0.00175
gnl|UG|Ago#S57990433	ago-miR-C1	-36.6 kcal/mol	0.000801
gnl|UG|Ago#S58082108	ago-miR-C1	-36.6 kcal/mol	0.000382
gnl|UG|Ago#S58099334	ago-miR-C1	-34.3 kcal/mol	0.004783	gnl|UG|Ago#S58099334	GO:0016301	ribose-phosphate pyrophosphokinase
gnl|UG|Ago#S58099334	ago-miR-C1	-34.3 kcal/mol	0.004783	gnl|UG|Ago#S58099334	GO:0016310	ribose-phosphate pyrophosphokinase
gnl|UG|Ago#S58099334	ago-miR-C1	-34.3 kcal/mol	0.004783	gnl|UG|Ago#S58099334	GO:0009156	ribose-phosphate pyrophosphokinase
gnl|UG|Ago#S58099334	ago-miR-C1	-34.3 kcal/mol	0.004783	gnl|UG|Ago#S58099334	GO:0004749	ribose-phosphate pyrophosphokinase
gnl|UG|Ago#S58099334	ago-miR-C1	-34.3 kcal/mol	0.004783	gnl|UG|Ago#S58099334	GO:0000287	ribose-phosphate pyrophosphokinase
gnl|UG|Ago#S58099334	ago-miR-C1	-34.3 kcal/mol	0.004783	gnl|UG|Ago#S58099334	GO:0009116	ribose-phosphate pyrophosphokinase
gnl|UG|Ago#S58088090	ago-miR-C1	-31.2 kcal/mol	0.003105	gnl|UG|Ago#S58088090	GO:0005685	rna-binding protein luc7-like 2-like
gnl|UG|Ago#S58088090	ago-miR-C1	-31.2 kcal/mol	0.003105	gnl|UG|Ago#S58088090	GO:0071011	rna-binding protein luc7-like 2-like
gnl|UG|Ago#S58088090	ago-miR-C1	-31.2 kcal/mol	0.003105	gnl|UG|Ago#S58088090	GO:0000398	rna-binding protein luc7-like 2-like
gnl|UG|Ago#S58134378	ago-miR-C1	-39.6 kcal/mol	0.000228
gnl|UG|Ago#S58147538	ago-miR-C1	-39.6 kcal/mol	0.000183
gnl|UG|Ago#S58108255	ago-miR-C1	-39.6 kcal/mol	0.000162	gnl|UG|Ago#S58108255	GO:0005737	mflj00348 protein
gnl|UG|Ago#S58108255	ago-miR-C1	-39.6 kcal/mol	0.000162	gnl|UG|Ago#S58108255	GO:0042110	mflj00348 protein
gnl|UG|Ago#S58108255	ago-miR-C1	-39.6 kcal/mol	0.000162	gnl|UG|Ago#S58108255	GO:0007249	mflj00348 protein
gnl|UG|Ago#S58108255	ago-miR-C1	-39.6 kcal/mol	0.000162	gnl|UG|Ago#S58108255	GO:0005524	mflj00348 protein
gnl|UG|Ago#S58108255	ago-miR-C1	-39.6 kcal/mol	0.000162	gnl|UG|Ago#S58108255	GO:0032088	mflj00348 protein
gnl|UG|Ago#S58139628	ago-miR-C1	-34.8 kcal/mol	0.001847
gnl|UG|Ago#S58109500	ago-miR-C1	-39.6 kcal/mol	0.000148	gnl|UG|Ago#S58109500	GO:0005737	mflj00348 protein
gnl|UG|Ago#S58109500	ago-miR-C1	-39.6 kcal/mol	0.000148	gnl|UG|Ago#S58109500	GO:0042110	mflj00348 protein
gnl|UG|Ago#S58109500	ago-miR-C1	-39.6 kcal/mol	0.000148	gnl|UG|Ago#S58109500	GO:0007249	mflj00348 protein
gnl|UG|Ago#S58109500	ago-miR-C1	-39.6 kcal/mol	0.000148	gnl|UG|Ago#S58109500	GO:0005524	mflj00348 protein
gnl|UG|Ago#S58109500	ago-miR-C1	-39.6 kcal/mol	0.000148	gnl|UG|Ago#S58109500	GO:0032088	mflj00348 protein
gnl|UG|Ago#S58095854	ago-miR-C1	-31.5 kcal/mol	0.006785
gnl|UG|Ago#S58097162	ago-miR-C1	-34.1 kcal/mol	0.001161
gnl|UG|Ago#S58132502	ago-miR-C1	-34.1 kcal/mol	0.004703	gnl|UG|Ago#S58132502	GO:0005488	adp atp translocase
gnl|UG|Ago#S58132502	ago-miR-C1	-34.1 kcal/mol	0.004703	gnl|UG|Ago#S58132502	GO:0005743	adp atp translocase
gnl|UG|Ago#S58132502	ago-miR-C1	-34.1 kcal/mol	0.004703	gnl|UG|Ago#S58132502	GO:0055085	adp atp translocase
gnl|UG|Ago#S58132502	ago-miR-C1	-34.1 kcal/mol	0.004703	gnl|UG|Ago#S58132502	GO:0016021	adp atp translocase
gnl|UG|Ago#S58132502	ago-miR-C1	-34.1 kcal/mol	0.004703	gnl|UG|Ago#S58132502	GO:0005215	adp atp translocase
gnl|UG|Ago#S58010196	ago-miR-C1	-30.7 kcal/mol	0.007551	gnl|UG|Ago#S58010196	GO:0005488	adp atp translocase
gnl|UG|Ago#S58010196	ago-miR-C1	-30.7 kcal/mol	0.007551	gnl|UG|Ago#S58010196	GO:0005743	adp atp translocase
gnl|UG|Ago#S58010196	ago-miR-C1	-30.7 kcal/mol	0.007551	gnl|UG|Ago#S58010196	GO:0055085	adp atp translocase
gnl|UG|Ago#S58010196	ago-miR-C1	-30.7 kcal/mol	0.007551	gnl|UG|Ago#S58010196	GO:0016021	adp atp translocase
gnl|UG|Ago#S58010196	ago-miR-C1	-30.7 kcal/mol	0.007551	gnl|UG|Ago#S58010196	GO:0005215	adp atp translocase
gnl|UG|Ago#S58096466	ago-miR-C1	-30.4 kcal/mol	0.005907	gnl|UG|Ago#S58096466	GO:0005488	adp atp translocase
gnl|UG|Ago#S58096466	ago-miR-C1	-30.4 kcal/mol	0.005907	gnl|UG|Ago#S58096466	GO:0005743	adp atp translocase
gnl|UG|Ago#S58096466	ago-miR-C1	-30.4 kcal/mol	0.005907	gnl|UG|Ago#S58096466	GO:0055085	adp atp translocase
gnl|UG|Ago#S58096466	ago-miR-C1	-30.4 kcal/mol	0.005907	gnl|UG|Ago#S58096466	GO:0016021	adp atp translocase
gnl|UG|Ago#S58096466	ago-miR-C1	-30.4 kcal/mol	0.005907	gnl|UG|Ago#S58096466	GO:0005215	adp atp translocase
gnl|UG|Ago#S58047691	ago-miR-C1	-30.7 kcal/mol	0.002767	gnl|UG|Ago#S58047691	GO:0005488	adp atp translocase
gnl|UG|Ago#S58047691	ago-miR-C1	-30.7 kcal/mol	0.002767	gnl|UG|Ago#S58047691	GO:0005743	adp atp translocase
gnl|UG|Ago#S58047691	ago-miR-C1	-30.7 kcal/mol	0.002767	gnl|UG|Ago#S58047691	GO:0055085	adp atp translocase
gnl|UG|Ago#S58047691	ago-miR-C1	-30.7 kcal/mol	0.002767	gnl|UG|Ago#S58047691	GO:0016021	adp atp translocase
gnl|UG|Ago#S58047691	ago-miR-C1	-30.7 kcal/mol	0.002767	gnl|UG|Ago#S58047691	GO:0005215	adp atp translocase
gnl|UG|Ago#S58014057	ago-miR-C1	-32.9 kcal/mol	0.008342	gnl|UG|Ago#S58014057	GO:0006879	ferritin subunit
gnl|UG|Ago#S58014057	ago-miR-C1	-32.9 kcal/mol	0.008342	gnl|UG|Ago#S58014057	GO:0016491	ferritin subunit
gnl|UG|Ago#S58014057	ago-miR-C1	-32.9 kcal/mol	0.008342	gnl|UG|Ago#S58014057	GO:0008199	ferritin subunit
gnl|UG|Ago#S58014057	ago-miR-C1	-32.9 kcal/mol	0.008342	gnl|UG|Ago#S58014057	GO:0006826	ferritin subunit
gnl|UG|Ago#S58014057	ago-miR-C1	-32.9 kcal/mol	0.008342	gnl|UG|Ago#S58014057	GO:0055114	ferritin subunit
gnl|UG|Ago#S58013790	ago-miR-C1	-30.8 kcal/mol	0.003757
gnl|UG|Ago#S58029113	ago-miR-C1	-30.8 kcal/mol	0.008959	gnl|UG|Ago#S58029113	GO:0005840	60s ribosomal protein l18
gnl|UG|Ago#S58029113	ago-miR-C1	-30.8 kcal/mol	0.008959	gnl|UG|Ago#S58029113	GO:0003735	60s ribosomal protein l18
gnl|UG|Ago#S58029113	ago-miR-C1	-30.8 kcal/mol	0.008959	gnl|UG|Ago#S58029113	GO:0006412	60s ribosomal protein l18
gnl|UG|Ago#S58159810	ago-miR-C1	-30.8 kcal/mol	0.007812	gnl|UG|Ago#S58159810	GO:0005840	60s ribosomal protein l18
gnl|UG|Ago#S58159810	ago-miR-C1	-30.8 kcal/mol	0.007812	gnl|UG|Ago#S58159810	GO:0003735	60s ribosomal protein l18
gnl|UG|Ago#S58159810	ago-miR-C1	-30.8 kcal/mol	0.007812	gnl|UG|Ago#S58159810	GO:0006412	60s ribosomal protein l18
gnl|UG|Ago#S58014226	ago-miR-C1	-30.8 kcal/mol	0.007237	gnl|UG|Ago#S58014226	GO:0005840	60s ribosomal protein l18
gnl|UG|Ago#S58014226	ago-miR-C1	-30.8 kcal/mol	0.007237	gnl|UG|Ago#S58014226	GO:0003735	60s ribosomal protein l18
gnl|UG|Ago#S58014226	ago-miR-C1	-30.8 kcal/mol	0.007237	gnl|UG|Ago#S58014226	GO:0006412	60s ribosomal protein l18
gnl|UG|Ago#S58010293	ago-miR-C1	-29.7 kcal/mol	0.006706	gnl|UG|Ago#S58010293	GO:0005524	heat shock protein 70
gnl|UG|Ago#S58010293	ago-miR-C1	-29.7 kcal/mol	0.006706	gnl|UG|Ago#S58010293	GO:0006950	heat shock protein 70
gnl|UG|Ago#S58010293	ago-miR-C1	-29.7 kcal/mol	0.006706	gnl|UG|Ago#S58010293	GO:0005634	heat shock protein 70
gnl|UG|Ago#S58133844	ago-miR-C1	-29.7 kcal/mol	0.00372
gnl|UG|Ago#S58074781	ago-miR-C1	-34.0 kcal/mol	0.005825	gnl|UG|Ago#S58074781	GO:0016192	ras-related protein rab-3-like
gnl|UG|Ago#S58074781	ago-miR-C1	-34.0 kcal/mol	0.005825	gnl|UG|Ago#S58074781	GO:0048790	ras-related protein rab-3-like
gnl|UG|Ago#S58074781	ago-miR-C1	-34.0 kcal/mol	0.005825	gnl|UG|Ago#S58074781	GO:0007264	ras-related protein rab-3-like
gnl|UG|Ago#S58074781	ago-miR-C1	-34.0 kcal/mol	0.005825	gnl|UG|Ago#S58074781	GO:0008021	ras-related protein rab-3-like
gnl|UG|Ago#S58074781	ago-miR-C1	-34.0 kcal/mol	0.005825	gnl|UG|Ago#S58074781	GO:0004767	ras-related protein rab-3-like
gnl|UG|Ago#S58074781	ago-miR-C1	-34.0 kcal/mol	0.005825	gnl|UG|Ago#S58074781	GO:0003924	ras-related protein rab-3-like
gnl|UG|Ago#S58074781	ago-miR-C1	-34.0 kcal/mol	0.005825	gnl|UG|Ago#S58074781	GO:0048786	ras-related protein rab-3-like
gnl|UG|Ago#S58074781	ago-miR-C1	-34.0 kcal/mol	0.005825	gnl|UG|Ago#S58074781	GO:0015031	ras-related protein rab-3-like
gnl|UG|Ago#S58074781	ago-miR-C1	-34.0 kcal/mol	0.005825	gnl|UG|Ago#S58074781	GO:0005525	ras-related protein rab-3-like
gnl|UG|Ago#S58061933	ago-miR-C1	-34.0 kcal/mol	0.005648	gnl|UG|Ago#S58061933	GO:0016192	ras-related protein rab-3-like
gnl|UG|Ago#S58061933	ago-miR-C1	-34.0 kcal/mol	0.005648	gnl|UG|Ago#S58061933	GO:0048790	ras-related protein rab-3-like
gnl|UG|Ago#S58061933	ago-miR-C1	-34.0 kcal/mol	0.005648	gnl|UG|Ago#S58061933	GO:0007264	ras-related protein rab-3-like
gnl|UG|Ago#S58061933	ago-miR-C1	-34.0 kcal/mol	0.005648	gnl|UG|Ago#S58061933	GO:0008021	ras-related protein rab-3-like
gnl|UG|Ago#S58061933	ago-miR-C1	-34.0 kcal/mol	0.005648	gnl|UG|Ago#S58061933	GO:0004767	ras-related protein rab-3-like
gnl|UG|Ago#S58061933	ago-miR-C1	-34.0 kcal/mol	0.005648	gnl|UG|Ago#S58061933	GO:0003924	ras-related protein rab-3-like
gnl|UG|Ago#S58061933	ago-miR-C1	-34.0 kcal/mol	0.005648	gnl|UG|Ago#S58061933	GO:0048786	ras-related protein rab-3-like
gnl|UG|Ago#S58061933	ago-miR-C1	-34.0 kcal/mol	0.005648	gnl|UG|Ago#S58061933	GO:0015031	ras-related protein rab-3-like
gnl|UG|Ago#S58061933	ago-miR-C1	-34.0 kcal/mol	0.005648	gnl|UG|Ago#S58061933	GO:0005525	ras-related protein rab-3-like
gnl|UG|Ago#S58059996	ago-miR-C1	-34.0 kcal/mol	0.005402	gnl|UG|Ago#S58059996	GO:0016192	ras-related protein rab-3-like
gnl|UG|Ago#S58059996	ago-miR-C1	-34.0 kcal/mol	0.005402	gnl|UG|Ago#S58059996	GO:0048790	ras-related protein rab-3-like
gnl|UG|Ago#S58059996	ago-miR-C1	-34.0 kcal/mol	0.005402	gnl|UG|Ago#S58059996	GO:0007264	ras-related protein rab-3-like
gnl|UG|Ago#S58059996	ago-miR-C1	-34.0 kcal/mol	0.005402	gnl|UG|Ago#S58059996	GO:0008021	ras-related protein rab-3-like
gnl|UG|Ago#S58059996	ago-miR-C1	-34.0 kcal/mol	0.005402	gnl|UG|Ago#S58059996	GO:0004767	ras-related protein rab-3-like
gnl|UG|Ago#S58059996	ago-miR-C1	-34.0 kcal/mol	0.005402	gnl|UG|Ago#S58059996	GO:0003924	ras-related protein rab-3-like
gnl|UG|Ago#S58059996	ago-miR-C1	-34.0 kcal/mol	0.005402	gnl|UG|Ago#S58059996	GO:0048786	ras-related protein rab-3-like
gnl|UG|Ago#S58059996	ago-miR-C1	-34.0 kcal/mol	0.005402	gnl|UG|Ago#S58059996	GO:0015031	ras-related protein rab-3-like
gnl|UG|Ago#S58059996	ago-miR-C1	-34.0 kcal/mol	0.005402	gnl|UG|Ago#S58059996	GO:0005525	ras-related protein rab-3-like
gnl|UG|Ago#S58072308	ago-miR-C1	-34.0 kcal/mol	0.004863	gnl|UG|Ago#S58072308	GO:0016192	ras-related protein rab-3-like
gnl|UG|Ago#S58072308	ago-miR-C1	-34.0 kcal/mol	0.004863	gnl|UG|Ago#S58072308	GO:0048790	ras-related protein rab-3-like
gnl|UG|Ago#S58072308	ago-miR-C1	-34.0 kcal/mol	0.004863	gnl|UG|Ago#S58072308	GO:0007264	ras-related protein rab-3-like
gnl|UG|Ago#S58072308	ago-miR-C1	-34.0 kcal/mol	0.004863	gnl|UG|Ago#S58072308	GO:0008021	ras-related protein rab-3-like
gnl|UG|Ago#S58072308	ago-miR-C1	-34.0 kcal/mol	0.004863	gnl|UG|Ago#S58072308	GO:0004767	ras-related protein rab-3-like
gnl|UG|Ago#S58072308	ago-miR-C1	-34.0 kcal/mol	0.004863	gnl|UG|Ago#S58072308	GO:0003924	ras-related protein rab-3-like
gnl|UG|Ago#S58072308	ago-miR-C1	-34.0 kcal/mol	0.004863	gnl|UG|Ago#S58072308	GO:0048786	ras-related protein rab-3-like
gnl|UG|Ago#S58072308	ago-miR-C1	-34.0 kcal/mol	0.004863	gnl|UG|Ago#S58072308	GO:0015031	ras-related protein rab-3-like
gnl|UG|Ago#S58072308	ago-miR-C1	-34.0 kcal/mol	0.004863	gnl|UG|Ago#S58072308	GO:0005525	ras-related protein rab-3-like
gnl|UG|Ago#S58059185	ago-miR-C1	-34.0 kcal/mol	0.004669	gnl|UG|Ago#S58059185	GO:0016192	ras-related protein rab-3-like
gnl|UG|Ago#S58059185	ago-miR-C1	-34.0 kcal/mol	0.004669	gnl|UG|Ago#S58059185	GO:0048790	ras-related protein rab-3-like
gnl|UG|Ago#S58059185	ago-miR-C1	-34.0 kcal/mol	0.004669	gnl|UG|Ago#S58059185	GO:0007264	ras-related protein rab-3-like
gnl|UG|Ago#S58059185	ago-miR-C1	-34.0 kcal/mol	0.004669	gnl|UG|Ago#S58059185	GO:0008021	ras-related protein rab-3-like
gnl|UG|Ago#S58059185	ago-miR-C1	-34.0 kcal/mol	0.004669	gnl|UG|Ago#S58059185	GO:0004767	ras-related protein rab-3-like
gnl|UG|Ago#S58059185	ago-miR-C1	-34.0 kcal/mol	0.004669	gnl|UG|Ago#S58059185	GO:0003924	ras-related protein rab-3-like
gnl|UG|Ago#S58059185	ago-miR-C1	-34.0 kcal/mol	0.004669	gnl|UG|Ago#S58059185	GO:0048786	ras-related protein rab-3-like
gnl|UG|Ago#S58059185	ago-miR-C1	-34.0 kcal/mol	0.004669	gnl|UG|Ago#S58059185	GO:0015031	ras-related protein rab-3-like
gnl|UG|Ago#S58059185	ago-miR-C1	-34.0 kcal/mol	0.004669	gnl|UG|Ago#S58059185	GO:0005525	ras-related protein rab-3-like
gnl|UG|Ago#S58161072	ago-miR-C1	-31.0 kcal/mol	0.008865	gnl|UG|Ago#S58161072	GO:0016192	ras-related protein rab-3-like
gnl|UG|Ago#S58161072	ago-miR-C1	-31.0 kcal/mol	0.008865	gnl|UG|Ago#S58161072	GO:0048790	ras-related protein rab-3-like
gnl|UG|Ago#S58161072	ago-miR-C1	-31.0 kcal/mol	0.008865	gnl|UG|Ago#S58161072	GO:0007264	ras-related protein rab-3-like
gnl|UG|Ago#S58161072	ago-miR-C1	-31.0 kcal/mol	0.008865	gnl|UG|Ago#S58161072	GO:0008021	ras-related protein rab-3-like
gnl|UG|Ago#S58161072	ago-miR-C1	-31.0 kcal/mol	0.008865	gnl|UG|Ago#S58161072	GO:0004767	ras-related protein rab-3-like
gnl|UG|Ago#S58161072	ago-miR-C1	-31.0 kcal/mol	0.008865	gnl|UG|Ago#S58161072	GO:0003924	ras-related protein rab-3-like
gnl|UG|Ago#S58161072	ago-miR-C1	-31.0 kcal/mol	0.008865	gnl|UG|Ago#S58161072	GO:0048786	ras-related protein rab-3-like
gnl|UG|Ago#S58161072	ago-miR-C1	-31.0 kcal/mol	0.008865	gnl|UG|Ago#S58161072	GO:0015031	ras-related protein rab-3-like
gnl|UG|Ago#S58161072	ago-miR-C1	-31.0 kcal/mol	0.008865	gnl|UG|Ago#S58161072	GO:0005525	ras-related protein rab-3-like
gnl|UG|Ago#S58168315	ago-miR-C1	-31.0 kcal/mol	0.004807	gnl|UG|Ago#S58168315	GO:0016192	ras-related protein rab-3-like
gnl|UG|Ago#S58168315	ago-miR-C1	-31.0 kcal/mol	0.004807	gnl|UG|Ago#S58168315	GO:0048790	ras-related protein rab-3-like
gnl|UG|Ago#S58168315	ago-miR-C1	-31.0 kcal/mol	0.004807	gnl|UG|Ago#S58168315	GO:0007264	ras-related protein rab-3-like
gnl|UG|Ago#S58168315	ago-miR-C1	-31.0 kcal/mol	0.004807	gnl|UG|Ago#S58168315	GO:0008021	ras-related protein rab-3-like
gnl|UG|Ago#S58168315	ago-miR-C1	-31.0 kcal/mol	0.004807	gnl|UG|Ago#S58168315	GO:0004767	ras-related protein rab-3-like
gnl|UG|Ago#S58168315	ago-miR-C1	-31.0 kcal/mol	0.004807	gnl|UG|Ago#S58168315	GO:0003924	ras-related protein rab-3-like
gnl|UG|Ago#S58168315	ago-miR-C1	-31.0 kcal/mol	0.004807	gnl|UG|Ago#S58168315	GO:0048786	ras-related protein rab-3-like
gnl|UG|Ago#S58168315	ago-miR-C1	-31.0 kcal/mol	0.004807	gnl|UG|Ago#S58168315	GO:0015031	ras-related protein rab-3-like
gnl|UG|Ago#S58168315	ago-miR-C1	-31.0 kcal/mol	0.004807	gnl|UG|Ago#S58168315	GO:0005525	ras-related protein rab-3-like
gnl|UG|Ago#S58250471	ago-miR-C1	-31.5 kcal/mol	0.009083	gnl|UG|Ago#S58250471	GO:0005634	probable nucleolar gtp-binding protein 1-like
gnl|UG|Ago#S58250471	ago-miR-C1	-31.5 kcal/mol	0.009083	gnl|UG|Ago#S58250471	GO:0005525	probable nucleolar gtp-binding protein 1-like
gnl|UG|Ago#S58084851	ago-miR-C1	-32.3 kcal/mol	0.0051	gnl|UG|Ago#S58084851	GO:0046872	universal minicircle sequence binding protein
gnl|UG|Ago#S57990758	ago-miR-C1	-31.6 kcal/mol	0.009161	gnl|UG|Ago#S57990758	GO:0005743	phosphate carrier mitochondrial-like
gnl|UG|Ago#S57990758	ago-miR-C1	-31.6 kcal/mol	0.009161	gnl|UG|Ago#S57990758	GO:0055085	phosphate carrier mitochondrial-like
gnl|UG|Ago#S57990758	ago-miR-C1	-31.6 kcal/mol	0.009161	gnl|UG|Ago#S57990758	GO:0016021	phosphate carrier mitochondrial-like
gnl|UG|Ago#S57990758	ago-miR-C1	-31.6 kcal/mol	0.009161	gnl|UG|Ago#S57990758	GO:0015293	phosphate carrier mitochondrial-like
gnl|UG|Ago#S58122018	ago-miR-C1	-35.3 kcal/mol	0.003503	gnl|UG|Ago#S58122018	GO:0004185	venom serine carboxypeptidase-like
gnl|UG|Ago#S58122018	ago-miR-C1	-35.3 kcal/mol	0.003503	gnl|UG|Ago#S58122018	GO:0006508	venom serine carboxypeptidase-like
gnl|UG|Ago#S58140174	ago-miR-C1	-35.3 kcal/mol	0.003437	gnl|UG|Ago#S58140174	GO:0004185	venom serine carboxypeptidase-like
gnl|UG|Ago#S58140174	ago-miR-C1	-35.3 kcal/mol	0.003437	gnl|UG|Ago#S58140174	GO:0006508	venom serine carboxypeptidase-like
gnl|UG|Ago#S58088135	ago-miR-C1	-35.3 kcal/mol	0.003272	gnl|UG|Ago#S58088135	GO:0004185	venom serine carboxypeptidase-like
gnl|UG|Ago#S58088135	ago-miR-C1	-35.3 kcal/mol	0.003272	gnl|UG|Ago#S58088135	GO:0006508	venom serine carboxypeptidase-like
gnl|UG|Ago#S58107532	ago-miR-C1	-35.3 kcal/mol	0.00319	gnl|UG|Ago#S58107532	GO:0004185	venom serine carboxypeptidase-like
gnl|UG|Ago#S58107532	ago-miR-C1	-35.3 kcal/mol	0.00319	gnl|UG|Ago#S58107532	GO:0006508	venom serine carboxypeptidase-like
gnl|UG|Ago#S58114671	ago-miR-C1	-35.3 kcal/mol	0.003182	gnl|UG|Ago#S58114671	GO:0004185	venom serine carboxypeptidase-like
gnl|UG|Ago#S58114671	ago-miR-C1	-35.3 kcal/mol	0.003182	gnl|UG|Ago#S58114671	GO:0006508	venom serine carboxypeptidase-like
gnl|UG|Ago#S58120174	ago-miR-C1	-34.1 kcal/mol	0.005824	gnl|UG|Ago#S58120174	GO:0004185	venom serine carboxypeptidase-like
gnl|UG|Ago#S58120174	ago-miR-C1	-34.1 kcal/mol	0.005824	gnl|UG|Ago#S58120174	GO:0006508	venom serine carboxypeptidase-like
gnl|UG|Ago#S58058666	ago-miR-C1	-33.1 kcal/mol	0.009567	gnl|UG|Ago#S58058666	GO:0004185	venom serine carboxypeptidase-like
gnl|UG|Ago#S58058666	ago-miR-C1	-33.1 kcal/mol	0.009567	gnl|UG|Ago#S58058666	GO:0006508	venom serine carboxypeptidase-like
gnl|UG|Ago#S58100838	ago-miR-C1	-35.3 kcal/mol	0.00315	gnl|UG|Ago#S58100838	GO:0004185	venom serine carboxypeptidase-like
gnl|UG|Ago#S58100838	ago-miR-C1	-35.3 kcal/mol	0.00315	gnl|UG|Ago#S58100838	GO:0006508	venom serine carboxypeptidase-like
gnl|UG|Ago#S58131268	ago-miR-C1	-35.3 kcal/mol	0.003142	gnl|UG|Ago#S58131268	GO:0004185	venom serine carboxypeptidase-like
gnl|UG|Ago#S58131268	ago-miR-C1	-35.3 kcal/mol	0.003142	gnl|UG|Ago#S58131268	GO:0006508	venom serine carboxypeptidase-like
gnl|UG|Ago#S58064258	ago-miR-C1	-33.1 kcal/mol	0.00934	gnl|UG|Ago#S58064258	GO:0004185	venom serine carboxypeptidase-like
gnl|UG|Ago#S58064258	ago-miR-C1	-33.1 kcal/mol	0.00934	gnl|UG|Ago#S58064258	GO:0006508	venom serine carboxypeptidase-like
gnl|UG|Ago#S58121912	ago-miR-C1	-35.3 kcal/mol	0.00299	gnl|UG|Ago#S58121912	GO:0004185	venom serine carboxypeptidase-like
gnl|UG|Ago#S58121912	ago-miR-C1	-35.3 kcal/mol	0.00299	gnl|UG|Ago#S58121912	GO:0006508	venom serine carboxypeptidase-like
gnl|UG|Ago#S58070844	ago-miR-C1	-33.1 kcal/mol	0.008957	gnl|UG|Ago#S58070844	GO:0004185	venom serine carboxypeptidase-like
gnl|UG|Ago#S58070844	ago-miR-C1	-33.1 kcal/mol	0.008957	gnl|UG|Ago#S58070844	GO:0006508	venom serine carboxypeptidase-like
gnl|UG|Ago#S58096766	ago-miR-C1	-35.3 kcal/mol	0.002887	gnl|UG|Ago#S58096766	GO:0004185	venom serine carboxypeptidase-like
gnl|UG|Ago#S58096766	ago-miR-C1	-35.3 kcal/mol	0.002887	gnl|UG|Ago#S58096766	GO:0006508	venom serine carboxypeptidase-like
gnl|UG|Ago#S58039899	ago-miR-C1	-33.1 kcal/mol	0.008668	gnl|UG|Ago#S58039899	GO:0004185	venom serine carboxypeptidase-like
gnl|UG|Ago#S58039899	ago-miR-C1	-33.1 kcal/mol	0.008668	gnl|UG|Ago#S58039899	GO:0006508	venom serine carboxypeptidase-like
gnl|UG|Ago#S58069109	ago-miR-C1	-33.1 kcal/mol	0.008535	gnl|UG|Ago#S58069109	GO:0004185	venom serine carboxypeptidase-like
gnl|UG|Ago#S58069109	ago-miR-C1	-33.1 kcal/mol	0.008535	gnl|UG|Ago#S58069109	GO:0006508	venom serine carboxypeptidase-like
gnl|UG|Ago#S58080027	ago-miR-C1	-35.3 kcal/mol	0.002717	gnl|UG|Ago#S58080027	GO:0004185	venom serine carboxypeptidase-like
gnl|UG|Ago#S58080027	ago-miR-C1	-35.3 kcal/mol	0.002717	gnl|UG|Ago#S58080027	GO:0006508	venom serine carboxypeptidase-like
gnl|UG|Ago#S58056543	ago-miR-C1	-33.1 kcal/mol	0.008206	gnl|UG|Ago#S58056543	GO:0004185	venom serine carboxypeptidase-like
gnl|UG|Ago#S58056543	ago-miR-C1	-33.1 kcal/mol	0.008206	gnl|UG|Ago#S58056543	GO:0006508	venom serine carboxypeptidase-like
gnl|UG|Ago#S58079967	ago-miR-C1	-35.3 kcal/mol	0.002694	gnl|UG|Ago#S58079967	GO:0004185	venom serine carboxypeptidase-like
gnl|UG|Ago#S58079967	ago-miR-C1	-35.3 kcal/mol	0.002694	gnl|UG|Ago#S58079967	GO:0006508	venom serine carboxypeptidase-like
gnl|UG|Ago#S58077399	ago-miR-C1	-35.3 kcal/mol	0.002617	gnl|UG|Ago#S58077399	GO:0004185	venom serine carboxypeptidase-like
gnl|UG|Ago#S58077399	ago-miR-C1	-35.3 kcal/mol	0.002617	gnl|UG|Ago#S58077399	GO:0006508	venom serine carboxypeptidase-like
gnl|UG|Ago#S58057524	ago-miR-C1	-33.1 kcal/mol	0.007753	gnl|UG|Ago#S58057524	GO:0004185	venom serine carboxypeptidase-like
gnl|UG|Ago#S58057524	ago-miR-C1	-33.1 kcal/mol	0.007753	gnl|UG|Ago#S58057524	GO:0006508	venom serine carboxypeptidase-like
gnl|UG|Ago#S58105993	ago-miR-C1	-35.3 kcal/mol	0.002527	gnl|UG|Ago#S58105993	GO:0004185	venom serine carboxypeptidase-like
gnl|UG|Ago#S58105993	ago-miR-C1	-35.3 kcal/mol	0.002527	gnl|UG|Ago#S58105993	GO:0006508	venom serine carboxypeptidase-like
gnl|UG|Ago#S58076258	ago-miR-C1	-35.3 kcal/mol	0.002512	gnl|UG|Ago#S58076258	GO:0004185	venom serine carboxypeptidase-like
gnl|UG|Ago#S58076258	ago-miR-C1	-35.3 kcal/mol	0.002512	gnl|UG|Ago#S58076258	GO:0006508	venom serine carboxypeptidase-like
gnl|UG|Ago#S58032170	ago-miR-C1	-33.1 kcal/mol	0.007624	gnl|UG|Ago#S58032170	GO:0004185	venom serine carboxypeptidase-like
gnl|UG|Ago#S58032170	ago-miR-C1	-33.1 kcal/mol	0.007624	gnl|UG|Ago#S58032170	GO:0006508	venom serine carboxypeptidase-like
gnl|UG|Ago#S58068693	ago-miR-C1	-33.1 kcal/mol	0.00756	gnl|UG|Ago#S58068693	GO:0004185	venom serine carboxypeptidase-like
gnl|UG|Ago#S58068693	ago-miR-C1	-33.1 kcal/mol	0.00756	gnl|UG|Ago#S58068693	GO:0006508	venom serine carboxypeptidase-like
gnl|UG|Ago#S58119739	ago-miR-C1	-35.3 kcal/mol	0.002423	gnl|UG|Ago#S58119739	GO:0004185	venom serine carboxypeptidase-like
gnl|UG|Ago#S58119739	ago-miR-C1	-35.3 kcal/mol	0.002423	gnl|UG|Ago#S58119739	GO:0006508	venom serine carboxypeptidase-like
gnl|UG|Ago#S58076222	ago-miR-C1	-35.3 kcal/mol	0.002416	gnl|UG|Ago#S58076222	GO:0004185	venom serine carboxypeptidase-like
gnl|UG|Ago#S58076222	ago-miR-C1	-35.3 kcal/mol	0.002416	gnl|UG|Ago#S58076222	GO:0006508	venom serine carboxypeptidase-like
gnl|UG|Ago#S58050777	ago-miR-C1	-33.1 kcal/mol	0.007349	gnl|UG|Ago#S58050777	GO:0004185	venom serine carboxypeptidase-like
gnl|UG|Ago#S58050777	ago-miR-C1	-33.1 kcal/mol	0.007349	gnl|UG|Ago#S58050777	GO:0006508	venom serine carboxypeptidase-like
gnl|UG|Ago#S58076790	ago-miR-C1	-35.3 kcal/mol	0.00235	gnl|UG|Ago#S58076790	GO:0004185	venom serine carboxypeptidase-like
gnl|UG|Ago#S58076790	ago-miR-C1	-35.3 kcal/mol	0.00235	gnl|UG|Ago#S58076790	GO:0006508	venom serine carboxypeptidase-like
gnl|UG|Ago#S58113989	ago-miR-C1	-32.9 kcal/mol	0.007931	gnl|UG|Ago#S58113989	GO:0004185	venom serine carboxypeptidase-like
gnl|UG|Ago#S58113989	ago-miR-C1	-32.9 kcal/mol	0.007931	gnl|UG|Ago#S58113989	GO:0006508	venom serine carboxypeptidase-like
gnl|UG|Ago#S58114415	ago-miR-C1	-35.3 kcal/mol	0.002342	gnl|UG|Ago#S58114415	GO:0004185	venom serine carboxypeptidase-like
gnl|UG|Ago#S58114415	ago-miR-C1	-35.3 kcal/mol	0.002342	gnl|UG|Ago#S58114415	GO:0006508	venom serine carboxypeptidase-like
gnl|UG|Ago#S58049757	ago-miR-C1	-33.1 kcal/mol	0.007181	gnl|UG|Ago#S58049757	GO:0004185	venom serine carboxypeptidase-like
gnl|UG|Ago#S58049757	ago-miR-C1	-33.1 kcal/mol	0.007181	gnl|UG|Ago#S58049757	GO:0006508	venom serine carboxypeptidase-like
gnl|UG|Ago#S58227014	ago-miR-C1	-35.3 kcal/mol	0.002332	gnl|UG|Ago#S58227014	GO:0004185	venom serine carboxypeptidase-like
gnl|UG|Ago#S58227014	ago-miR-C1	-35.3 kcal/mol	0.002332	gnl|UG|Ago#S58227014	GO:0006508	venom serine carboxypeptidase-like
gnl|UG|Ago#S58044045	ago-miR-C1	-34.1 kcal/mol	0.004076	gnl|UG|Ago#S58044045	GO:0004185	venom serine carboxypeptidase-like
gnl|UG|Ago#S58044045	ago-miR-C1	-34.1 kcal/mol	0.004076	gnl|UG|Ago#S58044045	GO:0006508	venom serine carboxypeptidase-like
gnl|UG|Ago#S58021335	ago-miR-C1	-33.1 kcal/mol	0.006766	gnl|UG|Ago#S58021335	GO:0004185	venom serine carboxypeptidase-like
gnl|UG|Ago#S58021335	ago-miR-C1	-33.1 kcal/mol	0.006766	gnl|UG|Ago#S58021335	GO:0006508	venom serine carboxypeptidase-like
gnl|UG|Ago#S58077136	ago-miR-C1	-32.9 kcal/mol	0.007431	gnl|UG|Ago#S58077136	GO:0004185	venom serine carboxypeptidase-like
gnl|UG|Ago#S58077136	ago-miR-C1	-32.9 kcal/mol	0.007431	gnl|UG|Ago#S58077136	GO:0006508	venom serine carboxypeptidase-like
gnl|UG|Ago#S58055352	ago-miR-C1	-33.1 kcal/mol	0.006725	gnl|UG|Ago#S58055352	GO:0004185	venom serine carboxypeptidase-like
gnl|UG|Ago#S58055352	ago-miR-C1	-33.1 kcal/mol	0.006725	gnl|UG|Ago#S58055352	GO:0006508	venom serine carboxypeptidase-like
gnl|UG|Ago#S58108590	ago-miR-C1	-35.3 kcal/mol	0.002163	gnl|UG|Ago#S58108590	GO:0004185	venom serine carboxypeptidase-like
gnl|UG|Ago#S58108590	ago-miR-C1	-35.3 kcal/mol	0.002163	gnl|UG|Ago#S58108590	GO:0006508	venom serine carboxypeptidase-like
gnl|UG|Ago#S58032217	ago-miR-C1	-33.1 kcal/mol	0.006603	gnl|UG|Ago#S58032217	GO:0004185	venom serine carboxypeptidase-like
gnl|UG|Ago#S58032217	ago-miR-C1	-33.1 kcal/mol	0.006603	gnl|UG|Ago#S58032217	GO:0006508	venom serine carboxypeptidase-like
gnl|UG|Ago#S58127484	ago-miR-C1	-34.2 kcal/mol	0.003669	gnl|UG|Ago#S58127484	GO:0004185	venom serine carboxypeptidase-like
gnl|UG|Ago#S58127484	ago-miR-C1	-34.2 kcal/mol	0.003669	gnl|UG|Ago#S58127484	GO:0006508	venom serine carboxypeptidase-like
gnl|UG|Ago#S58252393	ago-miR-C1	-33.0 kcal/mol	0.006778	gnl|UG|Ago#S58252393	GO:0004185	venom serine carboxypeptidase-like
gnl|UG|Ago#S58252393	ago-miR-C1	-33.0 kcal/mol	0.006778	gnl|UG|Ago#S58252393	GO:0006508	venom serine carboxypeptidase-like
gnl|UG|Ago#S58150751	ago-miR-C1	-34.2 kcal/mol	0.003622	gnl|UG|Ago#S58150751	GO:0004185	venom serine carboxypeptidase-like
gnl|UG|Ago#S58150751	ago-miR-C1	-34.2 kcal/mol	0.003622	gnl|UG|Ago#S58150751	GO:0006508	venom serine carboxypeptidase-like
gnl|UG|Ago#S58015570	ago-miR-C1	-33.1 kcal/mol	0.006239	gnl|UG|Ago#S58015570	GO:0004185	venom serine carboxypeptidase-like
gnl|UG|Ago#S58015570	ago-miR-C1	-33.1 kcal/mol	0.006239	gnl|UG|Ago#S58015570	GO:0006508	venom serine carboxypeptidase-like
gnl|UG|Ago#S58018671	ago-miR-C1	-33.1 kcal/mol	0.006239	gnl|UG|Ago#S58018671	GO:0004185	venom serine carboxypeptidase-like
gnl|UG|Ago#S58018671	ago-miR-C1	-33.1 kcal/mol	0.006239	gnl|UG|Ago#S58018671	GO:0006508	venom serine carboxypeptidase-like
gnl|UG|Ago#S58063040	ago-miR-C1	-33.1 kcal/mol	0.005882	gnl|UG|Ago#S58063040	GO:0004185	venom serine carboxypeptidase-like
gnl|UG|Ago#S58063040	ago-miR-C1	-33.1 kcal/mol	0.005882	gnl|UG|Ago#S58063040	GO:0006508	venom serine carboxypeptidase-like
gnl|UG|Ago#S58057506	ago-miR-C1	-33.1 kcal/mol	0.005784	gnl|UG|Ago#S58057506	GO:0004185	venom serine carboxypeptidase-like
gnl|UG|Ago#S58057506	ago-miR-C1	-33.1 kcal/mol	0.005784	gnl|UG|Ago#S58057506	GO:0006508	venom serine carboxypeptidase-like
gnl|UG|Ago#S58015475	ago-miR-C1	-33.1 kcal/mol	0.004402	gnl|UG|Ago#S58015475	GO:0004185	venom serine carboxypeptidase-like
gnl|UG|Ago#S58015475	ago-miR-C1	-33.1 kcal/mol	0.004402	gnl|UG|Ago#S58015475	GO:0006508	venom serine carboxypeptidase-like
gnl|UG|Ago#S58015522	ago-miR-C1	-32.1 kcal/mol	0.005124	gnl|UG|Ago#S58015522	GO:0004185	venom serine carboxypeptidase-like
gnl|UG|Ago#S58015522	ago-miR-C1	-32.1 kcal/mol	0.005124	gnl|UG|Ago#S58015522	GO:0006508	venom serine carboxypeptidase-like
gnl|UG|Ago#S58016216	ago-miR-C1	-32.1 kcal/mol	0.005072	gnl|UG|Ago#S58016216	GO:0004185	venom serine carboxypeptidase-like
gnl|UG|Ago#S58016216	ago-miR-C1	-32.1 kcal/mol	0.005072	gnl|UG|Ago#S58016216	GO:0006508	venom serine carboxypeptidase-like
gnl|UG|Ago#S58099511	ago-miR-C1	-33.9 kcal/mol	0.001724	gnl|UG|Ago#S58099511	GO:0004185	venom serine carboxypeptidase-like
gnl|UG|Ago#S58099511	ago-miR-C1	-33.9 kcal/mol	0.001724	gnl|UG|Ago#S58099511	GO:0006508	venom serine carboxypeptidase-like
gnl|UG|Ago#S58012142	ago-miR-C1	-33.9 kcal/mol	0.007956
gnl|UG|Ago#S57990777	ago-miR-C1	-33.9 kcal/mol	0.003905
gnl|UG|Ago#S57994876	ago-miR-C1	-33.9 kcal/mol	0.003681
gnl|UG|Ago#S58136516	ago-miR-C1	-37.3 kcal/mol	0.001322
gnl|UG|Ago#S58124718	ago-miR-C1	-33.2 kcal/mol	0.008734	gnl|UG|Ago#S58124718	GO:0008152	#NAME?
gnl|UG|Ago#S58120885	ago-miR-C1	-33.2 kcal/mol	0.008648	gnl|UG|Ago#S58120885	GO:0008152	#NAME?
gnl|UG|Ago#S58162339	ago-miR-C1	-32.9 kcal/mol	0.004654
gnl|UG|Ago#S58012374	ago-miR-C1	-34.8 kcal/mol	0.006005	gnl|UG|Ago#S58012374	GO:0006633	elongation of very long chain fatty acids protein aael008004-like
gnl|UG|Ago#S58012374	ago-miR-C1	-34.8 kcal/mol	0.006005	gnl|UG|Ago#S58012374	GO:0016021	elongation of very long chain fatty acids protein aael008004-like
gnl|UG|Ago#S58012374	ago-miR-C1	-34.8 kcal/mol	0.006005	gnl|UG|Ago#S58012374	GO:0000038	elongation of very long chain fatty acids protein aael008004-like
gnl|UG|Ago#S58111769	ago-miR-C1	-34.8 kcal/mol	0.002646	gnl|UG|Ago#S58111769	GO:0006633	elongation of very long chain fatty acids protein aael008004-like
gnl|UG|Ago#S58111769	ago-miR-C1	-34.8 kcal/mol	0.002646	gnl|UG|Ago#S58111769	GO:0016021	elongation of very long chain fatty acids protein aael008004-like
gnl|UG|Ago#S58111769	ago-miR-C1	-34.8 kcal/mol	0.002646	gnl|UG|Ago#S58111769	GO:0000038	elongation of very long chain fatty acids protein aael008004-like
gnl|UG|Ago#S58114715	ago-miR-C1	-29.4 kcal/mol	0.008308
gnl|UG|Ago#S58145870	ago-miR-C1	-31.7 kcal/mol	0.009291	gnl|UG|Ago#S58145870	GO:0005388	plasma membrane calcium-transporting atpase 3
gnl|UG|Ago#S58145870	ago-miR-C1	-31.7 kcal/mol	0.009291	gnl|UG|Ago#S58145870	GO:0070588	plasma membrane calcium-transporting atpase 3
gnl|UG|Ago#S58145870	ago-miR-C1	-31.7 kcal/mol	0.009291	gnl|UG|Ago#S58145870	GO:0016021	plasma membrane calcium-transporting atpase 3
gnl|UG|Ago#S58145870	ago-miR-C1	-31.7 kcal/mol	0.009291	gnl|UG|Ago#S58145870	GO:0006874	plasma membrane calcium-transporting atpase 3
gnl|UG|Ago#S58145870	ago-miR-C1	-31.7 kcal/mol	0.009291	gnl|UG|Ago#S58145870	GO:0006754	plasma membrane calcium-transporting atpase 3
gnl|UG|Ago#S58145870	ago-miR-C1	-31.7 kcal/mol	0.009291	gnl|UG|Ago#S58145870	GO:0005524	plasma membrane calcium-transporting atpase 3
gnl|UG|Ago#S58145870	ago-miR-C1	-31.7 kcal/mol	0.009291	gnl|UG|Ago#S58145870	GO:0005886	plasma membrane calcium-transporting atpase 3
gnl|UG|Ago#S58143618	ago-miR-C1	-31.7 kcal/mol	0.002275
gnl|UG|Ago#S58142084	ago-miR-C1	-31.7 kcal/mol	0.003112
gnl|UG|Ago#S58065139	ago-miR-C1	-33.5 kcal/mol	0.006196
gnl|UG|Ago#S58108779	ago-miR-C1	-34.4 kcal/mol	0.003732
gnl|UG|Ago#S58124664	ago-miR-C1	-34.4 kcal/mol	0.003183
gnl|UG|Ago#S58073009	ago-miR-C1	-37.1 kcal/mol	0.000605
gnl|UG|Ago#S58011373	ago-miR-C1	-34.4 kcal/mol	0.005453
gnl|UG|Ago#S58099475	ago-miR-C1	-41.4 kcal/mol	0.00015
gnl|UG|Ago#S58097977	ago-miR-C1	-41.4 kcal/mol	0.000147
gnl|UG|Ago#S58005206	ago-miR-C1	-34.2 kcal/mol	0.004937
gnl|UG|Ago#S58126842	ago-miR-C1	-33.5 kcal/mol	0.006854
gnl|UG|Ago#S58098397	ago-miR-C1	-41.4 kcal/mol	0.000122
gnl|UG|Ago#S58131992	ago-miR-C1	-41.4 kcal/mol	0.00012
gnl|UG|Ago#S58130801	ago-miR-C1	-41.4 kcal/mol	0.000115
gnl|UG|Ago#S58084592	ago-miR-C1	-41.4 kcal/mol	0.000106
gnl|UG|Ago#S58126433	ago-miR-C1	-33.5 kcal/mol	0.005689
gnl|UG|Ago#S58159007	ago-miR-C1	-34.4 kcal/mol	0.003399
gnl|UG|Ago#S58198033	ago-miR-C1	-34.2 kcal/mol	0.003598
gnl|UG|Ago#S58017942	ago-miR-C1	-32.2 kcal/mol	0.009826
gnl|UG|Ago#S58053529	ago-miR-C1	-32.2 kcal/mol	0.009734
gnl|UG|Ago#S58016565	ago-miR-C1	-32.3 kcal/mol	0.00854
gnl|UG|Ago#S58017939	ago-miR-C1	-32.2 kcal/mol	0.008503
gnl|UG|Ago#S58019769	ago-miR-C1	-32.2 kcal/mol	0.007893
gnl|UG|Ago#S58093810	ago-miR-C1	-33.5 kcal/mol	0.003883
gnl|UG|Ago#S58086445	ago-miR-C1	-41.4 kcal/mol	5.5e-05
gnl|UG|Ago#S58125948	ago-miR-C1	-41.4 kcal/mol	5.4e-05
gnl|UG|Ago#S58132268	ago-miR-C1	-41.4 kcal/mol	4.6e-05
gnl|UG|Ago#S58129445	ago-miR-C1	-34.4 kcal/mol	0.001728
gnl|UG|Ago#S58237553	ago-miR-C1	-33.5 kcal/mol	0.002551
gnl|UG|Ago#S58084039	ago-miR-C1	-30.9 kcal/mol	0.006242
gnl|UG|Ago#S58076982	ago-miR-C1	-34.8 kcal/mol	0.002593
gnl|UG|Ago#S58008380	ago-miR-C1	-34.8 kcal/mol	0.002497
gnl|UG|Ago#S57991156	ago-miR-C1	-34.8 kcal/mol	0.002291
gnl|UG|Ago#S58025297	ago-miR-C1	-32.2 kcal/mol	0.007607
gnl|UG|Ago#S58227889	ago-miR-C1	-31.2 kcal/mol	0.004559
gnl|UG|Ago#S57991189	ago-miR-C1	-35.7 kcal/mol	0.001439	gnl|UG|Ago#S57991189	GO:0044260	diacylglycerol kinase theta-like isoform 2
gnl|UG|Ago#S57991189	ago-miR-C1	-35.7 kcal/mol	0.001439	gnl|UG|Ago#S57991189	GO:0080090	diacylglycerol kinase theta-like isoform 2
gnl|UG|Ago#S57991189	ago-miR-C1	-35.7 kcal/mol	0.001439	gnl|UG|Ago#S57991189	GO:0032094	diacylglycerol kinase theta-like isoform 2
gnl|UG|Ago#S57991189	ago-miR-C1	-35.7 kcal/mol	0.001439	gnl|UG|Ago#S57991189	GO:0046834	diacylglycerol kinase theta-like isoform 2
gnl|UG|Ago#S57991189	ago-miR-C1	-35.7 kcal/mol	0.001439	gnl|UG|Ago#S57991189	GO:0031323	diacylglycerol kinase theta-like isoform 2
gnl|UG|Ago#S57991189	ago-miR-C1	-35.7 kcal/mol	0.001439	gnl|UG|Ago#S57991189	GO:0044297	diacylglycerol kinase theta-like isoform 2
gnl|UG|Ago#S57991189	ago-miR-C1	-35.7 kcal/mol	0.001439	gnl|UG|Ago#S57991189	GO:0007212	diacylglycerol kinase theta-like isoform 2
gnl|UG|Ago#S57991189	ago-miR-C1	-35.7 kcal/mol	0.001439	gnl|UG|Ago#S57991189	GO:0046872	diacylglycerol kinase theta-like isoform 2
gnl|UG|Ago#S57991189	ago-miR-C1	-35.7 kcal/mol	0.001439	gnl|UG|Ago#S57991189	GO:0046662	diacylglycerol kinase theta-like isoform 2
gnl|UG|Ago#S57991189	ago-miR-C1	-35.7 kcal/mol	0.001439	gnl|UG|Ago#S57991189	GO:0007210	diacylglycerol kinase theta-like isoform 2
gnl|UG|Ago#S57991189	ago-miR-C1	-35.7 kcal/mol	0.001439	gnl|UG|Ago#S57991189	GO:0030424	diacylglycerol kinase theta-like isoform 2
gnl|UG|Ago#S57991189	ago-miR-C1	-35.7 kcal/mol	0.001439	gnl|UG|Ago#S57991189	GO:0004143	diacylglycerol kinase theta-like isoform 2
gnl|UG|Ago#S57991189	ago-miR-C1	-35.7 kcal/mol	0.001439	gnl|UG|Ago#S57991189	GO:0017048	diacylglycerol kinase theta-like isoform 2
gnl|UG|Ago#S57991189	ago-miR-C1	-35.7 kcal/mol	0.001439	gnl|UG|Ago#S57991189	GO:0040013	diacylglycerol kinase theta-like isoform 2
gnl|UG|Ago#S57991189	ago-miR-C1	-35.7 kcal/mol	0.001439	gnl|UG|Ago#S57991189	GO:0048471	diacylglycerol kinase theta-like isoform 2
gnl|UG|Ago#S57991189	ago-miR-C1	-35.7 kcal/mol	0.001439	gnl|UG|Ago#S57991189	GO:0007271	diacylglycerol kinase theta-like isoform 2
gnl|UG|Ago#S57991189	ago-miR-C1	-35.7 kcal/mol	0.001439	gnl|UG|Ago#S57991189	GO:0005625	diacylglycerol kinase theta-like isoform 2
gnl|UG|Ago#S57991189	ago-miR-C1	-35.7 kcal/mol	0.001439	gnl|UG|Ago#S57991189	GO:0060255	diacylglycerol kinase theta-like isoform 2
gnl|UG|Ago#S58139056	ago-miR-C1	-31.5 kcal/mol	0.003506
gnl|UG|Ago#S58129784	ago-miR-C1	-29.7 kcal/mol	0.006586
gnl|UG|Ago#S58085512	ago-miR-C1	-29.7 kcal/mol	0.003768
gnl|UG|Ago#S58117497	ago-miR-C1	-29.6 kcal/mol	0.003503
gnl|UG|Ago#S58047905	ago-miR-C1	-32.0 kcal/mol	0.00933	gnl|UG|Ago#S58047905	GO:0003735	ribosomal protein l26
gnl|UG|Ago#S58047905	ago-miR-C1	-32.0 kcal/mol	0.00933	gnl|UG|Ago#S58047905	GO:0015934	ribosomal protein l26
gnl|UG|Ago#S58047905	ago-miR-C1	-32.0 kcal/mol	0.00933	gnl|UG|Ago#S58047905	GO:0006412	ribosomal protein l26
gnl|UG|Ago#S58070042	ago-miR-C1	-32.0 kcal/mol	0.009041	gnl|UG|Ago#S58070042	GO:0003735	ribosomal protein l26
gnl|UG|Ago#S58070042	ago-miR-C1	-32.0 kcal/mol	0.009041	gnl|UG|Ago#S58070042	GO:0015934	ribosomal protein l26
gnl|UG|Ago#S58070042	ago-miR-C1	-32.0 kcal/mol	0.009041	gnl|UG|Ago#S58070042	GO:0006412	ribosomal protein l26
gnl|UG|Ago#S58068719	ago-miR-C1	-32.0 kcal/mol	0.008978	gnl|UG|Ago#S58068719	GO:0003735	ribosomal protein l26
gnl|UG|Ago#S58068719	ago-miR-C1	-32.0 kcal/mol	0.008978	gnl|UG|Ago#S58068719	GO:0015934	ribosomal protein l26
gnl|UG|Ago#S58068719	ago-miR-C1	-32.0 kcal/mol	0.008978	gnl|UG|Ago#S58068719	GO:0006412	ribosomal protein l26
gnl|UG|Ago#S58072573	ago-miR-C1	-33.7 kcal/mol	0.003691	gnl|UG|Ago#S58072573	GO:0003735	ribosomal protein l26
gnl|UG|Ago#S58072573	ago-miR-C1	-33.7 kcal/mol	0.003691	gnl|UG|Ago#S58072573	GO:0015934	ribosomal protein l26
gnl|UG|Ago#S58072573	ago-miR-C1	-33.7 kcal/mol	0.003691	gnl|UG|Ago#S58072573	GO:0006412	ribosomal protein l26
gnl|UG|Ago#S58048733	ago-miR-C1	-32.0 kcal/mol	0.008882	gnl|UG|Ago#S58048733	GO:0003735	ribosomal protein l26
gnl|UG|Ago#S58048733	ago-miR-C1	-32.0 kcal/mol	0.008882	gnl|UG|Ago#S58048733	GO:0015934	ribosomal protein l26
gnl|UG|Ago#S58048733	ago-miR-C1	-32.0 kcal/mol	0.008882	gnl|UG|Ago#S58048733	GO:0006412	ribosomal protein l26
gnl|UG|Ago#S58054932	ago-miR-C1	-32.0 kcal/mol	0.008882	gnl|UG|Ago#S58054932	GO:0003735	ribosomal protein l26
gnl|UG|Ago#S58054932	ago-miR-C1	-32.0 kcal/mol	0.008882	gnl|UG|Ago#S58054932	GO:0015934	ribosomal protein l26
gnl|UG|Ago#S58054932	ago-miR-C1	-32.0 kcal/mol	0.008882	gnl|UG|Ago#S58054932	GO:0006412	ribosomal protein l26
gnl|UG|Ago#S58069987	ago-miR-C1	-32.0 kcal/mol	0.008882	gnl|UG|Ago#S58069987	GO:0003735	ribosomal protein l26
gnl|UG|Ago#S58069987	ago-miR-C1	-32.0 kcal/mol	0.008882	gnl|UG|Ago#S58069987	GO:0015934	ribosomal protein l26
gnl|UG|Ago#S58069987	ago-miR-C1	-32.0 kcal/mol	0.008882	gnl|UG|Ago#S58069987	GO:0006412	ribosomal protein l26
gnl|UG|Ago#S58071957	ago-miR-C1	-32.0 kcal/mol	0.008755	gnl|UG|Ago#S58071957	GO:0003735	ribosomal protein l26
gnl|UG|Ago#S58071957	ago-miR-C1	-32.0 kcal/mol	0.008755	gnl|UG|Ago#S58071957	GO:0015934	ribosomal protein l26
gnl|UG|Ago#S58071957	ago-miR-C1	-32.0 kcal/mol	0.008755	gnl|UG|Ago#S58071957	GO:0006412	ribosomal protein l26
gnl|UG|Ago#S58062121	ago-miR-C1	-32.0 kcal/mol	0.008598	gnl|UG|Ago#S58062121	GO:0003735	ribosomal protein l26
gnl|UG|Ago#S58062121	ago-miR-C1	-32.0 kcal/mol	0.008598	gnl|UG|Ago#S58062121	GO:0015934	ribosomal protein l26
gnl|UG|Ago#S58062121	ago-miR-C1	-32.0 kcal/mol	0.008598	gnl|UG|Ago#S58062121	GO:0006412	ribosomal protein l26
gnl|UG|Ago#S58066253	ago-miR-C1	-32.0 kcal/mol	0.008254	gnl|UG|Ago#S58066253	GO:0003735	ribosomal protein l26
gnl|UG|Ago#S58066253	ago-miR-C1	-32.0 kcal/mol	0.008254	gnl|UG|Ago#S58066253	GO:0015934	ribosomal protein l26
gnl|UG|Ago#S58066253	ago-miR-C1	-32.0 kcal/mol	0.008254	gnl|UG|Ago#S58066253	GO:0006412	ribosomal protein l26
gnl|UG|Ago#S58032478	ago-miR-C1	-32.0 kcal/mol	0.008223	gnl|UG|Ago#S58032478	GO:0003735	ribosomal protein l26
gnl|UG|Ago#S58032478	ago-miR-C1	-32.0 kcal/mol	0.008223	gnl|UG|Ago#S58032478	GO:0015934	ribosomal protein l26
gnl|UG|Ago#S58032478	ago-miR-C1	-32.0 kcal/mol	0.008223	gnl|UG|Ago#S58032478	GO:0006412	ribosomal protein l26
gnl|UG|Ago#S58035956	ago-miR-C1	-32.0 kcal/mol	0.007915	gnl|UG|Ago#S58035956	GO:0003735	ribosomal protein l26
gnl|UG|Ago#S58035956	ago-miR-C1	-32.0 kcal/mol	0.007915	gnl|UG|Ago#S58035956	GO:0015934	ribosomal protein l26
gnl|UG|Ago#S58035956	ago-miR-C1	-32.0 kcal/mol	0.007915	gnl|UG|Ago#S58035956	GO:0006412	ribosomal protein l26
gnl|UG|Ago#S58039821	ago-miR-C1	-32.0 kcal/mol	0.007853	gnl|UG|Ago#S58039821	GO:0003735	ribosomal protein l26
gnl|UG|Ago#S58039821	ago-miR-C1	-32.0 kcal/mol	0.007853	gnl|UG|Ago#S58039821	GO:0015934	ribosomal protein l26
gnl|UG|Ago#S58039821	ago-miR-C1	-32.0 kcal/mol	0.007853	gnl|UG|Ago#S58039821	GO:0006412	ribosomal protein l26
gnl|UG|Ago#S58052830	ago-miR-C1	-32.0 kcal/mol	0.007792	gnl|UG|Ago#S58052830	GO:0003735	ribosomal protein l26
gnl|UG|Ago#S58052830	ago-miR-C1	-32.0 kcal/mol	0.007792	gnl|UG|Ago#S58052830	GO:0015934	ribosomal protein l26
gnl|UG|Ago#S58052830	ago-miR-C1	-32.0 kcal/mol	0.007792	gnl|UG|Ago#S58052830	GO:0006412	ribosomal protein l26
gnl|UG|Ago#S58043658	ago-miR-C1	-32.0 kcal/mol	0.007762	gnl|UG|Ago#S58043658	GO:0003735	ribosomal protein l26
gnl|UG|Ago#S58043658	ago-miR-C1	-32.0 kcal/mol	0.007762	gnl|UG|Ago#S58043658	GO:0015934	ribosomal protein l26
gnl|UG|Ago#S58043658	ago-miR-C1	-32.0 kcal/mol	0.007762	gnl|UG|Ago#S58043658	GO:0006412	ribosomal protein l26
gnl|UG|Ago#S58063444	ago-miR-C1	-32.0 kcal/mol	0.007762	gnl|UG|Ago#S58063444	GO:0003735	ribosomal protein l26
gnl|UG|Ago#S58063444	ago-miR-C1	-32.0 kcal/mol	0.007762	gnl|UG|Ago#S58063444	GO:0015934	ribosomal protein l26
gnl|UG|Ago#S58063444	ago-miR-C1	-32.0 kcal/mol	0.007762	gnl|UG|Ago#S58063444	GO:0006412	ribosomal protein l26
gnl|UG|Ago#S58049248	ago-miR-C1	-32.0 kcal/mol	0.007671	gnl|UG|Ago#S58049248	GO:0003735	ribosomal protein l26
gnl|UG|Ago#S58049248	ago-miR-C1	-32.0 kcal/mol	0.007671	gnl|UG|Ago#S58049248	GO:0015934	ribosomal protein l26
gnl|UG|Ago#S58049248	ago-miR-C1	-32.0 kcal/mol	0.007671	gnl|UG|Ago#S58049248	GO:0006412	ribosomal protein l26
gnl|UG|Ago#S58016580	ago-miR-C1	-32.0 kcal/mol	0.007489	gnl|UG|Ago#S58016580	GO:0003735	ribosomal protein l26
gnl|UG|Ago#S58016580	ago-miR-C1	-32.0 kcal/mol	0.007489	gnl|UG|Ago#S58016580	GO:0015934	ribosomal protein l26
gnl|UG|Ago#S58016580	ago-miR-C1	-32.0 kcal/mol	0.007489	gnl|UG|Ago#S58016580	GO:0006412	ribosomal protein l26
gnl|UG|Ago#S58022732	ago-miR-C1	-32.0 kcal/mol	0.007429	gnl|UG|Ago#S58022732	GO:0003735	ribosomal protein l26
gnl|UG|Ago#S58022732	ago-miR-C1	-32.0 kcal/mol	0.007429	gnl|UG|Ago#S58022732	GO:0015934	ribosomal protein l26
gnl|UG|Ago#S58022732	ago-miR-C1	-32.0 kcal/mol	0.007429	gnl|UG|Ago#S58022732	GO:0006412	ribosomal protein l26
gnl|UG|Ago#S58029150	ago-miR-C1	-32.0 kcal/mol	0.006954	gnl|UG|Ago#S58029150	GO:0003735	ribosomal protein l26
gnl|UG|Ago#S58029150	ago-miR-C1	-32.0 kcal/mol	0.006954	gnl|UG|Ago#S58029150	GO:0015934	ribosomal protein l26
gnl|UG|Ago#S58029150	ago-miR-C1	-32.0 kcal/mol	0.006954	gnl|UG|Ago#S58029150	GO:0006412	ribosomal protein l26
gnl|UG|Ago#S58015712	ago-miR-C1	-32.0 kcal/mol	0.006896	gnl|UG|Ago#S58015712	GO:0003735	ribosomal protein l26
gnl|UG|Ago#S58015712	ago-miR-C1	-32.0 kcal/mol	0.006896	gnl|UG|Ago#S58015712	GO:0015934	ribosomal protein l26
gnl|UG|Ago#S58015712	ago-miR-C1	-32.0 kcal/mol	0.006896	gnl|UG|Ago#S58015712	GO:0006412	ribosomal protein l26
gnl|UG|Ago#S58044783	ago-miR-C1	-32.0 kcal/mol	0.006547	gnl|UG|Ago#S58044783	GO:0003735	ribosomal protein l26
gnl|UG|Ago#S58044783	ago-miR-C1	-32.0 kcal/mol	0.006547	gnl|UG|Ago#S58044783	GO:0015934	ribosomal protein l26
gnl|UG|Ago#S58044783	ago-miR-C1	-32.0 kcal/mol	0.006547	gnl|UG|Ago#S58044783	GO:0006412	ribosomal protein l26
gnl|UG|Ago#S58048118	ago-miR-C1	-35.2 kcal/mol	0.000886	gnl|UG|Ago#S58048118	GO:0003735	ribosomal protein l26
gnl|UG|Ago#S58048118	ago-miR-C1	-35.2 kcal/mol	0.000886	gnl|UG|Ago#S58048118	GO:0015934	ribosomal protein l26
gnl|UG|Ago#S58048118	ago-miR-C1	-35.2 kcal/mol	0.000886	gnl|UG|Ago#S58048118	GO:0006412	ribosomal protein l26
gnl|UG|Ago#S58035917	ago-miR-C1	-32.0 kcal/mol	0.001459	gnl|UG|Ago#S58035917	GO:0003735	ribosomal protein l26
gnl|UG|Ago#S58035917	ago-miR-C1	-32.0 kcal/mol	0.001459	gnl|UG|Ago#S58035917	GO:0015934	ribosomal protein l26
gnl|UG|Ago#S58035917	ago-miR-C1	-32.0 kcal/mol	0.001459	gnl|UG|Ago#S58035917	GO:0006412	ribosomal protein l26
gnl|UG|Ago#S58157680	ago-miR-C1	-33.8 kcal/mol	0.004692	gnl|UG|Ago#S58157680	GO:0015450	mitochondrial import receptor subunit tom20 homolog
gnl|UG|Ago#S58157680	ago-miR-C1	-33.8 kcal/mol	0.004692	gnl|UG|Ago#S58157680	GO:0005742	mitochondrial import receptor subunit tom20 homolog
gnl|UG|Ago#S58157680	ago-miR-C1	-33.8 kcal/mol	0.004692	gnl|UG|Ago#S58157680	GO:0006626	mitochondrial import receptor subunit tom20 homolog
gnl|UG|Ago#S58157680	ago-miR-C1	-33.8 kcal/mol	0.004692	gnl|UG|Ago#S58157680	GO:0051082	mitochondrial import receptor subunit tom20 homolog
gnl|UG|Ago#S58110659	ago-miR-C1	-32.4 kcal/mol	0.009039	gnl|UG|Ago#S58110659	GO:0015450	mitochondrial import receptor subunit tom20 homolog
gnl|UG|Ago#S58110659	ago-miR-C1	-32.4 kcal/mol	0.009039	gnl|UG|Ago#S58110659	GO:0005742	mitochondrial import receptor subunit tom20 homolog
gnl|UG|Ago#S58110659	ago-miR-C1	-32.4 kcal/mol	0.009039	gnl|UG|Ago#S58110659	GO:0006626	mitochondrial import receptor subunit tom20 homolog
gnl|UG|Ago#S58110659	ago-miR-C1	-32.4 kcal/mol	0.009039	gnl|UG|Ago#S58110659	GO:0051082	mitochondrial import receptor subunit tom20 homolog
gnl|UG|Ago#S58157183	ago-miR-C1	-32.4 kcal/mol	0.008538	gnl|UG|Ago#S58157183	GO:0015450	mitochondrial import receptor subunit tom20 homolog
gnl|UG|Ago#S58157183	ago-miR-C1	-32.4 kcal/mol	0.008538	gnl|UG|Ago#S58157183	GO:0005742	mitochondrial import receptor subunit tom20 homolog
gnl|UG|Ago#S58157183	ago-miR-C1	-32.4 kcal/mol	0.008538	gnl|UG|Ago#S58157183	GO:0006626	mitochondrial import receptor subunit tom20 homolog
gnl|UG|Ago#S58157183	ago-miR-C1	-32.4 kcal/mol	0.008538	gnl|UG|Ago#S58157183	GO:0051082	mitochondrial import receptor subunit tom20 homolog
gnl|UG|Ago#S58114392	ago-miR-C1	-32.4 kcal/mol	0.008154	gnl|UG|Ago#S58114392	GO:0015450	mitochondrial import receptor subunit tom20 homolog
gnl|UG|Ago#S58114392	ago-miR-C1	-32.4 kcal/mol	0.008154	gnl|UG|Ago#S58114392	GO:0005742	mitochondrial import receptor subunit tom20 homolog
gnl|UG|Ago#S58114392	ago-miR-C1	-32.4 kcal/mol	0.008154	gnl|UG|Ago#S58114392	GO:0006626	mitochondrial import receptor subunit tom20 homolog
gnl|UG|Ago#S58114392	ago-miR-C1	-32.4 kcal/mol	0.008154	gnl|UG|Ago#S58114392	GO:0051082	mitochondrial import receptor subunit tom20 homolog
gnl|UG|Ago#S58080892	ago-miR-C1	-32.4 kcal/mol	0.007589	gnl|UG|Ago#S58080892	GO:0015450	mitochondrial import receptor subunit tom20 homolog
gnl|UG|Ago#S58080892	ago-miR-C1	-32.4 kcal/mol	0.007589	gnl|UG|Ago#S58080892	GO:0005742	mitochondrial import receptor subunit tom20 homolog
gnl|UG|Ago#S58080892	ago-miR-C1	-32.4 kcal/mol	0.007589	gnl|UG|Ago#S58080892	GO:0006626	mitochondrial import receptor subunit tom20 homolog
gnl|UG|Ago#S58080892	ago-miR-C1	-32.4 kcal/mol	0.007589	gnl|UG|Ago#S58080892	GO:0051082	mitochondrial import receptor subunit tom20 homolog
gnl|UG|Ago#S58157677	ago-miR-C1	-32.4 kcal/mol	0.006677	gnl|UG|Ago#S58157677	GO:0015450	mitochondrial import receptor subunit tom20 homolog
gnl|UG|Ago#S58157677	ago-miR-C1	-32.4 kcal/mol	0.006677	gnl|UG|Ago#S58157677	GO:0005742	mitochondrial import receptor subunit tom20 homolog
gnl|UG|Ago#S58157677	ago-miR-C1	-32.4 kcal/mol	0.006677	gnl|UG|Ago#S58157677	GO:0006626	mitochondrial import receptor subunit tom20 homolog
gnl|UG|Ago#S58157677	ago-miR-C1	-32.4 kcal/mol	0.006677	gnl|UG|Ago#S58157677	GO:0051082	mitochondrial import receptor subunit tom20 homolog
gnl|UG|Ago#S58208122	ago-miR-C1	-31.5 kcal/mol	0.008933	gnl|UG|Ago#S58208122	GO:0015450	mitochondrial import receptor subunit tom20 homolog
gnl|UG|Ago#S58208122	ago-miR-C1	-31.5 kcal/mol	0.008933	gnl|UG|Ago#S58208122	GO:0005742	mitochondrial import receptor subunit tom20 homolog
gnl|UG|Ago#S58208122	ago-miR-C1	-31.5 kcal/mol	0.008933	gnl|UG|Ago#S58208122	GO:0006626	mitochondrial import receptor subunit tom20 homolog
gnl|UG|Ago#S58208122	ago-miR-C1	-31.5 kcal/mol	0.008933	gnl|UG|Ago#S58208122	GO:0051082	mitochondrial import receptor subunit tom20 homolog
gnl|UG|Ago#S58051614	ago-miR-C1	-33.8 kcal/mol	0.002458	gnl|UG|Ago#S58051614	GO:0015450	mitochondrial import receptor subunit tom20 homolog
gnl|UG|Ago#S58051614	ago-miR-C1	-33.8 kcal/mol	0.002458	gnl|UG|Ago#S58051614	GO:0005742	mitochondrial import receptor subunit tom20 homolog
gnl|UG|Ago#S58051614	ago-miR-C1	-33.8 kcal/mol	0.002458	gnl|UG|Ago#S58051614	GO:0006626	mitochondrial import receptor subunit tom20 homolog
gnl|UG|Ago#S58051614	ago-miR-C1	-33.8 kcal/mol	0.002458	gnl|UG|Ago#S58051614	GO:0051082	mitochondrial import receptor subunit tom20 homolog
gnl|UG|Ago#S58101875	ago-miR-C1	-31.5 kcal/mol	0.008195	gnl|UG|Ago#S58101875	GO:0015450	mitochondrial import receptor subunit tom20 homolog
gnl|UG|Ago#S58101875	ago-miR-C1	-31.5 kcal/mol	0.008195	gnl|UG|Ago#S58101875	GO:0005742	mitochondrial import receptor subunit tom20 homolog
gnl|UG|Ago#S58101875	ago-miR-C1	-31.5 kcal/mol	0.008195	gnl|UG|Ago#S58101875	GO:0006626	mitochondrial import receptor subunit tom20 homolog
gnl|UG|Ago#S58101875	ago-miR-C1	-31.5 kcal/mol	0.008195	gnl|UG|Ago#S58101875	GO:0051082	mitochondrial import receptor subunit tom20 homolog
gnl|UG|Ago#S58212608	ago-miR-C1	-31.5 kcal/mol	0.008014	gnl|UG|Ago#S58212608	GO:0015450	mitochondrial import receptor subunit tom20 homolog
gnl|UG|Ago#S58212608	ago-miR-C1	-31.5 kcal/mol	0.008014	gnl|UG|Ago#S58212608	GO:0005742	mitochondrial import receptor subunit tom20 homolog
gnl|UG|Ago#S58212608	ago-miR-C1	-31.5 kcal/mol	0.008014	gnl|UG|Ago#S58212608	GO:0006626	mitochondrial import receptor subunit tom20 homolog
gnl|UG|Ago#S58212608	ago-miR-C1	-31.5 kcal/mol	0.008014	gnl|UG|Ago#S58212608	GO:0051082	mitochondrial import receptor subunit tom20 homolog
gnl|UG|Ago#S57991237	ago-miR-C1	-32.4 kcal/mol	0.002415
gnl|UG|Ago#S58172086	ago-miR-C1	-31.5 kcal/mol	0.002525	gnl|UG|Ago#S58172086	GO:0015450	mitochondrial import receptor subunit tom20 homolog
gnl|UG|Ago#S58172086	ago-miR-C1	-31.5 kcal/mol	0.002525	gnl|UG|Ago#S58172086	GO:0005742	mitochondrial import receptor subunit tom20 homolog
gnl|UG|Ago#S58172086	ago-miR-C1	-31.5 kcal/mol	0.002525	gnl|UG|Ago#S58172086	GO:0006626	mitochondrial import receptor subunit tom20 homolog
gnl|UG|Ago#S58172086	ago-miR-C1	-31.5 kcal/mol	0.002525	gnl|UG|Ago#S58172086	GO:0051082	mitochondrial import receptor subunit tom20 homolog
gnl|UG|Ago#S57992503	ago-miR-C1	-30.5 kcal/mol	0.007871	gnl|UG|Ago#S57992503	GO:0003676	dead box atp-dependent rna
gnl|UG|Ago#S57992503	ago-miR-C1	-30.5 kcal/mol	0.007871	gnl|UG|Ago#S57992503	GO:0005524	dead box atp-dependent rna
gnl|UG|Ago#S57992503	ago-miR-C1	-30.5 kcal/mol	0.007871	gnl|UG|Ago#S57992503	GO:0008026	dead box atp-dependent rna
gnl|UG|Ago#S58012470	ago-miR-C1	-30.5 kcal/mol	0.007625	gnl|UG|Ago#S58012470	GO:0003676	dead box atp-dependent rna
gnl|UG|Ago#S58012470	ago-miR-C1	-30.5 kcal/mol	0.007625	gnl|UG|Ago#S58012470	GO:0005524	dead box atp-dependent rna
gnl|UG|Ago#S58012470	ago-miR-C1	-30.5 kcal/mol	0.007625	gnl|UG|Ago#S58012470	GO:0008026	dead box atp-dependent rna
gnl|UG|Ago#S58100482	ago-miR-C1	-29.9 kcal/mol	0.008665
gnl|UG|Ago#S58121412	ago-miR-C1	-33.8 kcal/mol	0.007911
gnl|UG|Ago#S58115212	ago-miR-C1	-33.8 kcal/mol	0.006864
gnl|UG|Ago#S58114255	ago-miR-C1	-33.8 kcal/mol	0.006748
gnl|UG|Ago#S58135177	ago-miR-C1	-33.8 kcal/mol	0.006666
gnl|UG|Ago#S58098079	ago-miR-C1	-33.8 kcal/mol	0.006601
gnl|UG|Ago#S58131504	ago-miR-C1	-33.8 kcal/mol	0.006552
gnl|UG|Ago#S58086740	ago-miR-C1	-33.8 kcal/mol	0.006325
gnl|UG|Ago#S58105354	ago-miR-C1	-33.8 kcal/mol	0.00626
gnl|UG|Ago#S58121894	ago-miR-C1	-33.8 kcal/mol	0.006228
gnl|UG|Ago#S58088943	ago-miR-C1	-33.8 kcal/mol	0.006212
gnl|UG|Ago#S58105629	ago-miR-C1	-33.8 kcal/mol	0.006148
gnl|UG|Ago#S58112036	ago-miR-C1	-33.8 kcal/mol	0.006148
gnl|UG|Ago#S58136333	ago-miR-C1	-33.8 kcal/mol	0.006084
gnl|UG|Ago#S58109736	ago-miR-C1	-33.8 kcal/mol	0.006037
gnl|UG|Ago#S58099307	ago-miR-C1	-33.8 kcal/mol	0.005597
gnl|UG|Ago#S58116265	ago-miR-C1	-33.8 kcal/mol	0.005597
gnl|UG|Ago#S58096737	ago-miR-C1	-33.8 kcal/mol	0.005335
gnl|UG|Ago#S58008316	ago-miR-C1	-33.2 kcal/mol	0.006945
gnl|UG|Ago#S58186751	ago-miR-C1	-35.6 kcal/mol	0.001865
gnl|UG|Ago#S57991290	ago-miR-C1	-33.2 kcal/mol	0.005833
gnl|UG|Ago#S58122265	ago-miR-C1	-33.8 kcal/mol	0.004203
gnl|UG|Ago#S58105020	ago-miR-C1	-33.8 kcal/mol	0.004189
gnl|UG|Ago#S58112742	ago-miR-C1	-33.8 kcal/mol	0.003638
gnl|UG|Ago#S58139996	ago-miR-C1	-33.8 kcal/mol	0.001425
gnl|UG|Ago#S58125595	ago-miR-C1	-28.9 kcal/mol	0.005303
gnl|UG|Ago#S58136672	ago-miR-C1	-29.5 kcal/mol	0.004931
gnl|UG|Ago#S58115672	ago-miR-C1	-29.1 kcal/mol	0.006261
gnl|UG|Ago#S58196084	ago-miR-C1	-32.4 kcal/mol	0.006273
gnl|UG|Ago#S58195504	ago-miR-C1	-32.2 kcal/mol	0.008769	gnl|UG|Ago#S58195504	GO:0008270	nanos-like protein
gnl|UG|Ago#S58195504	ago-miR-C1	-32.2 kcal/mol	0.008769	gnl|UG|Ago#S58195504	GO:0003723	nanos-like protein
gnl|UG|Ago#S58243833	ago-miR-C1	-32.0 kcal/mol	0.009068	gnl|UG|Ago#S58243833	GO:0008270	nanos-like protein
gnl|UG|Ago#S58243833	ago-miR-C1	-32.0 kcal/mol	0.009068	gnl|UG|Ago#S58243833	GO:0003723	nanos-like protein
gnl|UG|Ago#S58116373	ago-miR-C1	-32.0 kcal/mol	0.00805	gnl|UG|Ago#S58116373	GO:0008270	nanos-like protein
gnl|UG|Ago#S58116373	ago-miR-C1	-32.0 kcal/mol	0.00805	gnl|UG|Ago#S58116373	GO:0003723	nanos-like protein
gnl|UG|Ago#S58218030	ago-miR-C1	-31.3 kcal/mol	0.008632
gnl|UG|Ago#S58010587	ago-miR-C1	-37.0 kcal/mol	0.001725
gnl|UG|Ago#S58087568	ago-miR-C1	-37.0 kcal/mol	0.001646
gnl|UG|Ago#S58113940	ago-miR-C1	-37.0 kcal/mol	0.001277
gnl|UG|Ago#S58013961	ago-miR-C1	-37.0 kcal/mol	0.001245
gnl|UG|Ago#S58113807	ago-miR-C1	-37.0 kcal/mol	0.000953
gnl|UG|Ago#S58142482	ago-miR-C1	-37.0 kcal/mol	0.000934
gnl|UG|Ago#S57991443	ago-miR-C1	-37.0 kcal/mol	0.000835
gnl|UG|Ago#S58164637	ago-miR-C1	-37.0 kcal/mol	0.000752
gnl|UG|Ago#S57993589	ago-miR-C1	-32.2 kcal/mol	0.008918
gnl|UG|Ago#S58142891	ago-miR-C1	-32.2 kcal/mol	0.008918
gnl|UG|Ago#S58133163	ago-miR-C1	-37.0 kcal/mol	0.000746
gnl|UG|Ago#S58134158	ago-miR-C1	-37.0 kcal/mol	0.00079
gnl|UG|Ago#S58059630	ago-miR-C1	-35.0 kcal/mol	0.00381	gnl|UG|Ago#S58059630	GO:0009987	inositol -pentakisphosphate 2-kinase
gnl|UG|Ago#S58059630	ago-miR-C1	-35.0 kcal/mol	0.00381	gnl|UG|Ago#S58059630	GO:0043229	inositol -pentakisphosphate 2-kinase
gnl|UG|Ago#S58059630	ago-miR-C1	-35.0 kcal/mol	0.00381	gnl|UG|Ago#S58059630	GO:0016740	inositol -pentakisphosphate 2-kinase
gnl|UG|Ago#S58059630	ago-miR-C1	-35.0 kcal/mol	0.00381	gnl|UG|Ago#S58059630	GO:0005737	inositol -pentakisphosphate 2-kinase
gnl|UG|Ago#S58101241	ago-miR-C1	-34.7 kcal/mol	0.004305	gnl|UG|Ago#S58101241	GO:0009987	inositol -pentakisphosphate 2-kinase
gnl|UG|Ago#S58101241	ago-miR-C1	-34.7 kcal/mol	0.004305	gnl|UG|Ago#S58101241	GO:0043229	inositol -pentakisphosphate 2-kinase
gnl|UG|Ago#S58101241	ago-miR-C1	-34.7 kcal/mol	0.004305	gnl|UG|Ago#S58101241	GO:0016740	inositol -pentakisphosphate 2-kinase
gnl|UG|Ago#S58101241	ago-miR-C1	-34.7 kcal/mol	0.004305	gnl|UG|Ago#S58101241	GO:0005737	inositol -pentakisphosphate 2-kinase
gnl|UG|Ago#S58137345	ago-miR-C1	-34.7 kcal/mol	0.004219	gnl|UG|Ago#S58137345	GO:0009987	inositol -pentakisphosphate 2-kinase
gnl|UG|Ago#S58137345	ago-miR-C1	-34.7 kcal/mol	0.004219	gnl|UG|Ago#S58137345	GO:0043229	inositol -pentakisphosphate 2-kinase
gnl|UG|Ago#S58137345	ago-miR-C1	-34.7 kcal/mol	0.004219	gnl|UG|Ago#S58137345	GO:0016740	inositol -pentakisphosphate 2-kinase
gnl|UG|Ago#S58137345	ago-miR-C1	-34.7 kcal/mol	0.004219	gnl|UG|Ago#S58137345	GO:0005737	inositol -pentakisphosphate 2-kinase
gnl|UG|Ago#S58066974	ago-miR-C1	-35.0 kcal/mol	0.00352	gnl|UG|Ago#S58066974	GO:0009987	inositol -pentakisphosphate 2-kinase
gnl|UG|Ago#S58066974	ago-miR-C1	-35.0 kcal/mol	0.00352	gnl|UG|Ago#S58066974	GO:0043229	inositol -pentakisphosphate 2-kinase
gnl|UG|Ago#S58066974	ago-miR-C1	-35.0 kcal/mol	0.00352	gnl|UG|Ago#S58066974	GO:0016740	inositol -pentakisphosphate 2-kinase
gnl|UG|Ago#S58066974	ago-miR-C1	-35.0 kcal/mol	0.00352	gnl|UG|Ago#S58066974	GO:0005737	inositol -pentakisphosphate 2-kinase
gnl|UG|Ago#S58087895	ago-miR-C1	-37.5 kcal/mol	0.000974	gnl|UG|Ago#S58087895	GO:0009987	inositol -pentakisphosphate 2-kinase
gnl|UG|Ago#S58087895	ago-miR-C1	-37.5 kcal/mol	0.000974	gnl|UG|Ago#S58087895	GO:0043229	inositol -pentakisphosphate 2-kinase
gnl|UG|Ago#S58087895	ago-miR-C1	-37.5 kcal/mol	0.000974	gnl|UG|Ago#S58087895	GO:0016740	inositol -pentakisphosphate 2-kinase
gnl|UG|Ago#S58087895	ago-miR-C1	-37.5 kcal/mol	0.000974	gnl|UG|Ago#S58087895	GO:0005737	inositol -pentakisphosphate 2-kinase
gnl|UG|Ago#S58062530	ago-miR-C1	-35.0 kcal/mol	0.003311	gnl|UG|Ago#S58062530	GO:0009987	inositol -pentakisphosphate 2-kinase
gnl|UG|Ago#S58062530	ago-miR-C1	-35.0 kcal/mol	0.003311	gnl|UG|Ago#S58062530	GO:0043229	inositol -pentakisphosphate 2-kinase
gnl|UG|Ago#S58062530	ago-miR-C1	-35.0 kcal/mol	0.003311	gnl|UG|Ago#S58062530	GO:0016740	inositol -pentakisphosphate 2-kinase
gnl|UG|Ago#S58062530	ago-miR-C1	-35.0 kcal/mol	0.003311	gnl|UG|Ago#S58062530	GO:0005737	inositol -pentakisphosphate 2-kinase
gnl|UG|Ago#S58072046	ago-miR-C1	-35.0 kcal/mol	0.003257	gnl|UG|Ago#S58072046	GO:0009987	inositol -pentakisphosphate 2-kinase
gnl|UG|Ago#S58072046	ago-miR-C1	-35.0 kcal/mol	0.003257	gnl|UG|Ago#S58072046	GO:0043229	inositol -pentakisphosphate 2-kinase
gnl|UG|Ago#S58072046	ago-miR-C1	-35.0 kcal/mol	0.003257	gnl|UG|Ago#S58072046	GO:0016740	inositol -pentakisphosphate 2-kinase
gnl|UG|Ago#S58072046	ago-miR-C1	-35.0 kcal/mol	0.003257	gnl|UG|Ago#S58072046	GO:0005737	inositol -pentakisphosphate 2-kinase
gnl|UG|Ago#S58110939	ago-miR-C1	-34.7 kcal/mol	0.003634	gnl|UG|Ago#S58110939	GO:0009987	inositol -pentakisphosphate 2-kinase
gnl|UG|Ago#S58110939	ago-miR-C1	-34.7 kcal/mol	0.003634	gnl|UG|Ago#S58110939	GO:0043229	inositol -pentakisphosphate 2-kinase
gnl|UG|Ago#S58110939	ago-miR-C1	-34.7 kcal/mol	0.003634	gnl|UG|Ago#S58110939	GO:0016740	inositol -pentakisphosphate 2-kinase
gnl|UG|Ago#S58110939	ago-miR-C1	-34.7 kcal/mol	0.003634	gnl|UG|Ago#S58110939	GO:0005737	inositol -pentakisphosphate 2-kinase
gnl|UG|Ago#S58047049	ago-miR-C1	-35.9 kcal/mol	0.001959	gnl|UG|Ago#S58047049	GO:0009987	inositol -pentakisphosphate 2-kinase
gnl|UG|Ago#S58047049	ago-miR-C1	-35.9 kcal/mol	0.001959	gnl|UG|Ago#S58047049	GO:0043229	inositol -pentakisphosphate 2-kinase
gnl|UG|Ago#S58047049	ago-miR-C1	-35.9 kcal/mol	0.001959	gnl|UG|Ago#S58047049	GO:0016740	inositol -pentakisphosphate 2-kinase
gnl|UG|Ago#S58047049	ago-miR-C1	-35.9 kcal/mol	0.001959	gnl|UG|Ago#S58047049	GO:0005737	inositol -pentakisphosphate 2-kinase
gnl|UG|Ago#S58039620	ago-miR-C1	-35.0 kcal/mol	0.002931	gnl|UG|Ago#S58039620	GO:0009987	inositol -pentakisphosphate 2-kinase
gnl|UG|Ago#S58039620	ago-miR-C1	-35.0 kcal/mol	0.002931	gnl|UG|Ago#S58039620	GO:0043229	inositol -pentakisphosphate 2-kinase
gnl|UG|Ago#S58039620	ago-miR-C1	-35.0 kcal/mol	0.002931	gnl|UG|Ago#S58039620	GO:0016740	inositol -pentakisphosphate 2-kinase
gnl|UG|Ago#S58039620	ago-miR-C1	-35.0 kcal/mol	0.002931	gnl|UG|Ago#S58039620	GO:0005737	inositol -pentakisphosphate 2-kinase
gnl|UG|Ago#S58096274	ago-miR-C1	-37.5 kcal/mol	0.000789	gnl|UG|Ago#S58096274	GO:0009987	inositol -pentakisphosphate 2-kinase
gnl|UG|Ago#S58096274	ago-miR-C1	-37.5 kcal/mol	0.000789	gnl|UG|Ago#S58096274	GO:0043229	inositol -pentakisphosphate 2-kinase
gnl|UG|Ago#S58096274	ago-miR-C1	-37.5 kcal/mol	0.000789	gnl|UG|Ago#S58096274	GO:0016740	inositol -pentakisphosphate 2-kinase
gnl|UG|Ago#S58096274	ago-miR-C1	-37.5 kcal/mol	0.000789	gnl|UG|Ago#S58096274	GO:0005737	inositol -pentakisphosphate 2-kinase
gnl|UG|Ago#S58192703	ago-miR-C1	-34.8 kcal/mol	0.002708	gnl|UG|Ago#S58192703	GO:0009987	inositol -pentakisphosphate 2-kinase
gnl|UG|Ago#S58192703	ago-miR-C1	-34.8 kcal/mol	0.002708	gnl|UG|Ago#S58192703	GO:0043229	inositol -pentakisphosphate 2-kinase
gnl|UG|Ago#S58192703	ago-miR-C1	-34.8 kcal/mol	0.002708	gnl|UG|Ago#S58192703	GO:0016740	inositol -pentakisphosphate 2-kinase
gnl|UG|Ago#S58192703	ago-miR-C1	-34.8 kcal/mol	0.002708	gnl|UG|Ago#S58192703	GO:0005737	inositol -pentakisphosphate 2-kinase
gnl|UG|Ago#S58095455	ago-miR-C1	-34.7 kcal/mol	0.002291	gnl|UG|Ago#S58095455	GO:0009987	inositol -pentakisphosphate 2-kinase
gnl|UG|Ago#S58095455	ago-miR-C1	-34.7 kcal/mol	0.002291	gnl|UG|Ago#S58095455	GO:0043229	inositol -pentakisphosphate 2-kinase
gnl|UG|Ago#S58095455	ago-miR-C1	-34.7 kcal/mol	0.002291	gnl|UG|Ago#S58095455	GO:0016740	inositol -pentakisphosphate 2-kinase
gnl|UG|Ago#S58095455	ago-miR-C1	-34.7 kcal/mol	0.002291	gnl|UG|Ago#S58095455	GO:0005737	inositol -pentakisphosphate 2-kinase
gnl|UG|Ago#S58128678	ago-miR-C1	-34.2 kcal/mol	0.002036	gnl|UG|Ago#S58128678	GO:0009987	inositol -pentakisphosphate 2-kinase
gnl|UG|Ago#S58128678	ago-miR-C1	-34.2 kcal/mol	0.002036	gnl|UG|Ago#S58128678	GO:0043229	inositol -pentakisphosphate 2-kinase
gnl|UG|Ago#S58128678	ago-miR-C1	-34.2 kcal/mol	0.002036	gnl|UG|Ago#S58128678	GO:0016740	inositol -pentakisphosphate 2-kinase
gnl|UG|Ago#S58128678	ago-miR-C1	-34.2 kcal/mol	0.002036	gnl|UG|Ago#S58128678	GO:0005737	inositol -pentakisphosphate 2-kinase
gnl|UG|Ago#S58015721	ago-miR-C1	-31.1 kcal/mol	0.008768	gnl|UG|Ago#S58015721	GO:0009987	inositol -pentakisphosphate 2-kinase
gnl|UG|Ago#S58015721	ago-miR-C1	-31.1 kcal/mol	0.008768	gnl|UG|Ago#S58015721	GO:0043229	inositol -pentakisphosphate 2-kinase
gnl|UG|Ago#S58015721	ago-miR-C1	-31.1 kcal/mol	0.008768	gnl|UG|Ago#S58015721	GO:0016740	inositol -pentakisphosphate 2-kinase
gnl|UG|Ago#S58015721	ago-miR-C1	-31.1 kcal/mol	0.008768	gnl|UG|Ago#S58015721	GO:0005737	inositol -pentakisphosphate 2-kinase
gnl|UG|Ago#S58134829	ago-miR-C1	-32.1 kcal/mol	0.004498
gnl|UG|Ago#S58036640	ago-miR-C1	-31.1 kcal/mol	0.006875	gnl|UG|Ago#S58036640	GO:0009987	inositol -pentakisphosphate 2-kinase
gnl|UG|Ago#S58036640	ago-miR-C1	-31.1 kcal/mol	0.006875	gnl|UG|Ago#S58036640	GO:0043229	inositol -pentakisphosphate 2-kinase
gnl|UG|Ago#S58036640	ago-miR-C1	-31.1 kcal/mol	0.006875	gnl|UG|Ago#S58036640	GO:0016740	inositol -pentakisphosphate 2-kinase
gnl|UG|Ago#S58036640	ago-miR-C1	-31.1 kcal/mol	0.006875	gnl|UG|Ago#S58036640	GO:0005737	inositol -pentakisphosphate 2-kinase
gnl|UG|Ago#S58123380	ago-miR-C1	-29.9 kcal/mol	0.003264	gnl|UG|Ago#S58123380	GO:0009987	inositol -pentakisphosphate 2-kinase
gnl|UG|Ago#S58123380	ago-miR-C1	-29.9 kcal/mol	0.003264	gnl|UG|Ago#S58123380	GO:0043229	inositol -pentakisphosphate 2-kinase
gnl|UG|Ago#S58123380	ago-miR-C1	-29.9 kcal/mol	0.003264	gnl|UG|Ago#S58123380	GO:0016740	inositol -pentakisphosphate 2-kinase
gnl|UG|Ago#S58123380	ago-miR-C1	-29.9 kcal/mol	0.003264	gnl|UG|Ago#S58123380	GO:0005737	inositol -pentakisphosphate 2-kinase
gnl|UG|Ago#S58082211	ago-miR-C1	-31.0 kcal/mol	0.009286	gnl|UG|Ago#S58082211	GO:0008137	nadh dehydrogenase
gnl|UG|Ago#S58082211	ago-miR-C1	-31.0 kcal/mol	0.009286	gnl|UG|Ago#S58082211	GO:0005747	nadh dehydrogenase
gnl|UG|Ago#S58082211	ago-miR-C1	-31.0 kcal/mol	0.009286	gnl|UG|Ago#S58082211	GO:0055114	nadh dehydrogenase
gnl|UG|Ago#S58114792	ago-miR-C1	-35.5 kcal/mol	0.003021	gnl|UG|Ago#S58114792	GO:0008270	zinc finger protein 271-like
gnl|UG|Ago#S58114792	ago-miR-C1	-35.5 kcal/mol	0.003021	gnl|UG|Ago#S58114792	GO:0003676	zinc finger protein 271-like
gnl|UG|Ago#S58114792	ago-miR-C1	-35.5 kcal/mol	0.003021	gnl|UG|Ago#S58114792	GO:0005622	zinc finger protein 271-like
gnl|UG|Ago#S58132093	ago-miR-C1	-35.5 kcal/mol	0.002813	gnl|UG|Ago#S58132093	GO:0008270	zinc finger protein 271-like
gnl|UG|Ago#S58132093	ago-miR-C1	-35.5 kcal/mol	0.002813	gnl|UG|Ago#S58132093	GO:0003676	zinc finger protein 271-like
gnl|UG|Ago#S58132093	ago-miR-C1	-35.5 kcal/mol	0.002813	gnl|UG|Ago#S58132093	GO:0005622	zinc finger protein 271-like
gnl|UG|Ago#S58099493	ago-miR-C1	-35.5 kcal/mol	0.002769	gnl|UG|Ago#S58099493	GO:0008270	zinc finger protein 271-like
gnl|UG|Ago#S58099493	ago-miR-C1	-35.5 kcal/mol	0.002769	gnl|UG|Ago#S58099493	GO:0003676	zinc finger protein 271-like
gnl|UG|Ago#S58099493	ago-miR-C1	-35.5 kcal/mol	0.002769	gnl|UG|Ago#S58099493	GO:0005622	zinc finger protein 271-like
gnl|UG|Ago#S58092560	ago-miR-C1	-35.5 kcal/mol	0.002596	gnl|UG|Ago#S58092560	GO:0008270	zinc finger protein 271-like
gnl|UG|Ago#S58092560	ago-miR-C1	-35.5 kcal/mol	0.002596	gnl|UG|Ago#S58092560	GO:0003676	zinc finger protein 271-like
gnl|UG|Ago#S58092560	ago-miR-C1	-35.5 kcal/mol	0.002596	gnl|UG|Ago#S58092560	GO:0005622	zinc finger protein 271-like
gnl|UG|Ago#S58114501	ago-miR-C1	-35.5 kcal/mol	0.002574	gnl|UG|Ago#S58114501	GO:0008270	zinc finger protein 271-like
gnl|UG|Ago#S58114501	ago-miR-C1	-35.5 kcal/mol	0.002574	gnl|UG|Ago#S58114501	GO:0003676	zinc finger protein 271-like
gnl|UG|Ago#S58114501	ago-miR-C1	-35.5 kcal/mol	0.002574	gnl|UG|Ago#S58114501	GO:0005622	zinc finger protein 271-like
gnl|UG|Ago#S58137760	ago-miR-C1	-35.5 kcal/mol	0.002454	gnl|UG|Ago#S58137760	GO:0008270	zinc finger protein 271-like
gnl|UG|Ago#S58137760	ago-miR-C1	-35.5 kcal/mol	0.002454	gnl|UG|Ago#S58137760	GO:0003676	zinc finger protein 271-like
gnl|UG|Ago#S58137760	ago-miR-C1	-35.5 kcal/mol	0.002454	gnl|UG|Ago#S58137760	GO:0005622	zinc finger protein 271-like
gnl|UG|Ago#S58124685	ago-miR-C1	-35.5 kcal/mol	0.002433	gnl|UG|Ago#S58124685	GO:0008270	zinc finger protein 271-like
gnl|UG|Ago#S58124685	ago-miR-C1	-35.5 kcal/mol	0.002433	gnl|UG|Ago#S58124685	GO:0003676	zinc finger protein 271-like
gnl|UG|Ago#S58124685	ago-miR-C1	-35.5 kcal/mol	0.002433	gnl|UG|Ago#S58124685	GO:0005622	zinc finger protein 271-like
gnl|UG|Ago#S58011316	ago-miR-C1	-35.5 kcal/mol	0.00208	gnl|UG|Ago#S58011316	GO:0008270	zinc finger protein 271-like
gnl|UG|Ago#S58011316	ago-miR-C1	-35.5 kcal/mol	0.00208	gnl|UG|Ago#S58011316	GO:0003676	zinc finger protein 271-like
gnl|UG|Ago#S58011316	ago-miR-C1	-35.5 kcal/mol	0.00208	gnl|UG|Ago#S58011316	GO:0005622	zinc finger protein 271-like
gnl|UG|Ago#S58081233	ago-miR-C1	-35.5 kcal/mol	0.001963	gnl|UG|Ago#S58081233	GO:0008270	zinc finger protein 271-like
gnl|UG|Ago#S58081233	ago-miR-C1	-35.5 kcal/mol	0.001963	gnl|UG|Ago#S58081233	GO:0003676	zinc finger protein 271-like
gnl|UG|Ago#S58081233	ago-miR-C1	-35.5 kcal/mol	0.001963	gnl|UG|Ago#S58081233	GO:0005622	zinc finger protein 271-like
gnl|UG|Ago#S58105826	ago-miR-C1	-35.5 kcal/mol	0.001924	gnl|UG|Ago#S58105826	GO:0008270	zinc finger protein 271-like
gnl|UG|Ago#S58105826	ago-miR-C1	-35.5 kcal/mol	0.001924	gnl|UG|Ago#S58105826	GO:0003676	zinc finger protein 271-like
gnl|UG|Ago#S58105826	ago-miR-C1	-35.5 kcal/mol	0.001924	gnl|UG|Ago#S58105826	GO:0005622	zinc finger protein 271-like
gnl|UG|Ago#S58083947	ago-miR-C1	-35.5 kcal/mol	0.001911	gnl|UG|Ago#S58083947	GO:0008270	zinc finger protein 271-like
gnl|UG|Ago#S58083947	ago-miR-C1	-35.5 kcal/mol	0.001911	gnl|UG|Ago#S58083947	GO:0003676	zinc finger protein 271-like
gnl|UG|Ago#S58083947	ago-miR-C1	-35.5 kcal/mol	0.001911	gnl|UG|Ago#S58083947	GO:0005622	zinc finger protein 271-like
gnl|UG|Ago#S58008310	ago-miR-C1	-35.5 kcal/mol	0.001748	gnl|UG|Ago#S58008310	GO:0008270	zinc finger protein 271-like
gnl|UG|Ago#S58008310	ago-miR-C1	-35.5 kcal/mol	0.001748	gnl|UG|Ago#S58008310	GO:0003676	zinc finger protein 271-like
gnl|UG|Ago#S58008310	ago-miR-C1	-35.5 kcal/mol	0.001748	gnl|UG|Ago#S58008310	GO:0005622	zinc finger protein 271-like
gnl|UG|Ago#S58083950	ago-miR-C1	-35.5 kcal/mol	0.001686	gnl|UG|Ago#S58083950	GO:0008270	zinc finger protein 271-like
gnl|UG|Ago#S58083950	ago-miR-C1	-35.5 kcal/mol	0.001686	gnl|UG|Ago#S58083950	GO:0003676	zinc finger protein 271-like
gnl|UG|Ago#S58083950	ago-miR-C1	-35.5 kcal/mol	0.001686	gnl|UG|Ago#S58083950	GO:0005622	zinc finger protein 271-like
gnl|UG|Ago#S58138706	ago-miR-C1	-34.4 kcal/mol	0.002859	gnl|UG|Ago#S58138706	GO:0008270	zinc finger protein 271-like
gnl|UG|Ago#S58138706	ago-miR-C1	-34.4 kcal/mol	0.002859	gnl|UG|Ago#S58138706	GO:0003676	zinc finger protein 271-like
gnl|UG|Ago#S58138706	ago-miR-C1	-34.4 kcal/mol	0.002859	gnl|UG|Ago#S58138706	GO:0005622	zinc finger protein 271-like
gnl|UG|Ago#S58102625	ago-miR-C1	-35.5 kcal/mol	0.001319
gnl|UG|Ago#S57991540	ago-miR-C1	-35.5 kcal/mol	0.001264	gnl|UG|Ago#S57991540	GO:0008270	zinc finger protein 271-like
gnl|UG|Ago#S57991540	ago-miR-C1	-35.5 kcal/mol	0.001264	gnl|UG|Ago#S57991540	GO:0003676	zinc finger protein 271-like
gnl|UG|Ago#S57991540	ago-miR-C1	-35.5 kcal/mol	0.001264	gnl|UG|Ago#S57991540	GO:0005622	zinc finger protein 271-like
gnl|UG|Ago#S57991629	ago-miR-C1	-30.8 kcal/mol	0.006934	gnl|UG|Ago#S57991629	GO:0007219	ribosomal protein l13a
gnl|UG|Ago#S57991629	ago-miR-C1	-30.8 kcal/mol	0.006934	gnl|UG|Ago#S57991629	GO:0003735	ribosomal protein l13a
gnl|UG|Ago#S57991629	ago-miR-C1	-30.8 kcal/mol	0.006934	gnl|UG|Ago#S57991629	GO:0008407	ribosomal protein l13a
gnl|UG|Ago#S57991629	ago-miR-C1	-30.8 kcal/mol	0.006934	gnl|UG|Ago#S57991629	GO:0022625	ribosomal protein l13a
gnl|UG|Ago#S57991629	ago-miR-C1	-30.8 kcal/mol	0.006934	gnl|UG|Ago#S57991629	GO:0006412	ribosomal protein l13a
gnl|UG|Ago#S58031944	ago-miR-C1	-32.9 kcal/mol	0.009998	gnl|UG|Ago#S58031944	GO:0045454	thioredoxin-like protein
gnl|UG|Ago#S58031944	ago-miR-C1	-32.9 kcal/mol	0.009998	gnl|UG|Ago#S58031944	GO:0022900	thioredoxin-like protein
gnl|UG|Ago#S58031944	ago-miR-C1	-32.9 kcal/mol	0.009998	gnl|UG|Ago#S58031944	GO:0009055	thioredoxin-like protein
gnl|UG|Ago#S58031944	ago-miR-C1	-32.9 kcal/mol	0.009998	gnl|UG|Ago#S58031944	GO:0015035	thioredoxin-like protein
gnl|UG|Ago#S58031944	ago-miR-C1	-32.9 kcal/mol	0.009998	gnl|UG|Ago#S58031944	GO:0006662	thioredoxin-like protein
gnl|UG|Ago#S58031944	ago-miR-C1	-32.9 kcal/mol	0.009998	gnl|UG|Ago#S58031944	GO:0006810	thioredoxin-like protein
gnl|UG|Ago#S58107232	ago-miR-C1	-33.6 kcal/mol	0.008549	gnl|UG|Ago#S58107232	GO:0050839	cadherin-related tumor suppressor-like
gnl|UG|Ago#S58107232	ago-miR-C1	-33.6 kcal/mol	0.008549	gnl|UG|Ago#S58107232	GO:0035159	cadherin-related tumor suppressor-like
gnl|UG|Ago#S58107232	ago-miR-C1	-33.6 kcal/mol	0.008549	gnl|UG|Ago#S58107232	GO:0045317	cadherin-related tumor suppressor-like
gnl|UG|Ago#S58107232	ago-miR-C1	-33.6 kcal/mol	0.008549	gnl|UG|Ago#S58107232	GO:0016337	cadherin-related tumor suppressor-like
gnl|UG|Ago#S58107232	ago-miR-C1	-33.6 kcal/mol	0.008549	gnl|UG|Ago#S58107232	GO:0016740	cadherin-related tumor suppressor-like
gnl|UG|Ago#S58107232	ago-miR-C1	-33.6 kcal/mol	0.008549	gnl|UG|Ago#S58107232	GO:0016021	cadherin-related tumor suppressor-like
gnl|UG|Ago#S58107232	ago-miR-C1	-33.6 kcal/mol	0.008549	gnl|UG|Ago#S58107232	GO:0045198	cadherin-related tumor suppressor-like
gnl|UG|Ago#S58107232	ago-miR-C1	-33.6 kcal/mol	0.008549	gnl|UG|Ago#S58107232	GO:0001737	cadherin-related tumor suppressor-like
gnl|UG|Ago#S58107232	ago-miR-C1	-33.6 kcal/mol	0.008549	gnl|UG|Ago#S58107232	GO:0008285	cadherin-related tumor suppressor-like
gnl|UG|Ago#S58107232	ago-miR-C1	-33.6 kcal/mol	0.008549	gnl|UG|Ago#S58107232	GO:0090176	cadherin-related tumor suppressor-like
gnl|UG|Ago#S58107232	ago-miR-C1	-33.6 kcal/mol	0.008549	gnl|UG|Ago#S58107232	GO:0030178	cadherin-related tumor suppressor-like
gnl|UG|Ago#S58107232	ago-miR-C1	-33.6 kcal/mol	0.008549	gnl|UG|Ago#S58107232	GO:0045571	cadherin-related tumor suppressor-like
gnl|UG|Ago#S58107232	ago-miR-C1	-33.6 kcal/mol	0.008549	gnl|UG|Ago#S58107232	GO:0018149	cadherin-related tumor suppressor-like
gnl|UG|Ago#S58107232	ago-miR-C1	-33.6 kcal/mol	0.008549	gnl|UG|Ago#S58107232	GO:0000904	cadherin-related tumor suppressor-like
gnl|UG|Ago#S58107232	ago-miR-C1	-33.6 kcal/mol	0.008549	gnl|UG|Ago#S58107232	GO:0048105	cadherin-related tumor suppressor-like
gnl|UG|Ago#S58107232	ago-miR-C1	-33.6 kcal/mol	0.008549	gnl|UG|Ago#S58107232	GO:0035329	cadherin-related tumor suppressor-like
gnl|UG|Ago#S58107232	ago-miR-C1	-33.6 kcal/mol	0.008549	gnl|UG|Ago#S58107232	GO:0005886	cadherin-related tumor suppressor-like
gnl|UG|Ago#S58107232	ago-miR-C1	-33.6 kcal/mol	0.008549	gnl|UG|Ago#S58107232	GO:0016318	cadherin-related tumor suppressor-like
gnl|UG|Ago#S58142652	ago-miR-C1	-29.5 kcal/mol	0.009694	gnl|UG|Ago#S58142652	GO:0050839	cadherin-related tumor suppressor-like
gnl|UG|Ago#S58142652	ago-miR-C1	-29.5 kcal/mol	0.009694	gnl|UG|Ago#S58142652	GO:0035159	cadherin-related tumor suppressor-like
gnl|UG|Ago#S58142652	ago-miR-C1	-29.5 kcal/mol	0.009694	gnl|UG|Ago#S58142652	GO:0045317	cadherin-related tumor suppressor-like
gnl|UG|Ago#S58142652	ago-miR-C1	-29.5 kcal/mol	0.009694	gnl|UG|Ago#S58142652	GO:0016337	cadherin-related tumor suppressor-like
gnl|UG|Ago#S58142652	ago-miR-C1	-29.5 kcal/mol	0.009694	gnl|UG|Ago#S58142652	GO:0016740	cadherin-related tumor suppressor-like
gnl|UG|Ago#S58142652	ago-miR-C1	-29.5 kcal/mol	0.009694	gnl|UG|Ago#S58142652	GO:0016021	cadherin-related tumor suppressor-like
gnl|UG|Ago#S58142652	ago-miR-C1	-29.5 kcal/mol	0.009694	gnl|UG|Ago#S58142652	GO:0045198	cadherin-related tumor suppressor-like
gnl|UG|Ago#S58142652	ago-miR-C1	-29.5 kcal/mol	0.009694	gnl|UG|Ago#S58142652	GO:0001737	cadherin-related tumor suppressor-like
gnl|UG|Ago#S58142652	ago-miR-C1	-29.5 kcal/mol	0.009694	gnl|UG|Ago#S58142652	GO:0008285	cadherin-related tumor suppressor-like
gnl|UG|Ago#S58142652	ago-miR-C1	-29.5 kcal/mol	0.009694	gnl|UG|Ago#S58142652	GO:0090176	cadherin-related tumor suppressor-like
gnl|UG|Ago#S58142652	ago-miR-C1	-29.5 kcal/mol	0.009694	gnl|UG|Ago#S58142652	GO:0030178	cadherin-related tumor suppressor-like
gnl|UG|Ago#S58142652	ago-miR-C1	-29.5 kcal/mol	0.009694	gnl|UG|Ago#S58142652	GO:0045571	cadherin-related tumor suppressor-like
gnl|UG|Ago#S58142652	ago-miR-C1	-29.5 kcal/mol	0.009694	gnl|UG|Ago#S58142652	GO:0018149	cadherin-related tumor suppressor-like
gnl|UG|Ago#S58142652	ago-miR-C1	-29.5 kcal/mol	0.009694	gnl|UG|Ago#S58142652	GO:0000904	cadherin-related tumor suppressor-like
gnl|UG|Ago#S58142652	ago-miR-C1	-29.5 kcal/mol	0.009694	gnl|UG|Ago#S58142652	GO:0048105	cadherin-related tumor suppressor-like
gnl|UG|Ago#S58142652	ago-miR-C1	-29.5 kcal/mol	0.009694	gnl|UG|Ago#S58142652	GO:0035329	cadherin-related tumor suppressor-like
gnl|UG|Ago#S58142652	ago-miR-C1	-29.5 kcal/mol	0.009694	gnl|UG|Ago#S58142652	GO:0005886	cadherin-related tumor suppressor-like
gnl|UG|Ago#S58142652	ago-miR-C1	-29.5 kcal/mol	0.009694	gnl|UG|Ago#S58142652	GO:0016318	cadherin-related tumor suppressor-like
gnl|UG|Ago#S58216716	ago-miR-C1	-29.5 kcal/mol	0.009694	gnl|UG|Ago#S58216716	GO:0050839	cadherin-related tumor suppressor-like
gnl|UG|Ago#S58216716	ago-miR-C1	-29.5 kcal/mol	0.009694	gnl|UG|Ago#S58216716	GO:0035159	cadherin-related tumor suppressor-like
gnl|UG|Ago#S58216716	ago-miR-C1	-29.5 kcal/mol	0.009694	gnl|UG|Ago#S58216716	GO:0045317	cadherin-related tumor suppressor-like
gnl|UG|Ago#S58216716	ago-miR-C1	-29.5 kcal/mol	0.009694	gnl|UG|Ago#S58216716	GO:0016337	cadherin-related tumor suppressor-like
gnl|UG|Ago#S58216716	ago-miR-C1	-29.5 kcal/mol	0.009694	gnl|UG|Ago#S58216716	GO:0016740	cadherin-related tumor suppressor-like
gnl|UG|Ago#S58216716	ago-miR-C1	-29.5 kcal/mol	0.009694	gnl|UG|Ago#S58216716	GO:0016021	cadherin-related tumor suppressor-like
gnl|UG|Ago#S58216716	ago-miR-C1	-29.5 kcal/mol	0.009694	gnl|UG|Ago#S58216716	GO:0045198	cadherin-related tumor suppressor-like
gnl|UG|Ago#S58216716	ago-miR-C1	-29.5 kcal/mol	0.009694	gnl|UG|Ago#S58216716	GO:0001737	cadherin-related tumor suppressor-like
gnl|UG|Ago#S58216716	ago-miR-C1	-29.5 kcal/mol	0.009694	gnl|UG|Ago#S58216716	GO:0008285	cadherin-related tumor suppressor-like
gnl|UG|Ago#S58216716	ago-miR-C1	-29.5 kcal/mol	0.009694	gnl|UG|Ago#S58216716	GO:0090176	cadherin-related tumor suppressor-like
gnl|UG|Ago#S58216716	ago-miR-C1	-29.5 kcal/mol	0.009694	gnl|UG|Ago#S58216716	GO:0030178	cadherin-related tumor suppressor-like
gnl|UG|Ago#S58216716	ago-miR-C1	-29.5 kcal/mol	0.009694	gnl|UG|Ago#S58216716	GO:0045571	cadherin-related tumor suppressor-like
gnl|UG|Ago#S58216716	ago-miR-C1	-29.5 kcal/mol	0.009694	gnl|UG|Ago#S58216716	GO:0018149	cadherin-related tumor suppressor-like
gnl|UG|Ago#S58216716	ago-miR-C1	-29.5 kcal/mol	0.009694	gnl|UG|Ago#S58216716	GO:0000904	cadherin-related tumor suppressor-like
gnl|UG|Ago#S58216716	ago-miR-C1	-29.5 kcal/mol	0.009694	gnl|UG|Ago#S58216716	GO:0048105	cadherin-related tumor suppressor-like
gnl|UG|Ago#S58216716	ago-miR-C1	-29.5 kcal/mol	0.009694	gnl|UG|Ago#S58216716	GO:0035329	cadherin-related tumor suppressor-like
gnl|UG|Ago#S58216716	ago-miR-C1	-29.5 kcal/mol	0.009694	gnl|UG|Ago#S58216716	GO:0005886	cadherin-related tumor suppressor-like
gnl|UG|Ago#S58216716	ago-miR-C1	-29.5 kcal/mol	0.009694	gnl|UG|Ago#S58216716	GO:0016318	cadherin-related tumor suppressor-like
gnl|UG|Ago#S58145466	ago-miR-C1	-29.5 kcal/mol	0.009257	gnl|UG|Ago#S58145466	GO:0050839	cadherin-related tumor suppressor-like
gnl|UG|Ago#S58145466	ago-miR-C1	-29.5 kcal/mol	0.009257	gnl|UG|Ago#S58145466	GO:0016339	cadherin-related tumor suppressor-like
gnl|UG|Ago#S58145466	ago-miR-C1	-29.5 kcal/mol	0.009257	gnl|UG|Ago#S58145466	GO:0035159	cadherin-related tumor suppressor-like
gnl|UG|Ago#S58145466	ago-miR-C1	-29.5 kcal/mol	0.009257	gnl|UG|Ago#S58145466	GO:0045317	cadherin-related tumor suppressor-like
gnl|UG|Ago#S58145466	ago-miR-C1	-29.5 kcal/mol	0.009257	gnl|UG|Ago#S58145466	GO:0016740	cadherin-related tumor suppressor-like
gnl|UG|Ago#S58145466	ago-miR-C1	-29.5 kcal/mol	0.009257	gnl|UG|Ago#S58145466	GO:0045198	cadherin-related tumor suppressor-like
gnl|UG|Ago#S58145466	ago-miR-C1	-29.5 kcal/mol	0.009257	gnl|UG|Ago#S58145466	GO:0001737	cadherin-related tumor suppressor-like
gnl|UG|Ago#S58145466	ago-miR-C1	-29.5 kcal/mol	0.009257	gnl|UG|Ago#S58145466	GO:0008285	cadherin-related tumor suppressor-like
gnl|UG|Ago#S58145466	ago-miR-C1	-29.5 kcal/mol	0.009257	gnl|UG|Ago#S58145466	GO:0090176	cadherin-related tumor suppressor-like
gnl|UG|Ago#S58145466	ago-miR-C1	-29.5 kcal/mol	0.009257	gnl|UG|Ago#S58145466	GO:0030178	cadherin-related tumor suppressor-like
gnl|UG|Ago#S58145466	ago-miR-C1	-29.5 kcal/mol	0.009257	gnl|UG|Ago#S58145466	GO:0007156	cadherin-related tumor suppressor-like
gnl|UG|Ago#S58145466	ago-miR-C1	-29.5 kcal/mol	0.009257	gnl|UG|Ago#S58145466	GO:0045571	cadherin-related tumor suppressor-like
gnl|UG|Ago#S58145466	ago-miR-C1	-29.5 kcal/mol	0.009257	gnl|UG|Ago#S58145466	GO:0018149	cadherin-related tumor suppressor-like
gnl|UG|Ago#S58145466	ago-miR-C1	-29.5 kcal/mol	0.009257	gnl|UG|Ago#S58145466	GO:0000904	cadherin-related tumor suppressor-like
gnl|UG|Ago#S58145466	ago-miR-C1	-29.5 kcal/mol	0.009257	gnl|UG|Ago#S58145466	GO:0048105	cadherin-related tumor suppressor-like
gnl|UG|Ago#S58145466	ago-miR-C1	-29.5 kcal/mol	0.009257	gnl|UG|Ago#S58145466	GO:0035329	cadherin-related tumor suppressor-like
gnl|UG|Ago#S58145466	ago-miR-C1	-29.5 kcal/mol	0.009257	gnl|UG|Ago#S58145466	GO:0004872	cadherin-related tumor suppressor-like
gnl|UG|Ago#S58145466	ago-miR-C1	-29.5 kcal/mol	0.009257	gnl|UG|Ago#S58145466	GO:0005887	cadherin-related tumor suppressor-like
gnl|UG|Ago#S58145466	ago-miR-C1	-29.5 kcal/mol	0.009257	gnl|UG|Ago#S58145466	GO:0016318	cadherin-related tumor suppressor-like
gnl|UG|Ago#S58250743	ago-miR-C1	-36.4 kcal/mol	0.001068
gnl|UG|Ago#S58154309	ago-miR-C1	-36.4 kcal/mol	0.000904
gnl|UG|Ago#S58187108	ago-miR-C1	-36.4 kcal/mol	0.000867
gnl|UG|Ago#S58088962	ago-miR-C1	-36.4 kcal/mol	0.000838
gnl|UG|Ago#S57991718	ago-miR-C1	-33.0 kcal/mol	0.004676
gnl|UG|Ago#S57993676	ago-miR-C1	-33.9 kcal/mol	0.00274
gnl|UG|Ago#S58142698	ago-miR-C1	-33.0 kcal/mol	0.003448
gnl|UG|Ago#S58234143	ago-miR-C1	-31.1 kcal/mol	0.009338	gnl|UG|Ago#S58234143	GO:0005840	ribosomal protein s26
gnl|UG|Ago#S58234143	ago-miR-C1	-31.1 kcal/mol	0.009338	gnl|UG|Ago#S58234143	GO:0003735	ribosomal protein s26
gnl|UG|Ago#S58234143	ago-miR-C1	-31.1 kcal/mol	0.009338	gnl|UG|Ago#S58234143	GO:0006412	ribosomal protein s26
gnl|UG|Ago#S58039536	ago-miR-C1	-31.1 kcal/mol	0.008362	gnl|UG|Ago#S58039536	GO:0005840	ribosomal protein s26
gnl|UG|Ago#S58039536	ago-miR-C1	-31.1 kcal/mol	0.008362	gnl|UG|Ago#S58039536	GO:0003735	ribosomal protein s26
gnl|UG|Ago#S58039536	ago-miR-C1	-31.1 kcal/mol	0.008362	gnl|UG|Ago#S58039536	GO:0006412	ribosomal protein s26
gnl|UG|Ago#S58029897	ago-miR-C1	-31.1 kcal/mol	0.004956	gnl|UG|Ago#S58029897	GO:0005840	ribosomal protein s26
gnl|UG|Ago#S58029897	ago-miR-C1	-31.1 kcal/mol	0.004956	gnl|UG|Ago#S58029897	GO:0003735	ribosomal protein s26
gnl|UG|Ago#S58029897	ago-miR-C1	-31.1 kcal/mol	0.004956	gnl|UG|Ago#S58029897	GO:0006412	ribosomal protein s26
gnl|UG|Ago#S58240714	ago-miR-C1	-32.2 kcal/mol	0.008386
gnl|UG|Ago#S58146472	ago-miR-C1	-29.3 kcal/mol	0.005732
gnl|UG|Ago#S58237371	ago-miR-C1	-32.4 kcal/mol	0.000867
gnl|UG|Ago#S58010074	ago-miR-C1	-29.8 kcal/mol	0.007948	gnl|UG|Ago#S58010074	GO:0003735	ribosomal protein s2
gnl|UG|Ago#S58010074	ago-miR-C1	-29.8 kcal/mol	0.007948	gnl|UG|Ago#S58010074	GO:0005811	ribosomal protein s2
gnl|UG|Ago#S58010074	ago-miR-C1	-29.8 kcal/mol	0.007948	gnl|UG|Ago#S58010074	GO:0003723	ribosomal protein s2
gnl|UG|Ago#S58010074	ago-miR-C1	-29.8 kcal/mol	0.007948	gnl|UG|Ago#S58010074	GO:0022627	ribosomal protein s2
gnl|UG|Ago#S58010074	ago-miR-C1	-29.8 kcal/mol	0.007948	gnl|UG|Ago#S58010074	GO:0006412	ribosomal protein s2
gnl|UG|Ago#S58057935	ago-miR-C1	-29.2 kcal/mol	0.003913
gnl|UG|Ago#S58029795	ago-miR-C1	-32.5 kcal/mol	0.008511	gnl|UG|Ago#S58029795	GO:0005214	cuticular protein 100a
gnl|UG|Ago#S57992033	ago-miR-C1	-31.4 kcal/mol	0.008871	gnl|UG|Ago#S57992033	GO:0005214	cuticular protein 100a
gnl|UG|Ago#S58064430	ago-miR-C1	-31.4 kcal/mol	0.004529	gnl|UG|Ago#S58064430	GO:0005214	cuticular protein 100a
gnl|UG|Ago#S58124514	ago-miR-C1	-33.2 kcal/mol	0.009321	gnl|UG|Ago#S58124514	GO:0005622	phosphatidylinositol transfer protein retinal degeneration b protein
gnl|UG|Ago#S58124514	ago-miR-C1	-33.2 kcal/mol	0.009321	gnl|UG|Ago#S58124514	GO:0006810	phosphatidylinositol transfer protein retinal degeneration b protein
gnl|UG|Ago#S58132821	ago-miR-C1	-33.2 kcal/mol	0.006548	gnl|UG|Ago#S58132821	GO:0005622	phosphatidylinositol transfer protein retinal degeneration b protein
gnl|UG|Ago#S58132821	ago-miR-C1	-33.2 kcal/mol	0.006548	gnl|UG|Ago#S58132821	GO:0006810	phosphatidylinositol transfer protein retinal degeneration b protein
gnl|UG|Ago#S58056500	ago-miR-C1	-32.5 kcal/mol	0.005718
gnl|UG|Ago#S58086298	ago-miR-C1	-32.0 kcal/mol	0.002613
gnl|UG|Ago#S58105141	ago-miR-C1	-34.0 kcal/mol	0.006562	gnl|UG|Ago#S58105141	GO:0005488	l-xylulose reductase
gnl|UG|Ago#S58105141	ago-miR-C1	-34.0 kcal/mol	0.006562	gnl|UG|Ago#S58105141	GO:0006006	l-xylulose reductase
gnl|UG|Ago#S58105141	ago-miR-C1	-34.0 kcal/mol	0.006562	gnl|UG|Ago#S58105141	GO:0044464	l-xylulose reductase
gnl|UG|Ago#S58105141	ago-miR-C1	-34.0 kcal/mol	0.006562	gnl|UG|Ago#S58105141	GO:0050038	l-xylulose reductase
gnl|UG|Ago#S58105141	ago-miR-C1	-34.0 kcal/mol	0.006562	gnl|UG|Ago#S58105141	GO:0005997	l-xylulose reductase
gnl|UG|Ago#S58105141	ago-miR-C1	-34.0 kcal/mol	0.006562	gnl|UG|Ago#S58105141	GO:0055114	l-xylulose reductase
gnl|UG|Ago#S58105141	ago-miR-C1	-34.0 kcal/mol	0.006562	gnl|UG|Ago#S58105141	GO:0051289	l-xylulose reductase
gnl|UG|Ago#S58100844	ago-miR-C1	-34.0 kcal/mol	0.006531	gnl|UG|Ago#S58100844	GO:0005488	l-xylulose reductase
gnl|UG|Ago#S58100844	ago-miR-C1	-34.0 kcal/mol	0.006531	gnl|UG|Ago#S58100844	GO:0006006	l-xylulose reductase
gnl|UG|Ago#S58100844	ago-miR-C1	-34.0 kcal/mol	0.006531	gnl|UG|Ago#S58100844	GO:0044464	l-xylulose reductase
gnl|UG|Ago#S58100844	ago-miR-C1	-34.0 kcal/mol	0.006531	gnl|UG|Ago#S58100844	GO:0050038	l-xylulose reductase
gnl|UG|Ago#S58100844	ago-miR-C1	-34.0 kcal/mol	0.006531	gnl|UG|Ago#S58100844	GO:0005997	l-xylulose reductase
gnl|UG|Ago#S58100844	ago-miR-C1	-34.0 kcal/mol	0.006531	gnl|UG|Ago#S58100844	GO:0055114	l-xylulose reductase
gnl|UG|Ago#S58100844	ago-miR-C1	-34.0 kcal/mol	0.006531	gnl|UG|Ago#S58100844	GO:0051289	l-xylulose reductase
gnl|UG|Ago#S57999280	ago-miR-C1	-34.0 kcal/mol	0.006455	gnl|UG|Ago#S57999280	GO:0005488	l-xylulose reductase
gnl|UG|Ago#S57999280	ago-miR-C1	-34.0 kcal/mol	0.006455	gnl|UG|Ago#S57999280	GO:0006006	l-xylulose reductase
gnl|UG|Ago#S57999280	ago-miR-C1	-34.0 kcal/mol	0.006455	gnl|UG|Ago#S57999280	GO:0044464	l-xylulose reductase
gnl|UG|Ago#S57999280	ago-miR-C1	-34.0 kcal/mol	0.006455	gnl|UG|Ago#S57999280	GO:0050038	l-xylulose reductase
gnl|UG|Ago#S57999280	ago-miR-C1	-34.0 kcal/mol	0.006455	gnl|UG|Ago#S57999280	GO:0005997	l-xylulose reductase
gnl|UG|Ago#S57999280	ago-miR-C1	-34.0 kcal/mol	0.006455	gnl|UG|Ago#S57999280	GO:0055114	l-xylulose reductase
gnl|UG|Ago#S57999280	ago-miR-C1	-34.0 kcal/mol	0.006455	gnl|UG|Ago#S57999280	GO:0051289	l-xylulose reductase
gnl|UG|Ago#S58094347	ago-miR-C1	-34.0 kcal/mol	0.006242	gnl|UG|Ago#S58094347	GO:0005488	l-xylulose reductase
gnl|UG|Ago#S58094347	ago-miR-C1	-34.0 kcal/mol	0.006242	gnl|UG|Ago#S58094347	GO:0006006	l-xylulose reductase
gnl|UG|Ago#S58094347	ago-miR-C1	-34.0 kcal/mol	0.006242	gnl|UG|Ago#S58094347	GO:0044464	l-xylulose reductase
gnl|UG|Ago#S58094347	ago-miR-C1	-34.0 kcal/mol	0.006242	gnl|UG|Ago#S58094347	GO:0050038	l-xylulose reductase
gnl|UG|Ago#S58094347	ago-miR-C1	-34.0 kcal/mol	0.006242	gnl|UG|Ago#S58094347	GO:0005997	l-xylulose reductase
gnl|UG|Ago#S58094347	ago-miR-C1	-34.0 kcal/mol	0.006242	gnl|UG|Ago#S58094347	GO:0055114	l-xylulose reductase
gnl|UG|Ago#S58094347	ago-miR-C1	-34.0 kcal/mol	0.006242	gnl|UG|Ago#S58094347	GO:0051289	l-xylulose reductase
gnl|UG|Ago#S58078852	ago-miR-C1	-34.0 kcal/mol	0.006227	gnl|UG|Ago#S58078852	GO:0005488	l-xylulose reductase
gnl|UG|Ago#S58078852	ago-miR-C1	-34.0 kcal/mol	0.006227	gnl|UG|Ago#S58078852	GO:0006006	l-xylulose reductase
gnl|UG|Ago#S58078852	ago-miR-C1	-34.0 kcal/mol	0.006227	gnl|UG|Ago#S58078852	GO:0044464	l-xylulose reductase
gnl|UG|Ago#S58078852	ago-miR-C1	-34.0 kcal/mol	0.006227	gnl|UG|Ago#S58078852	GO:0050038	l-xylulose reductase
gnl|UG|Ago#S58078852	ago-miR-C1	-34.0 kcal/mol	0.006227	gnl|UG|Ago#S58078852	GO:0005997	l-xylulose reductase
gnl|UG|Ago#S58078852	ago-miR-C1	-34.0 kcal/mol	0.006227	gnl|UG|Ago#S58078852	GO:0055114	l-xylulose reductase
gnl|UG|Ago#S58078852	ago-miR-C1	-34.0 kcal/mol	0.006227	gnl|UG|Ago#S58078852	GO:0051289	l-xylulose reductase
gnl|UG|Ago#S58106982	ago-miR-C1	-34.0 kcal/mol	0.005899	gnl|UG|Ago#S58106982	GO:0005488	l-xylulose reductase
gnl|UG|Ago#S58106982	ago-miR-C1	-34.0 kcal/mol	0.005899	gnl|UG|Ago#S58106982	GO:0006006	l-xylulose reductase
gnl|UG|Ago#S58106982	ago-miR-C1	-34.0 kcal/mol	0.005899	gnl|UG|Ago#S58106982	GO:0044464	l-xylulose reductase
gnl|UG|Ago#S58106982	ago-miR-C1	-34.0 kcal/mol	0.005899	gnl|UG|Ago#S58106982	GO:0050038	l-xylulose reductase
gnl|UG|Ago#S58106982	ago-miR-C1	-34.0 kcal/mol	0.005899	gnl|UG|Ago#S58106982	GO:0005997	l-xylulose reductase
gnl|UG|Ago#S58106982	ago-miR-C1	-34.0 kcal/mol	0.005899	gnl|UG|Ago#S58106982	GO:0055114	l-xylulose reductase
gnl|UG|Ago#S58106982	ago-miR-C1	-34.0 kcal/mol	0.005899	gnl|UG|Ago#S58106982	GO:0051289	l-xylulose reductase
gnl|UG|Ago#S58094802	ago-miR-C1	-34.0 kcal/mol	0.005766	gnl|UG|Ago#S58094802	GO:0005488	l-xylulose reductase
gnl|UG|Ago#S58094802	ago-miR-C1	-34.0 kcal/mol	0.005766	gnl|UG|Ago#S58094802	GO:0006006	l-xylulose reductase
gnl|UG|Ago#S58094802	ago-miR-C1	-34.0 kcal/mol	0.005766	gnl|UG|Ago#S58094802	GO:0044464	l-xylulose reductase
gnl|UG|Ago#S58094802	ago-miR-C1	-34.0 kcal/mol	0.005766	gnl|UG|Ago#S58094802	GO:0050038	l-xylulose reductase
gnl|UG|Ago#S58094802	ago-miR-C1	-34.0 kcal/mol	0.005766	gnl|UG|Ago#S58094802	GO:0005997	l-xylulose reductase
gnl|UG|Ago#S58094802	ago-miR-C1	-34.0 kcal/mol	0.005766	gnl|UG|Ago#S58094802	GO:0055114	l-xylulose reductase
gnl|UG|Ago#S58094802	ago-miR-C1	-34.0 kcal/mol	0.005766	gnl|UG|Ago#S58094802	GO:0051289	l-xylulose reductase
gnl|UG|Ago#S58105138	ago-miR-C1	-34.0 kcal/mol	0.00559	gnl|UG|Ago#S58105138	GO:0005488	l-xylulose reductase
gnl|UG|Ago#S58105138	ago-miR-C1	-34.0 kcal/mol	0.00559	gnl|UG|Ago#S58105138	GO:0006006	l-xylulose reductase
gnl|UG|Ago#S58105138	ago-miR-C1	-34.0 kcal/mol	0.00559	gnl|UG|Ago#S58105138	GO:0044464	l-xylulose reductase
gnl|UG|Ago#S58105138	ago-miR-C1	-34.0 kcal/mol	0.00559	gnl|UG|Ago#S58105138	GO:0050038	l-xylulose reductase
gnl|UG|Ago#S58105138	ago-miR-C1	-34.0 kcal/mol	0.00559	gnl|UG|Ago#S58105138	GO:0005997	l-xylulose reductase
gnl|UG|Ago#S58105138	ago-miR-C1	-34.0 kcal/mol	0.00559	gnl|UG|Ago#S58105138	GO:0055114	l-xylulose reductase
gnl|UG|Ago#S58105138	ago-miR-C1	-34.0 kcal/mol	0.00559	gnl|UG|Ago#S58105138	GO:0051289	l-xylulose reductase
gnl|UG|Ago#S58126288	ago-miR-C1	-34.0 kcal/mol	0.005387	gnl|UG|Ago#S58126288	GO:0005488	l-xylulose reductase
gnl|UG|Ago#S58126288	ago-miR-C1	-34.0 kcal/mol	0.005387	gnl|UG|Ago#S58126288	GO:0006006	l-xylulose reductase
gnl|UG|Ago#S58126288	ago-miR-C1	-34.0 kcal/mol	0.005387	gnl|UG|Ago#S58126288	GO:0044464	l-xylulose reductase
gnl|UG|Ago#S58126288	ago-miR-C1	-34.0 kcal/mol	0.005387	gnl|UG|Ago#S58126288	GO:0050038	l-xylulose reductase
gnl|UG|Ago#S58126288	ago-miR-C1	-34.0 kcal/mol	0.005387	gnl|UG|Ago#S58126288	GO:0005997	l-xylulose reductase
gnl|UG|Ago#S58126288	ago-miR-C1	-34.0 kcal/mol	0.005387	gnl|UG|Ago#S58126288	GO:0055114	l-xylulose reductase
gnl|UG|Ago#S58126288	ago-miR-C1	-34.0 kcal/mol	0.005387	gnl|UG|Ago#S58126288	GO:0051289	l-xylulose reductase
gnl|UG|Ago#S58115601	ago-miR-C1	-34.0 kcal/mol	0.005287	gnl|UG|Ago#S58115601	GO:0005488	l-xylulose reductase
gnl|UG|Ago#S58115601	ago-miR-C1	-34.0 kcal/mol	0.005287	gnl|UG|Ago#S58115601	GO:0006006	l-xylulose reductase
gnl|UG|Ago#S58115601	ago-miR-C1	-34.0 kcal/mol	0.005287	gnl|UG|Ago#S58115601	GO:0044464	l-xylulose reductase
gnl|UG|Ago#S58115601	ago-miR-C1	-34.0 kcal/mol	0.005287	gnl|UG|Ago#S58115601	GO:0050038	l-xylulose reductase
gnl|UG|Ago#S58115601	ago-miR-C1	-34.0 kcal/mol	0.005287	gnl|UG|Ago#S58115601	GO:0005997	l-xylulose reductase
gnl|UG|Ago#S58115601	ago-miR-C1	-34.0 kcal/mol	0.005287	gnl|UG|Ago#S58115601	GO:0055114	l-xylulose reductase
gnl|UG|Ago#S58115601	ago-miR-C1	-34.0 kcal/mol	0.005287	gnl|UG|Ago#S58115601	GO:0051289	l-xylulose reductase
gnl|UG|Ago#S58011703	ago-miR-C1	-34.0 kcal/mol	0.005173	gnl|UG|Ago#S58011703	GO:0005488	l-xylulose reductase
gnl|UG|Ago#S58011703	ago-miR-C1	-34.0 kcal/mol	0.005173	gnl|UG|Ago#S58011703	GO:0006006	l-xylulose reductase
gnl|UG|Ago#S58011703	ago-miR-C1	-34.0 kcal/mol	0.005173	gnl|UG|Ago#S58011703	GO:0044464	l-xylulose reductase
gnl|UG|Ago#S58011703	ago-miR-C1	-34.0 kcal/mol	0.005173	gnl|UG|Ago#S58011703	GO:0050038	l-xylulose reductase
gnl|UG|Ago#S58011703	ago-miR-C1	-34.0 kcal/mol	0.005173	gnl|UG|Ago#S58011703	GO:0005997	l-xylulose reductase
gnl|UG|Ago#S58011703	ago-miR-C1	-34.0 kcal/mol	0.005173	gnl|UG|Ago#S58011703	GO:0055114	l-xylulose reductase
gnl|UG|Ago#S58011703	ago-miR-C1	-34.0 kcal/mol	0.005173	gnl|UG|Ago#S58011703	GO:0051289	l-xylulose reductase
gnl|UG|Ago#S58114795	ago-miR-C1	-34.0 kcal/mol	0.005088	gnl|UG|Ago#S58114795	GO:0005488	l-xylulose reductase
gnl|UG|Ago#S58114795	ago-miR-C1	-34.0 kcal/mol	0.005088	gnl|UG|Ago#S58114795	GO:0006006	l-xylulose reductase
gnl|UG|Ago#S58114795	ago-miR-C1	-34.0 kcal/mol	0.005088	gnl|UG|Ago#S58114795	GO:0044464	l-xylulose reductase
gnl|UG|Ago#S58114795	ago-miR-C1	-34.0 kcal/mol	0.005088	gnl|UG|Ago#S58114795	GO:0050038	l-xylulose reductase
gnl|UG|Ago#S58114795	ago-miR-C1	-34.0 kcal/mol	0.005088	gnl|UG|Ago#S58114795	GO:0005997	l-xylulose reductase
gnl|UG|Ago#S58114795	ago-miR-C1	-34.0 kcal/mol	0.005088	gnl|UG|Ago#S58114795	GO:0055114	l-xylulose reductase
gnl|UG|Ago#S58114795	ago-miR-C1	-34.0 kcal/mol	0.005088	gnl|UG|Ago#S58114795	GO:0051289	l-xylulose reductase
gnl|UG|Ago#S58076100	ago-miR-C1	-34.0 kcal/mol	0.003818	gnl|UG|Ago#S58076100	GO:0005488	l-xylulose reductase
gnl|UG|Ago#S58076100	ago-miR-C1	-34.0 kcal/mol	0.003818	gnl|UG|Ago#S58076100	GO:0006006	l-xylulose reductase
gnl|UG|Ago#S58076100	ago-miR-C1	-34.0 kcal/mol	0.003818	gnl|UG|Ago#S58076100	GO:0044464	l-xylulose reductase
gnl|UG|Ago#S58076100	ago-miR-C1	-34.0 kcal/mol	0.003818	gnl|UG|Ago#S58076100	GO:0050038	l-xylulose reductase
gnl|UG|Ago#S58076100	ago-miR-C1	-34.0 kcal/mol	0.003818	gnl|UG|Ago#S58076100	GO:0005997	l-xylulose reductase
gnl|UG|Ago#S58076100	ago-miR-C1	-34.0 kcal/mol	0.003818	gnl|UG|Ago#S58076100	GO:0055114	l-xylulose reductase
gnl|UG|Ago#S58076100	ago-miR-C1	-34.0 kcal/mol	0.003818	gnl|UG|Ago#S58076100	GO:0051289	l-xylulose reductase
gnl|UG|Ago#S58102580	ago-miR-C1	-34.0 kcal/mol	0.002106	gnl|UG|Ago#S58102580	GO:0005488	l-xylulose reductase
gnl|UG|Ago#S58102580	ago-miR-C1	-34.0 kcal/mol	0.002106	gnl|UG|Ago#S58102580	GO:0006006	l-xylulose reductase
gnl|UG|Ago#S58102580	ago-miR-C1	-34.0 kcal/mol	0.002106	gnl|UG|Ago#S58102580	GO:0044464	l-xylulose reductase
gnl|UG|Ago#S58102580	ago-miR-C1	-34.0 kcal/mol	0.002106	gnl|UG|Ago#S58102580	GO:0050038	l-xylulose reductase
gnl|UG|Ago#S58102580	ago-miR-C1	-34.0 kcal/mol	0.002106	gnl|UG|Ago#S58102580	GO:0005997	l-xylulose reductase
gnl|UG|Ago#S58102580	ago-miR-C1	-34.0 kcal/mol	0.002106	gnl|UG|Ago#S58102580	GO:0055114	l-xylulose reductase
gnl|UG|Ago#S58102580	ago-miR-C1	-34.0 kcal/mol	0.002106	gnl|UG|Ago#S58102580	GO:0051289	l-xylulose reductase
gnl|UG|Ago#S58128302	ago-miR-C1	-34.0 kcal/mol	0.001864	gnl|UG|Ago#S58128302	GO:0005488	l-xylulose reductase
gnl|UG|Ago#S58128302	ago-miR-C1	-34.0 kcal/mol	0.001864	gnl|UG|Ago#S58128302	GO:0006006	l-xylulose reductase
gnl|UG|Ago#S58128302	ago-miR-C1	-34.0 kcal/mol	0.001864	gnl|UG|Ago#S58128302	GO:0044464	l-xylulose reductase
gnl|UG|Ago#S58128302	ago-miR-C1	-34.0 kcal/mol	0.001864	gnl|UG|Ago#S58128302	GO:0050038	l-xylulose reductase
gnl|UG|Ago#S58128302	ago-miR-C1	-34.0 kcal/mol	0.001864	gnl|UG|Ago#S58128302	GO:0005997	l-xylulose reductase
gnl|UG|Ago#S58128302	ago-miR-C1	-34.0 kcal/mol	0.001864	gnl|UG|Ago#S58128302	GO:0055114	l-xylulose reductase
gnl|UG|Ago#S58128302	ago-miR-C1	-34.0 kcal/mol	0.001864	gnl|UG|Ago#S58128302	GO:0051289	l-xylulose reductase
gnl|UG|Ago#S58142374	ago-miR-C1	-33.0 kcal/mol	0.002571
gnl|UG|Ago#S57994304	ago-miR-C1	-32.1 kcal/mol	0.003038
gnl|UG|Ago#S57992246	ago-miR-C1	-32.1 kcal/mol	0.002996
gnl|UG|Ago#S57994842	ago-miR-C1	-32.1 kcal/mol	0.002954
gnl|UG|Ago#S58003345	ago-miR-C1	-32.1 kcal/mol	0.002933
gnl|UG|Ago#S58006868	ago-miR-C1	-32.1 kcal/mol	0.003017
gnl|UG|Ago#S57993436	ago-miR-C1	-31.3 kcal/mol	0.00606	gnl|UG|Ago#S57993436	GO:0005840	ribosomal protein l12e
gnl|UG|Ago#S57993436	ago-miR-C1	-31.3 kcal/mol	0.00606	gnl|UG|Ago#S57993436	GO:0003735	ribosomal protein l12e
gnl|UG|Ago#S57993436	ago-miR-C1	-31.3 kcal/mol	0.00606	gnl|UG|Ago#S57993436	GO:0006412	ribosomal protein l12e
gnl|UG|Ago#S58003993	ago-miR-C1	-31.3 kcal/mol	0.003204	gnl|UG|Ago#S58003993	GO:0005840	ribosomal protein l12e
gnl|UG|Ago#S58003993	ago-miR-C1	-31.3 kcal/mol	0.003204	gnl|UG|Ago#S58003993	GO:0003735	ribosomal protein l12e
gnl|UG|Ago#S58003993	ago-miR-C1	-31.3 kcal/mol	0.003204	gnl|UG|Ago#S58003993	GO:0006412	ribosomal protein l12e
gnl|UG|Ago#S57992263	ago-miR-C1	-31.3 kcal/mol	0.002699	gnl|UG|Ago#S57992263	GO:0005840	ribosomal protein l12e
gnl|UG|Ago#S57992263	ago-miR-C1	-31.3 kcal/mol	0.002699	gnl|UG|Ago#S57992263	GO:0003735	ribosomal protein l12e
gnl|UG|Ago#S57992263	ago-miR-C1	-31.3 kcal/mol	0.002699	gnl|UG|Ago#S57992263	GO:0006412	ribosomal protein l12e
gnl|UG|Ago#S58011122	ago-miR-C1	-33.1 kcal/mol	0.009499
gnl|UG|Ago#S58087904	ago-miR-C1	-33.1 kcal/mol	0.008337
gnl|UG|Ago#S58094946	ago-miR-C1	-33.1 kcal/mol	0.007688
gnl|UG|Ago#S58134401	ago-miR-C1	-33.1 kcal/mol	0.007518
gnl|UG|Ago#S57993630	ago-miR-C1	-33.1 kcal/mol	0.00646
gnl|UG|Ago#S57997238	ago-miR-C1	-33.1 kcal/mol	0.005171
gnl|UG|Ago#S58004831	ago-miR-C1	-33.1 kcal/mol	0.005134
gnl|UG|Ago#S58007385	ago-miR-C1	-33.1 kcal/mol	0.004818
gnl|UG|Ago#S57992269	ago-miR-C1	-33.1 kcal/mol	0.004278
gnl|UG|Ago#S58205324	ago-miR-C1	-28.8 kcal/mol	0.006716	gnl|UG|Ago#S58205324	GO:0040010	histone
gnl|UG|Ago#S58205324	ago-miR-C1	-28.8 kcal/mol	0.006716	gnl|UG|Ago#S58205324	GO:0000786	histone
gnl|UG|Ago#S58205324	ago-miR-C1	-28.8 kcal/mol	0.006716	gnl|UG|Ago#S58205324	GO:0008340	histone
gnl|UG|Ago#S58205324	ago-miR-C1	-28.8 kcal/mol	0.006716	gnl|UG|Ago#S58205324	GO:0009725	histone
gnl|UG|Ago#S58205324	ago-miR-C1	-28.8 kcal/mol	0.006716	gnl|UG|Ago#S58205324	GO:0008360	histone
gnl|UG|Ago#S58205324	ago-miR-C1	-28.8 kcal/mol	0.006716	gnl|UG|Ago#S58205324	GO:0007420	histone
gnl|UG|Ago#S58205324	ago-miR-C1	-28.8 kcal/mol	0.006716	gnl|UG|Ago#S58205324	GO:0003677	histone
gnl|UG|Ago#S58205324	ago-miR-C1	-28.8 kcal/mol	0.006716	gnl|UG|Ago#S58205324	GO:0005700	histone
gnl|UG|Ago#S58205324	ago-miR-C1	-28.8 kcal/mol	0.006716	gnl|UG|Ago#S58205324	GO:0010171	histone
gnl|UG|Ago#S58205324	ago-miR-C1	-28.8 kcal/mol	0.006716	gnl|UG|Ago#S58205324	GO:0007155	histone
gnl|UG|Ago#S58205324	ago-miR-C1	-28.8 kcal/mol	0.006716	gnl|UG|Ago#S58205324	GO:0002119	histone
gnl|UG|Ago#S58205324	ago-miR-C1	-28.8 kcal/mol	0.006716	gnl|UG|Ago#S58205324	GO:0006334	histone
gnl|UG|Ago#S58205324	ago-miR-C1	-28.8 kcal/mol	0.006716	gnl|UG|Ago#S58205324	GO:0001740	histone
gnl|UG|Ago#S58205324	ago-miR-C1	-28.8 kcal/mol	0.006716	gnl|UG|Ago#S58205324	GO:0005654	histone
gnl|UG|Ago#S58205324	ago-miR-C1	-28.8 kcal/mol	0.006716	gnl|UG|Ago#S58205324	GO:0009792	histone
gnl|UG|Ago#S58205324	ago-miR-C1	-28.8 kcal/mol	0.006716	gnl|UG|Ago#S58205324	GO:0007140	histone
gnl|UG|Ago#S58205324	ago-miR-C1	-28.8 kcal/mol	0.006716	gnl|UG|Ago#S58205324	GO:0007596	histone
gnl|UG|Ago#S58205324	ago-miR-C1	-28.8 kcal/mol	0.006716	gnl|UG|Ago#S58205324	GO:0006974	histone
gnl|UG|Ago#S58205327	ago-miR-C1	-29.7 kcal/mol	0.003963	gnl|UG|Ago#S58205327	GO:0040010	histone
gnl|UG|Ago#S58205327	ago-miR-C1	-29.7 kcal/mol	0.003963	gnl|UG|Ago#S58205327	GO:0000786	histone
gnl|UG|Ago#S58205327	ago-miR-C1	-29.7 kcal/mol	0.003963	gnl|UG|Ago#S58205327	GO:0008340	histone
gnl|UG|Ago#S58205327	ago-miR-C1	-29.7 kcal/mol	0.003963	gnl|UG|Ago#S58205327	GO:0009725	histone
gnl|UG|Ago#S58205327	ago-miR-C1	-29.7 kcal/mol	0.003963	gnl|UG|Ago#S58205327	GO:0008360	histone
gnl|UG|Ago#S58205327	ago-miR-C1	-29.7 kcal/mol	0.003963	gnl|UG|Ago#S58205327	GO:0007420	histone
gnl|UG|Ago#S58205327	ago-miR-C1	-29.7 kcal/mol	0.003963	gnl|UG|Ago#S58205327	GO:0003677	histone
gnl|UG|Ago#S58205327	ago-miR-C1	-29.7 kcal/mol	0.003963	gnl|UG|Ago#S58205327	GO:0005700	histone
gnl|UG|Ago#S58205327	ago-miR-C1	-29.7 kcal/mol	0.003963	gnl|UG|Ago#S58205327	GO:0010171	histone
gnl|UG|Ago#S58205327	ago-miR-C1	-29.7 kcal/mol	0.003963	gnl|UG|Ago#S58205327	GO:0007155	histone
gnl|UG|Ago#S58205327	ago-miR-C1	-29.7 kcal/mol	0.003963	gnl|UG|Ago#S58205327	GO:0002119	histone
gnl|UG|Ago#S58205327	ago-miR-C1	-29.7 kcal/mol	0.003963	gnl|UG|Ago#S58205327	GO:0006334	histone
gnl|UG|Ago#S58205327	ago-miR-C1	-29.7 kcal/mol	0.003963	gnl|UG|Ago#S58205327	GO:0001740	histone
gnl|UG|Ago#S58205327	ago-miR-C1	-29.7 kcal/mol	0.003963	gnl|UG|Ago#S58205327	GO:0005654	histone
gnl|UG|Ago#S58205327	ago-miR-C1	-29.7 kcal/mol	0.003963	gnl|UG|Ago#S58205327	GO:0009792	histone
gnl|UG|Ago#S58205327	ago-miR-C1	-29.7 kcal/mol	0.003963	gnl|UG|Ago#S58205327	GO:0007140	histone
gnl|UG|Ago#S58205327	ago-miR-C1	-29.7 kcal/mol	0.003963	gnl|UG|Ago#S58205327	GO:0007596	histone
gnl|UG|Ago#S58205327	ago-miR-C1	-29.7 kcal/mol	0.003963	gnl|UG|Ago#S58205327	GO:0006974	histone
gnl|UG|Ago#S58095493	ago-miR-C1	-33.8 kcal/mol	0.006584
gnl|UG|Ago#S58140185	ago-miR-C1	-32.7 kcal/mol	0.009436
gnl|UG|Ago#S58010050	ago-miR-C1	-32.5 kcal/mol	0.007195
gnl|UG|Ago#S58118579	ago-miR-C1	-33.3 kcal/mol	0.004645
gnl|UG|Ago#S57992382	ago-miR-C1	-32.9 kcal/mol	0.005632
gnl|UG|Ago#S58067683	ago-miR-C1	-32.5 kcal/mol	0.00688
gnl|UG|Ago#S58138733	ago-miR-C1	-32.9 kcal/mol	0.004986
gnl|UG|Ago#S58027556	ago-miR-C1	-32.5 kcal/mol	0.005764
gnl|UG|Ago#S58021964	ago-miR-C1	-32.5 kcal/mol	0.004983
gnl|UG|Ago#S58029424	ago-miR-C1	-32.5 kcal/mol	0.0042
gnl|UG|Ago#S58091731	ago-miR-C1	-32.7 kcal/mol	0.002483
gnl|UG|Ago#S58025655	ago-miR-C1	-30.9 kcal/mol	0.003389
gnl|UG|Ago#S58190377	ago-miR-C1	-36.1 kcal/mol	0.001617
gnl|UG|Ago#S57992394	ago-miR-C1	-36.1 kcal/mol	0.001057
gnl|UG|Ago#S58141939	ago-miR-C1	-31.0 kcal/mol	0.003232
gnl|UG|Ago#S58085064	ago-miR-C1	-34.5 kcal/mol	0.004189	gnl|UG|Ago#S58085064	GO:0003676	splicing factor 3b subunit 4
gnl|UG|Ago#S58085064	ago-miR-C1	-34.5 kcal/mol	0.004189	gnl|UG|Ago#S58085064	GO:0016491	splicing factor 3b subunit 4
gnl|UG|Ago#S58085064	ago-miR-C1	-34.5 kcal/mol	0.004189	gnl|UG|Ago#S58085064	GO:0005622	splicing factor 3b subunit 4
gnl|UG|Ago#S58085064	ago-miR-C1	-34.5 kcal/mol	0.004189	gnl|UG|Ago#S58085064	GO:0055114	splicing factor 3b subunit 4
gnl|UG|Ago#S58085064	ago-miR-C1	-34.5 kcal/mol	0.004189	gnl|UG|Ago#S58085064	GO:0005525	splicing factor 3b subunit 4
gnl|UG|Ago#S58085064	ago-miR-C1	-34.5 kcal/mol	0.004189	gnl|UG|Ago#S58085064	GO:0007264	splicing factor 3b subunit 4
gnl|UG|Ago#S58119248	ago-miR-C1	-32.5 kcal/mol	0.009959	gnl|UG|Ago#S58119248	GO:0003676	splicing factor 3b subunit 4
gnl|UG|Ago#S58119248	ago-miR-C1	-32.5 kcal/mol	0.009959	gnl|UG|Ago#S58119248	GO:0016491	splicing factor 3b subunit 4
gnl|UG|Ago#S58119248	ago-miR-C1	-32.5 kcal/mol	0.009959	gnl|UG|Ago#S58119248	GO:0005622	splicing factor 3b subunit 4
gnl|UG|Ago#S58119248	ago-miR-C1	-32.5 kcal/mol	0.009959	gnl|UG|Ago#S58119248	GO:0055114	splicing factor 3b subunit 4
gnl|UG|Ago#S58119248	ago-miR-C1	-32.5 kcal/mol	0.009959	gnl|UG|Ago#S58119248	GO:0005525	splicing factor 3b subunit 4
gnl|UG|Ago#S58119248	ago-miR-C1	-32.5 kcal/mol	0.009959	gnl|UG|Ago#S58119248	GO:0007264	splicing factor 3b subunit 4
gnl|UG|Ago#S58095627	ago-miR-C1	-32.5 kcal/mol	0.009048	gnl|UG|Ago#S58095627	GO:0003676	splicing factor 3b subunit 4
gnl|UG|Ago#S58095627	ago-miR-C1	-32.5 kcal/mol	0.009048	gnl|UG|Ago#S58095627	GO:0016491	splicing factor 3b subunit 4
gnl|UG|Ago#S58095627	ago-miR-C1	-32.5 kcal/mol	0.009048	gnl|UG|Ago#S58095627	GO:0005622	splicing factor 3b subunit 4
gnl|UG|Ago#S58095627	ago-miR-C1	-32.5 kcal/mol	0.009048	gnl|UG|Ago#S58095627	GO:0055114	splicing factor 3b subunit 4
gnl|UG|Ago#S58095627	ago-miR-C1	-32.5 kcal/mol	0.009048	gnl|UG|Ago#S58095627	GO:0005525	splicing factor 3b subunit 4
gnl|UG|Ago#S58095627	ago-miR-C1	-32.5 kcal/mol	0.009048	gnl|UG|Ago#S58095627	GO:0007264	splicing factor 3b subunit 4
gnl|UG|Ago#S58157989	ago-miR-C1	-32.5 kcal/mol	0.008777	gnl|UG|Ago#S58157989	GO:0003676	splicing factor 3b subunit 4
gnl|UG|Ago#S58157989	ago-miR-C1	-32.5 kcal/mol	0.008777	gnl|UG|Ago#S58157989	GO:0016491	splicing factor 3b subunit 4
gnl|UG|Ago#S58157989	ago-miR-C1	-32.5 kcal/mol	0.008777	gnl|UG|Ago#S58157989	GO:0005622	splicing factor 3b subunit 4
gnl|UG|Ago#S58157989	ago-miR-C1	-32.5 kcal/mol	0.008777	gnl|UG|Ago#S58157989	GO:0055114	splicing factor 3b subunit 4
gnl|UG|Ago#S58157989	ago-miR-C1	-32.5 kcal/mol	0.008777	gnl|UG|Ago#S58157989	GO:0005525	splicing factor 3b subunit 4
gnl|UG|Ago#S58157989	ago-miR-C1	-32.5 kcal/mol	0.008777	gnl|UG|Ago#S58157989	GO:0007264	splicing factor 3b subunit 4
gnl|UG|Ago#S57997020	ago-miR-C1	-34.7 kcal/mol	0.00573
gnl|UG|Ago#S58134651	ago-miR-C1	-34.7 kcal/mol	0.003726
gnl|UG|Ago#S58112219	ago-miR-C1	-34.7 kcal/mol	0.002511
gnl|UG|Ago#S58035781	ago-miR-C1	-34.7 kcal/mol	0.00143
gnl|UG|Ago#S58047404	ago-miR-C1	-34.7 kcal/mol	0.001133
gnl|UG|Ago#S58065878	ago-miR-C1	-34.7 kcal/mol	0.001081
gnl|UG|Ago#S58033672	ago-miR-C1	-34.4 kcal/mol	0.001226
gnl|UG|Ago#S58189605	ago-miR-C1	-34.7 kcal/mol	0.000883
gnl|UG|Ago#S58045717	ago-miR-C1	-32.7 kcal/mol	0.002136
gnl|UG|Ago#S58023360	ago-miR-C1	-34.9 kcal/mol	0.003798	gnl|UG|Ago#S58023360	GO:0042302	cuticular protein 97ea
gnl|UG|Ago#S58074873	ago-miR-C1	-34.9 kcal/mol	0.003701	gnl|UG|Ago#S58074873	GO:0042302	cuticular protein 97ea
gnl|UG|Ago#S58058736	ago-miR-C1	-34.9 kcal/mol	0.003653	gnl|UG|Ago#S58058736	GO:0042302	cuticular protein 97ea
gnl|UG|Ago#S58027266	ago-miR-C1	-34.9 kcal/mol	0.003481	gnl|UG|Ago#S58027266	GO:0042302	cuticular protein 97ea
gnl|UG|Ago#S58053590	ago-miR-C1	-34.9 kcal/mol	0.003202	gnl|UG|Ago#S58053590	GO:0042302	cuticular protein 97ea
gnl|UG|Ago#S58073972	ago-miR-C1	-34.9 kcal/mol	0.003056	gnl|UG|Ago#S58073972	GO:0042302	cuticular protein 97ea
gnl|UG|Ago#S58071803	ago-miR-C1	-34.9 kcal/mol	0.002966	gnl|UG|Ago#S58071803	GO:0042302	cuticular protein 97ea
gnl|UG|Ago#S58062261	ago-miR-C1	-34.9 kcal/mol	0.002581	gnl|UG|Ago#S58062261	GO:0042302	cuticular protein 97ea
gnl|UG|Ago#S58034963	ago-miR-C1	-34.9 kcal/mol	0.002564	gnl|UG|Ago#S58034963	GO:0042302	cuticular protein 97ea
gnl|UG|Ago#S58053593	ago-miR-C1	-34.9 kcal/mol	0.002421	gnl|UG|Ago#S58053593	GO:0042302	cuticular protein 97ea
gnl|UG|Ago#S58047991	ago-miR-C1	-34.9 kcal/mol	0.002413	gnl|UG|Ago#S58047991	GO:0042302	cuticular protein 97ea
gnl|UG|Ago#S58068247	ago-miR-C1	-34.9 kcal/mol	0.002396	gnl|UG|Ago#S58068247	GO:0042302	cuticular protein 97ea
gnl|UG|Ago#S58038909	ago-miR-C1	-34.9 kcal/mol	0.00233	gnl|UG|Ago#S58038909	GO:0042302	cuticular protein 97ea
gnl|UG|Ago#S58066194	ago-miR-C1	-34.9 kcal/mol	0.002322	gnl|UG|Ago#S58066194	GO:0042302	cuticular protein 97ea
gnl|UG|Ago#S58058987	ago-miR-C1	-34.9 kcal/mol	0.002306	gnl|UG|Ago#S58058987	GO:0042302	cuticular protein 97ea
gnl|UG|Ago#S58059731	ago-miR-C1	-34.9 kcal/mol	0.002297	gnl|UG|Ago#S58059731	GO:0042302	cuticular protein 97ea
gnl|UG|Ago#S58042407	ago-miR-C1	-34.9 kcal/mol	0.000457	gnl|UG|Ago#S58042407	GO:0042302	cuticular protein 97ea
gnl|UG|Ago#S58072213	ago-miR-C1	-29.6 kcal/mol	0.005693	gnl|UG|Ago#S58072213	GO:0042302	cuticular protein 97ea
gnl|UG|Ago#S58083747	ago-miR-C1	-30.6 kcal/mol	0.007311	gnl|UG|Ago#S58083747	GO:0000022	60s ribosomal protein l37
gnl|UG|Ago#S58083747	ago-miR-C1	-30.6 kcal/mol	0.007311	gnl|UG|Ago#S58083747	GO:0046872	60s ribosomal protein l37
gnl|UG|Ago#S58083747	ago-miR-C1	-30.6 kcal/mol	0.007311	gnl|UG|Ago#S58083747	GO:0003735	60s ribosomal protein l37
gnl|UG|Ago#S58083747	ago-miR-C1	-30.6 kcal/mol	0.007311	gnl|UG|Ago#S58083747	GO:0022625	60s ribosomal protein l37
gnl|UG|Ago#S58083747	ago-miR-C1	-30.6 kcal/mol	0.007311	gnl|UG|Ago#S58083747	GO:0006412	60s ribosomal protein l37
gnl|UG|Ago#S58083747	ago-miR-C1	-30.6 kcal/mol	0.007311	gnl|UG|Ago#S58083747	GO:0019843	60s ribosomal protein l37
gnl|UG|Ago#S58143709	ago-miR-C1	-31.8 kcal/mol	0.007693	gnl|UG|Ago#S58143709	GO:0008237	aminopeptidase n
gnl|UG|Ago#S58143709	ago-miR-C1	-31.8 kcal/mol	0.007693	gnl|UG|Ago#S58143709	GO:0006508	aminopeptidase n
gnl|UG|Ago#S58143709	ago-miR-C1	-31.8 kcal/mol	0.007693	gnl|UG|Ago#S58143709	GO:0008270	aminopeptidase n
gnl|UG|Ago#S58143709	ago-miR-C1	-31.8 kcal/mol	0.007693	gnl|UG|Ago#S58143709	GO:0004177	aminopeptidase n
gnl|UG|Ago#S58071390	ago-miR-C1	-29.9 kcal/mol	0.005579
gnl|UG|Ago#S57992677	ago-miR-C1	-31.4 kcal/mol	0.009894	gnl|UG|Ago#S57992677	GO:0045169	vacuolar h
gnl|UG|Ago#S57992677	ago-miR-C1	-31.4 kcal/mol	0.009894	gnl|UG|Ago#S57992677	GO:0008553	vacuolar h
gnl|UG|Ago#S57992677	ago-miR-C1	-31.4 kcal/mol	0.009894	gnl|UG|Ago#S57992677	GO:0046933	vacuolar h
gnl|UG|Ago#S57992677	ago-miR-C1	-31.4 kcal/mol	0.009894	gnl|UG|Ago#S57992677	GO:0016021	vacuolar h
gnl|UG|Ago#S57992677	ago-miR-C1	-31.4 kcal/mol	0.009894	gnl|UG|Ago#S57992677	GO:0015986	vacuolar h
gnl|UG|Ago#S57992677	ago-miR-C1	-31.4 kcal/mol	0.009894	gnl|UG|Ago#S57992677	GO:0045263	vacuolar h
gnl|UG|Ago#S57992677	ago-miR-C1	-31.4 kcal/mol	0.009894	gnl|UG|Ago#S57992677	GO:0000220	vacuolar h
gnl|UG|Ago#S57992677	ago-miR-C1	-31.4 kcal/mol	0.009894	gnl|UG|Ago#S57992677	GO:0015991	vacuolar h
gnl|UG|Ago#S57992677	ago-miR-C1	-31.4 kcal/mol	0.009894	gnl|UG|Ago#S57992677	GO:0033227	vacuolar h
gnl|UG|Ago#S58226996	ago-miR-C1	-31.3 kcal/mol	0.007135	gnl|UG|Ago#S58226996	GO:0045169	vacuolar h
gnl|UG|Ago#S58226996	ago-miR-C1	-31.3 kcal/mol	0.007135	gnl|UG|Ago#S58226996	GO:0008553	vacuolar h
gnl|UG|Ago#S58226996	ago-miR-C1	-31.3 kcal/mol	0.007135	gnl|UG|Ago#S58226996	GO:0046933	vacuolar h
gnl|UG|Ago#S58226996	ago-miR-C1	-31.3 kcal/mol	0.007135	gnl|UG|Ago#S58226996	GO:0016021	vacuolar h
gnl|UG|Ago#S58226996	ago-miR-C1	-31.3 kcal/mol	0.007135	gnl|UG|Ago#S58226996	GO:0015986	vacuolar h
gnl|UG|Ago#S58226996	ago-miR-C1	-31.3 kcal/mol	0.007135	gnl|UG|Ago#S58226996	GO:0045263	vacuolar h
gnl|UG|Ago#S58226996	ago-miR-C1	-31.3 kcal/mol	0.007135	gnl|UG|Ago#S58226996	GO:0000220	vacuolar h
gnl|UG|Ago#S58226996	ago-miR-C1	-31.3 kcal/mol	0.007135	gnl|UG|Ago#S58226996	GO:0015991	vacuolar h
gnl|UG|Ago#S58226996	ago-miR-C1	-31.3 kcal/mol	0.007135	gnl|UG|Ago#S58226996	GO:0033227	vacuolar h
gnl|UG|Ago#S58033675	ago-miR-C1	-33.2 kcal/mol	0.008117	gnl|UG|Ago#S58033675	GO:0005509	neuronal calcium sensor 2
gnl|UG|Ago#S58028812	ago-miR-C1	-33.2 kcal/mol	0.008096	gnl|UG|Ago#S58028812	GO:0005509	neuronal calcium sensor 2
gnl|UG|Ago#S58030611	ago-miR-C1	-33.2 kcal/mol	0.008075	gnl|UG|Ago#S58030611	GO:0005509	neuronal calcium sensor 2
gnl|UG|Ago#S58053662	ago-miR-C1	-33.2 kcal/mol	0.007762	gnl|UG|Ago#S58053662	GO:0005509	neuronal calcium sensor 2
gnl|UG|Ago#S58051293	ago-miR-C1	-33.2 kcal/mol	0.007494	gnl|UG|Ago#S58051293	GO:0005509	neuronal calcium sensor 2
gnl|UG|Ago#S58072506	ago-miR-C1	-33.2 kcal/mol	0.00733	gnl|UG|Ago#S58072506	GO:0005509	neuronal calcium sensor 2
gnl|UG|Ago#S58024802	ago-miR-C1	-33.2 kcal/mol	0.007269	gnl|UG|Ago#S58024802	GO:0005509	neuronal calcium sensor 2
gnl|UG|Ago#S58053513	ago-miR-C1	-33.2 kcal/mol	0.00643	gnl|UG|Ago#S58053513	GO:0005509	neuronal calcium sensor 2
gnl|UG|Ago#S58168761	ago-miR-C1	-32.3 kcal/mol	0.009454	gnl|UG|Ago#S58168761	GO:0005509	neuronal calcium sensor 2
gnl|UG|Ago#S58052359	ago-miR-C1	-35.3 kcal/mol	0.002013	gnl|UG|Ago#S58052359	GO:0005509	neuronal calcium sensor 2
gnl|UG|Ago#S57992711	ago-miR-C1	-32.6 kcal/mol	0.007406
gnl|UG|Ago#S58113292	ago-miR-C1	-32.1 kcal/mol	0.009232	gnl|UG|Ago#S58113292	GO:0006457	peptidyl-prolyl cis-trans isomerase-like
gnl|UG|Ago#S58113292	ago-miR-C1	-32.1 kcal/mol	0.009232	gnl|UG|Ago#S58113292	GO:0000413	peptidyl-prolyl cis-trans isomerase-like
gnl|UG|Ago#S58113292	ago-miR-C1	-32.1 kcal/mol	0.009232	gnl|UG|Ago#S58113292	GO:0042277	peptidyl-prolyl cis-trans isomerase-like
gnl|UG|Ago#S58113292	ago-miR-C1	-32.1 kcal/mol	0.009232	gnl|UG|Ago#S58113292	GO:0005737	peptidyl-prolyl cis-trans isomerase-like
gnl|UG|Ago#S58113292	ago-miR-C1	-32.1 kcal/mol	0.009232	gnl|UG|Ago#S58113292	GO:0003755	peptidyl-prolyl cis-trans isomerase-like
gnl|UG|Ago#S58095636	ago-miR-C1	-32.1 kcal/mol	0.00883	gnl|UG|Ago#S58095636	GO:0006457	peptidyl-prolyl cis-trans isomerase-like
gnl|UG|Ago#S58095636	ago-miR-C1	-32.1 kcal/mol	0.00883	gnl|UG|Ago#S58095636	GO:0000413	peptidyl-prolyl cis-trans isomerase-like
gnl|UG|Ago#S58095636	ago-miR-C1	-32.1 kcal/mol	0.00883	gnl|UG|Ago#S58095636	GO:0042277	peptidyl-prolyl cis-trans isomerase-like
gnl|UG|Ago#S58095636	ago-miR-C1	-32.1 kcal/mol	0.00883	gnl|UG|Ago#S58095636	GO:0005737	peptidyl-prolyl cis-trans isomerase-like
gnl|UG|Ago#S58095636	ago-miR-C1	-32.1 kcal/mol	0.00883	gnl|UG|Ago#S58095636	GO:0003755	peptidyl-prolyl cis-trans isomerase-like
gnl|UG|Ago#S57992750	ago-miR-C1	-32.1 kcal/mol	0.008434	gnl|UG|Ago#S57992750	GO:0006457	peptidyl-prolyl cis-trans isomerase-like
gnl|UG|Ago#S57992750	ago-miR-C1	-32.1 kcal/mol	0.008434	gnl|UG|Ago#S57992750	GO:0000413	peptidyl-prolyl cis-trans isomerase-like
gnl|UG|Ago#S57992750	ago-miR-C1	-32.1 kcal/mol	0.008434	gnl|UG|Ago#S57992750	GO:0042277	peptidyl-prolyl cis-trans isomerase-like
gnl|UG|Ago#S57992750	ago-miR-C1	-32.1 kcal/mol	0.008434	gnl|UG|Ago#S57992750	GO:0005737	peptidyl-prolyl cis-trans isomerase-like
gnl|UG|Ago#S57992750	ago-miR-C1	-32.1 kcal/mol	0.008434	gnl|UG|Ago#S57992750	GO:0003755	peptidyl-prolyl cis-trans isomerase-like
gnl|UG|Ago#S58085365	ago-miR-C1	-32.1 kcal/mol	0.008223	gnl|UG|Ago#S58085365	GO:0006457	peptidyl-prolyl cis-trans isomerase-like
gnl|UG|Ago#S58085365	ago-miR-C1	-32.1 kcal/mol	0.008223	gnl|UG|Ago#S58085365	GO:0000413	peptidyl-prolyl cis-trans isomerase-like
gnl|UG|Ago#S58085365	ago-miR-C1	-32.1 kcal/mol	0.008223	gnl|UG|Ago#S58085365	GO:0042277	peptidyl-prolyl cis-trans isomerase-like
gnl|UG|Ago#S58085365	ago-miR-C1	-32.1 kcal/mol	0.008223	gnl|UG|Ago#S58085365	GO:0005737	peptidyl-prolyl cis-trans isomerase-like
gnl|UG|Ago#S58085365	ago-miR-C1	-32.1 kcal/mol	0.008223	gnl|UG|Ago#S58085365	GO:0003755	peptidyl-prolyl cis-trans isomerase-like
gnl|UG|Ago#S58092441	ago-miR-C1	-32.1 kcal/mol	0.008013	gnl|UG|Ago#S58092441	GO:0006457	peptidyl-prolyl cis-trans isomerase-like
gnl|UG|Ago#S58092441	ago-miR-C1	-32.1 kcal/mol	0.008013	gnl|UG|Ago#S58092441	GO:0000413	peptidyl-prolyl cis-trans isomerase-like
gnl|UG|Ago#S58092441	ago-miR-C1	-32.1 kcal/mol	0.008013	gnl|UG|Ago#S58092441	GO:0042277	peptidyl-prolyl cis-trans isomerase-like
gnl|UG|Ago#S58092441	ago-miR-C1	-32.1 kcal/mol	0.008013	gnl|UG|Ago#S58092441	GO:0005737	peptidyl-prolyl cis-trans isomerase-like
gnl|UG|Ago#S58092441	ago-miR-C1	-32.1 kcal/mol	0.008013	gnl|UG|Ago#S58092441	GO:0003755	peptidyl-prolyl cis-trans isomerase-like
gnl|UG|Ago#S58077144	ago-miR-C1	-32.1 kcal/mol	0.00671	gnl|UG|Ago#S58077144	GO:0003723	peptidyl-prolyl cis-trans isomerase e
gnl|UG|Ago#S58077144	ago-miR-C1	-32.1 kcal/mol	0.00671	gnl|UG|Ago#S58077144	GO:0000413	peptidyl-prolyl cis-trans isomerase e
gnl|UG|Ago#S58077144	ago-miR-C1	-32.1 kcal/mol	0.00671	gnl|UG|Ago#S58077144	GO:0006457	peptidyl-prolyl cis-trans isomerase e
gnl|UG|Ago#S58077144	ago-miR-C1	-32.1 kcal/mol	0.00671	gnl|UG|Ago#S58077144	GO:0006355	peptidyl-prolyl cis-trans isomerase e
gnl|UG|Ago#S58077144	ago-miR-C1	-32.1 kcal/mol	0.00671	gnl|UG|Ago#S58077144	GO:0003755	peptidyl-prolyl cis-trans isomerase e
gnl|UG|Ago#S58077144	ago-miR-C1	-32.1 kcal/mol	0.00671	gnl|UG|Ago#S58077144	GO:0005515	peptidyl-prolyl cis-trans isomerase e
gnl|UG|Ago#S58077144	ago-miR-C1	-32.1 kcal/mol	0.00671	gnl|UG|Ago#S58077144	GO:0000166	peptidyl-prolyl cis-trans isomerase e
gnl|UG|Ago#S58077144	ago-miR-C1	-32.1 kcal/mol	0.00671	gnl|UG|Ago#S58077144	GO:0000398	peptidyl-prolyl cis-trans isomerase e
gnl|UG|Ago#S58077144	ago-miR-C1	-32.1 kcal/mol	0.00671	gnl|UG|Ago#S58077144	GO:0071013	peptidyl-prolyl cis-trans isomerase e
gnl|UG|Ago#S58077144	ago-miR-C1	-32.1 kcal/mol	0.00671	gnl|UG|Ago#S58077144	GO:0016018	peptidyl-prolyl cis-trans isomerase e
gnl|UG|Ago#S58139943	ago-miR-C1	-32.1 kcal/mol	0.005858	gnl|UG|Ago#S58139943	GO:0006457	peptidyl-prolyl cis-trans isomerase-like
gnl|UG|Ago#S58139943	ago-miR-C1	-32.1 kcal/mol	0.005858	gnl|UG|Ago#S58139943	GO:0000413	peptidyl-prolyl cis-trans isomerase-like
gnl|UG|Ago#S58139943	ago-miR-C1	-32.1 kcal/mol	0.005858	gnl|UG|Ago#S58139943	GO:0042277	peptidyl-prolyl cis-trans isomerase-like
gnl|UG|Ago#S58139943	ago-miR-C1	-32.1 kcal/mol	0.005858	gnl|UG|Ago#S58139943	GO:0005737	peptidyl-prolyl cis-trans isomerase-like
gnl|UG|Ago#S58139943	ago-miR-C1	-32.1 kcal/mol	0.005858	gnl|UG|Ago#S58139943	GO:0003755	peptidyl-prolyl cis-trans isomerase-like
gnl|UG|Ago#S58221396	ago-miR-C1	-33.0 kcal/mol	0.004998
gnl|UG|Ago#S58077707	ago-miR-C1	-34.3 kcal/mol	0.004974
gnl|UG|Ago#S57992894	ago-miR-C1	-34.3 kcal/mol	0.002967
gnl|UG|Ago#S58068903	ago-miR-C1	-33.9 kcal/mol	0.0045
gnl|UG|Ago#S58056737	ago-miR-C1	-33.9 kcal/mol	0.003806
gnl|UG|Ago#S58098785	ago-miR-C1	-32.8 kcal/mol	0.005379	gnl|UG|Ago#S58098785	GO:0005507	peptidylglycine alpha-hydroxylating monooxygenase
gnl|UG|Ago#S58098785	ago-miR-C1	-32.8 kcal/mol	0.005379	gnl|UG|Ago#S58098785	GO:0016020	peptidylglycine alpha-hydroxylating monooxygenase
gnl|UG|Ago#S58098785	ago-miR-C1	-32.8 kcal/mol	0.005379	gnl|UG|Ago#S58098785	GO:0006518	peptidylglycine alpha-hydroxylating monooxygenase
gnl|UG|Ago#S58098785	ago-miR-C1	-32.8 kcal/mol	0.005379	gnl|UG|Ago#S58098785	GO:0004504	peptidylglycine alpha-hydroxylating monooxygenase
gnl|UG|Ago#S58098785	ago-miR-C1	-32.8 kcal/mol	0.005379	gnl|UG|Ago#S58098785	GO:0055114	peptidylglycine alpha-hydroxylating monooxygenase
gnl|UG|Ago#S58132655	ago-miR-C1	-33.2 kcal/mol	0.009918	gnl|UG|Ago#S58132655	GO:0042302	cuticular protein
gnl|UG|Ago#S58080312	ago-miR-C1	-33.2 kcal/mol	0.009784	gnl|UG|Ago#S58080312	GO:0042302	cuticular protein
gnl|UG|Ago#S58132469	ago-miR-C1	-33.2 kcal/mol	0.009496	gnl|UG|Ago#S58132469	GO:0042302	cuticular protein
gnl|UG|Ago#S58067382	ago-miR-C1	-34.9 kcal/mol	0.004044	gnl|UG|Ago#S58067382	GO:0042302	cuticular protein
gnl|UG|Ago#S58095158	ago-miR-C1	-33.2 kcal/mol	0.009124	gnl|UG|Ago#S58095158	GO:0042302	cuticular protein
gnl|UG|Ago#S58100978	ago-miR-C1	-33.2 kcal/mol	0.008993	gnl|UG|Ago#S58100978	GO:0042302	cuticular protein
gnl|UG|Ago#S58105209	ago-miR-C1	-33.2 kcal/mol	0.00895	gnl|UG|Ago#S58105209	GO:0042302	cuticular protein
gnl|UG|Ago#S58104611	ago-miR-C1	-33.2 kcal/mol	0.008799	gnl|UG|Ago#S58104611	GO:0042302	cuticular protein
gnl|UG|Ago#S58104608	ago-miR-C1	-33.2 kcal/mol	0.008777	gnl|UG|Ago#S58104608	GO:0042302	cuticular protein
gnl|UG|Ago#S58081905	ago-miR-C1	-33.9 kcal/mol	0.006155	gnl|UG|Ago#S58081905	GO:0042302	cuticular protein
gnl|UG|Ago#S58032425	ago-miR-C1	-33.9 kcal/mol	0.006093	gnl|UG|Ago#S58032425	GO:0042302	cuticular protein
gnl|UG|Ago#S58129756	ago-miR-C1	-33.6 kcal/mol	0.00708	gnl|UG|Ago#S58129756	GO:0042302	cuticular protein
gnl|UG|Ago#S58060743	ago-miR-C1	-33.9 kcal/mol	0.006062	gnl|UG|Ago#S58060743	GO:0042302	cuticular protein
gnl|UG|Ago#S58076772	ago-miR-C1	-33.2 kcal/mol	0.008563	gnl|UG|Ago#S58076772	GO:0042302	cuticular protein
gnl|UG|Ago#S58083514	ago-miR-C1	-33.2 kcal/mol	0.008563	gnl|UG|Ago#S58083514	GO:0042302	cuticular protein
gnl|UG|Ago#S58017046	ago-miR-C1	-35.3 kcal/mol	0.002933	gnl|UG|Ago#S58017046	GO:0042302	cuticular protein
gnl|UG|Ago#S58118214	ago-miR-C1	-33.2 kcal/mol	0.008392	gnl|UG|Ago#S58118214	GO:0042302	cuticular protein
gnl|UG|Ago#S58020163	ago-miR-C1	-33.9 kcal/mol	0.005847	gnl|UG|Ago#S58020163	GO:0042302	cuticular protein
gnl|UG|Ago#S58085312	ago-miR-C1	-33.2 kcal/mol	0.008181	gnl|UG|Ago#S58085312	GO:0042302	cuticular protein
gnl|UG|Ago#S58059153	ago-miR-C1	-35.3 kcal/mol	0.002669	gnl|UG|Ago#S58059153	GO:0042302	cuticular protein
gnl|UG|Ago#S58073159	ago-miR-C1	-35.3 kcal/mol	0.002654	gnl|UG|Ago#S58073159	GO:0042302	cuticular protein
gnl|UG|Ago#S58037075	ago-miR-C1	-35.3 kcal/mol	0.002646	gnl|UG|Ago#S58037075	GO:0042302	cuticular protein
gnl|UG|Ago#S58019969	ago-miR-C1	-33.9 kcal/mol	0.005277	gnl|UG|Ago#S58019969	GO:0042302	cuticular protein
gnl|UG|Ago#S58118217	ago-miR-C1	-33.2 kcal/mol	0.007514	gnl|UG|Ago#S58118217	GO:0042302	cuticular protein
gnl|UG|Ago#S58021197	ago-miR-C1	-35.3 kcal/mol	0.002578	gnl|UG|Ago#S58021197	GO:0042302	cuticular protein
gnl|UG|Ago#S58057406	ago-miR-C1	-35.3 kcal/mol	0.002578	gnl|UG|Ago#S58057406	GO:0042302	cuticular protein
gnl|UG|Ago#S58032460	ago-miR-C1	-33.9 kcal/mol	0.005218	gnl|UG|Ago#S58032460	GO:0042302	cuticular protein
gnl|UG|Ago#S58035532	ago-miR-C1	-35.3 kcal/mol	0.00257	gnl|UG|Ago#S58035532	GO:0042302	cuticular protein
gnl|UG|Ago#S58055350	ago-miR-C1	-35.3 kcal/mol	0.002555	gnl|UG|Ago#S58055350	GO:0042302	cuticular protein
gnl|UG|Ago#S58080269	ago-miR-C1	-33.2 kcal/mol	0.007391	gnl|UG|Ago#S58080269	GO:0042302	cuticular protein
gnl|UG|Ago#S58020025	ago-miR-C1	-35.3 kcal/mol	0.002472	gnl|UG|Ago#S58020025	GO:0042302	cuticular protein
gnl|UG|Ago#S58104652	ago-miR-C1	-32.8 kcal/mol	0.008726	gnl|UG|Ago#S58104652	GO:0042302	cuticular protein
gnl|UG|Ago#S58106800	ago-miR-C1	-34.7 kcal/mol	0.003315	gnl|UG|Ago#S58106800	GO:0042302	cuticular protein
gnl|UG|Ago#S58034020	ago-miR-C1	-35.3 kcal/mol	0.002443	gnl|UG|Ago#S58034020	GO:0042302	cuticular protein
gnl|UG|Ago#S58105321	ago-miR-C1	-33.2 kcal/mol	0.007086	gnl|UG|Ago#S58105321	GO:0042302	cuticular protein
gnl|UG|Ago#S58117385	ago-miR-C1	-33.2 kcal/mol	0.007086	gnl|UG|Ago#S58117385	GO:0003676	40s ribosomal protein s28
gnl|UG|Ago#S58117385	ago-miR-C1	-33.2 kcal/mol	0.007086	gnl|UG|Ago#S58117385	GO:0003735	40s ribosomal protein s28
gnl|UG|Ago#S58117385	ago-miR-C1	-33.2 kcal/mol	0.007086	gnl|UG|Ago#S58117385	GO:0005811	40s ribosomal protein s28
gnl|UG|Ago#S58117385	ago-miR-C1	-33.2 kcal/mol	0.007086	gnl|UG|Ago#S58117385	GO:0022627	40s ribosomal protein s28
gnl|UG|Ago#S58117385	ago-miR-C1	-33.2 kcal/mol	0.007086	gnl|UG|Ago#S58117385	GO:0006412	40s ribosomal protein s28
gnl|UG|Ago#S58117385	ago-miR-C1	-33.2 kcal/mol	0.007086	gnl|UG|Ago#S58117385	GO:0000166	40s ribosomal protein s28
gnl|UG|Ago#S58034011	ago-miR-C1	-35.3 kcal/mol	0.002354	gnl|UG|Ago#S58034011	GO:0042302	cuticular protein
gnl|UG|Ago#S58108489	ago-miR-C1	-33.2 kcal/mol	0.006825	gnl|UG|Ago#S58108489	GO:0042302	cuticular protein
gnl|UG|Ago#S58143773	ago-miR-C1	-33.3 kcal/mol	0.006355	gnl|UG|Ago#S58143773	GO:0042302	cuticular protein
gnl|UG|Ago#S58062237	ago-miR-C1	-33.9 kcal/mol	0.004655	gnl|UG|Ago#S58062237	GO:0042302	cuticular protein
gnl|UG|Ago#S58110393	ago-miR-C1	-33.2 kcal/mol	0.006411	gnl|UG|Ago#S58110393	GO:0042302	cuticular protein
gnl|UG|Ago#S58054306	ago-miR-C1	-34.0 kcal/mol	0.00421	gnl|UG|Ago#S58054306	GO:0042302	cuticular protein
gnl|UG|Ago#S58023222	ago-miR-C1	-33.9 kcal/mol	0.004416	gnl|UG|Ago#S58023222	GO:0042302	cuticular protein
gnl|UG|Ago#S58054309	ago-miR-C1	-33.6 kcal/mol	0.005019	gnl|UG|Ago#S58054309	GO:0042302	cuticular protein
gnl|UG|Ago#S58018837	ago-miR-C1	-33.3 kcal/mol	0.005577	gnl|UG|Ago#S58018837	GO:0042302	cuticular protein
gnl|UG|Ago#S58194789	ago-miR-C1	-33.2 kcal/mol	0.005757	gnl|UG|Ago#S58194789	GO:0042302	cuticular protein
gnl|UG|Ago#S58135260	ago-miR-C1	-34.0 kcal/mol	0.003602	gnl|UG|Ago#S58135260	GO:0042302	cuticular protein
gnl|UG|Ago#S58194791	ago-miR-C1	-33.6 kcal/mol	0.004396	gnl|UG|Ago#S58194791	GO:0042302	cuticular protein
gnl|UG|Ago#S58124827	ago-miR-C1	-33.2 kcal/mol	0.005346	gnl|UG|Ago#S58124827	GO:0042302	cuticular protein
gnl|UG|Ago#S58057657	ago-miR-C1	-33.9 kcal/mol	0.003557	gnl|UG|Ago#S58057657	GO:0042302	cuticular protein
gnl|UG|Ago#S58023910	ago-miR-C1	-33.9 kcal/mol	0.003391	gnl|UG|Ago#S58023910	GO:0042302	cuticular protein
gnl|UG|Ago#S58134630	ago-miR-C1	-33.2 kcal/mol	0.004874	gnl|UG|Ago#S58134630	GO:0042302	cuticular protein
gnl|UG|Ago#S58055950	ago-miR-C1	-33.7 kcal/mol	0.003747	gnl|UG|Ago#S58055950	GO:0042302	cuticular protein
gnl|UG|Ago#S58050900	ago-miR-C1	-33.9 kcal/mol	0.00334	gnl|UG|Ago#S58050900	GO:0042302	cuticular protein
gnl|UG|Ago#S58147132	ago-miR-C1	-33.6 kcal/mol	0.003786	gnl|UG|Ago#S58147132	GO:0042302	cuticular protein
gnl|UG|Ago#S58021146	ago-miR-C1	-33.3 kcal/mol	0.003678	gnl|UG|Ago#S58021146	GO:0042302	cuticular protein
gnl|UG|Ago#S58111697	ago-miR-C1	-32.8 kcal/mol	0.004525	gnl|UG|Ago#S58111697	GO:0042302	cuticular protein
gnl|UG|Ago#S58141139	ago-miR-C1	-33.6 kcal/mol	0.002707	gnl|UG|Ago#S58141139	GO:0042302	cuticular protein
gnl|UG|Ago#S58143802	ago-miR-C1	-33.3 kcal/mol	0.003114	gnl|UG|Ago#S58143802	GO:0042302	cuticular protein
gnl|UG|Ago#S58133460	ago-miR-C1	-33.2 kcal/mol	0.003054	gnl|UG|Ago#S58133460	GO:0042302	cuticular protein
gnl|UG|Ago#S58039569	ago-miR-C1	-33.3 kcal/mol	0.00249	gnl|UG|Ago#S58039569	GO:0042302	cuticular protein
gnl|UG|Ago#S58054347	ago-miR-C1	-36.9 kcal/mol	0.000348	gnl|UG|Ago#S58054347	GO:0042302	cuticular protein
gnl|UG|Ago#S58066731	ago-miR-C1	-33.3 kcal/mol	0.002289	gnl|UG|Ago#S58066731	GO:0042302	cuticular protein
gnl|UG|Ago#S58081914	ago-miR-C1	-35.4 kcal/mol	0.000732	gnl|UG|Ago#S58081914	GO:0042302	cuticular protein
gnl|UG|Ago#S58054766	ago-miR-C1	-33.3 kcal/mol	0.001884	gnl|UG|Ago#S58054766	GO:0042302	cuticular protein
gnl|UG|Ago#S58046179	ago-miR-C1	-33.3 kcal/mol	0.00186	gnl|UG|Ago#S58046179	GO:0042302	cuticular protein
gnl|UG|Ago#S58113473	ago-miR-C1	-34.0 kcal/mol	0.001185	gnl|UG|Ago#S58113473	GO:0042302	cuticular protein
gnl|UG|Ago#S58141728	ago-miR-C1	-33.2 kcal/mol	0.001668	gnl|UG|Ago#S58141728	GO:0042302	cuticular protein
gnl|UG|Ago#S58062575	ago-miR-C1	-33.3 kcal/mol	0.00137	gnl|UG|Ago#S58062575	GO:0042302	cuticular protein
gnl|UG|Ago#S58115139	ago-miR-C1	-32.2 kcal/mol	0.007664
gnl|UG|Ago#S58166837	ago-miR-C1	-32.2 kcal/mol	0.006393
gnl|UG|Ago#S58192461	ago-miR-C1	-34.6 kcal/mol	0.002331	gnl|UG|Ago#S58192461	GO:0004872	nuclear receptor-binding protein homolog
gnl|UG|Ago#S58192461	ago-miR-C1	-34.6 kcal/mol	0.002331	gnl|UG|Ago#S58192461	GO:0012505	nuclear receptor-binding protein homolog
gnl|UG|Ago#S58192461	ago-miR-C1	-34.6 kcal/mol	0.002331	gnl|UG|Ago#S58192461	GO:0004672	nuclear receptor-binding protein homolog
gnl|UG|Ago#S58192461	ago-miR-C1	-34.6 kcal/mol	0.002331	gnl|UG|Ago#S58192461	GO:0006468	nuclear receptor-binding protein homolog
gnl|UG|Ago#S58192461	ago-miR-C1	-34.6 kcal/mol	0.002331	gnl|UG|Ago#S58192461	GO:0005524	nuclear receptor-binding protein homolog
gnl|UG|Ago#S58192461	ago-miR-C1	-34.6 kcal/mol	0.002331	gnl|UG|Ago#S58192461	GO:0006888	nuclear receptor-binding protein homolog
gnl|UG|Ago#S58192461	ago-miR-C1	-34.6 kcal/mol	0.002331	gnl|UG|Ago#S58192461	GO:0042803	nuclear receptor-binding protein homolog
gnl|UG|Ago#S58031816	ago-miR-C1	-36.5 kcal/mol	0.001705
gnl|UG|Ago#S58105454	ago-miR-C1	-33.4 kcal/mol	0.007142
gnl|UG|Ago#S58079589	ago-miR-C1	-33.4 kcal/mol	0.005639
gnl|UG|Ago#S58093445	ago-miR-C1	-33.4 kcal/mol	0.005286
gnl|UG|Ago#S58165255	ago-miR-C1	-32.5 kcal/mol	0.009184	gnl|UG|Ago#S58165255	GO:0009968	protein charybde-like
gnl|UG|Ago#S58165255	ago-miR-C1	-32.5 kcal/mol	0.009184	gnl|UG|Ago#S58165255	GO:0005737	protein charybde-like
gnl|UG|Ago#S58169385	ago-miR-C1	-32.5 kcal/mol	0.00902	gnl|UG|Ago#S58169385	GO:0009968	protein charybde-like
gnl|UG|Ago#S58169385	ago-miR-C1	-32.5 kcal/mol	0.00902	gnl|UG|Ago#S58169385	GO:0005737	protein charybde-like
gnl|UG|Ago#S57993283	ago-miR-C1	-34.1 kcal/mol	0.005898	gnl|UG|Ago#S57993283	GO:0032313	tbc1 domain family member 30
gnl|UG|Ago#S58112927	ago-miR-C1	-34.1 kcal/mol	0.004463	gnl|UG|Ago#S58112927	GO:0032313	tbc1 domain family member 30
gnl|UG|Ago#S58087055	ago-miR-C1	-32.7 kcal/mol	0.001416
gnl|UG|Ago#S58117863	ago-miR-C1	-34.2 kcal/mol	0.004562	gnl|UG|Ago#S58117863	GO:0009055	jmjc domain-containing histone demethylation protein 1-like
gnl|UG|Ago#S58117863	ago-miR-C1	-34.2 kcal/mol	0.004562	gnl|UG|Ago#S58117863	GO:0003677	jmjc domain-containing histone demethylation protein 1-like
gnl|UG|Ago#S58117863	ago-miR-C1	-34.2 kcal/mol	0.004562	gnl|UG|Ago#S58117863	GO:0008270	jmjc domain-containing histone demethylation protein 1-like
gnl|UG|Ago#S58029903	ago-miR-C1	-34.5 kcal/mol	0.002618	gnl|UG|Ago#S58029903	GO:0009055	jmjc domain-containing histone demethylation protein 1-like
gnl|UG|Ago#S58029903	ago-miR-C1	-34.5 kcal/mol	0.002618	gnl|UG|Ago#S58029903	GO:0003677	jmjc domain-containing histone demethylation protein 1-like
gnl|UG|Ago#S58029903	ago-miR-C1	-34.5 kcal/mol	0.002618	gnl|UG|Ago#S58029903	GO:0008270	jmjc domain-containing histone demethylation protein 1-like
gnl|UG|Ago#S58234855	ago-miR-C1	-31.8 kcal/mol	0.004866
gnl|UG|Ago#S58190307	ago-miR-C1	-36.1 kcal/mol	0.001368
gnl|UG|Ago#S58189314	ago-miR-C1	-32.4 kcal/mol	0.003639
gnl|UG|Ago#S58188975	ago-miR-C1	-30.7 kcal/mol	0.009504	gnl|UG|Ago#S58188975	GO:0007411	integrin alpha-ps2
gnl|UG|Ago#S58188975	ago-miR-C1	-30.7 kcal/mol	0.009504	gnl|UG|Ago#S58188975	GO:0050839	integrin alpha-ps2
gnl|UG|Ago#S58188975	ago-miR-C1	-30.7 kcal/mol	0.009504	gnl|UG|Ago#S58188975	GO:0035160	integrin alpha-ps2
gnl|UG|Ago#S58188975	ago-miR-C1	-30.7 kcal/mol	0.009504	gnl|UG|Ago#S58188975	GO:0008360	integrin alpha-ps2
gnl|UG|Ago#S58188975	ago-miR-C1	-30.7 kcal/mol	0.009504	gnl|UG|Ago#S58188975	GO:0016337	integrin alpha-ps2
gnl|UG|Ago#S58188975	ago-miR-C1	-30.7 kcal/mol	0.009504	gnl|UG|Ago#S58188975	GO:0016021	integrin alpha-ps2
gnl|UG|Ago#S58188975	ago-miR-C1	-30.7 kcal/mol	0.009504	gnl|UG|Ago#S58188975	GO:0030239	integrin alpha-ps2
gnl|UG|Ago#S58188975	ago-miR-C1	-30.7 kcal/mol	0.009504	gnl|UG|Ago#S58188975	GO:0007400	integrin alpha-ps2
gnl|UG|Ago#S58188975	ago-miR-C1	-30.7 kcal/mol	0.009504	gnl|UG|Ago#S58188975	GO:0006342	integrin alpha-ps2
gnl|UG|Ago#S58188975	ago-miR-C1	-30.7 kcal/mol	0.009504	gnl|UG|Ago#S58188975	GO:0045185	integrin alpha-ps2
gnl|UG|Ago#S58188975	ago-miR-C1	-30.7 kcal/mol	0.009504	gnl|UG|Ago#S58188975	GO:0016203	integrin alpha-ps2
gnl|UG|Ago#S58188975	ago-miR-C1	-30.7 kcal/mol	0.009504	gnl|UG|Ago#S58188975	GO:0003677	integrin alpha-ps2
gnl|UG|Ago#S58188975	ago-miR-C1	-30.7 kcal/mol	0.009504	gnl|UG|Ago#S58188975	GO:0007350	integrin alpha-ps2
gnl|UG|Ago#S58188975	ago-miR-C1	-30.7 kcal/mol	0.009504	gnl|UG|Ago#S58188975	GO:0048749	integrin alpha-ps2
gnl|UG|Ago#S58188975	ago-miR-C1	-30.7 kcal/mol	0.009504	gnl|UG|Ago#S58188975	GO:0048565	integrin alpha-ps2
gnl|UG|Ago#S58188975	ago-miR-C1	-30.7 kcal/mol	0.009504	gnl|UG|Ago#S58188975	GO:0035239	integrin alpha-ps2
gnl|UG|Ago#S58188975	ago-miR-C1	-30.7 kcal/mol	0.009504	gnl|UG|Ago#S58188975	GO:0003700	integrin alpha-ps2
gnl|UG|Ago#S58188975	ago-miR-C1	-30.7 kcal/mol	0.009504	gnl|UG|Ago#S58188975	GO:0004872	integrin alpha-ps2
gnl|UG|Ago#S58188975	ago-miR-C1	-30.7 kcal/mol	0.009504	gnl|UG|Ago#S58188975	GO:0005634	integrin alpha-ps2
gnl|UG|Ago#S58188975	ago-miR-C1	-30.7 kcal/mol	0.009504	gnl|UG|Ago#S58188975	GO:0007476	integrin alpha-ps2
gnl|UG|Ago#S58188975	ago-miR-C1	-30.7 kcal/mol	0.009504	gnl|UG|Ago#S58188975	GO:0016477	integrin alpha-ps2
gnl|UG|Ago#S58188975	ago-miR-C1	-30.7 kcal/mol	0.009504	gnl|UG|Ago#S58188975	GO:0043292	integrin alpha-ps2
gnl|UG|Ago#S58188975	ago-miR-C1	-30.7 kcal/mol	0.009504	gnl|UG|Ago#S58188975	GO:0007608	integrin alpha-ps2
gnl|UG|Ago#S58188975	ago-miR-C1	-30.7 kcal/mol	0.009504	gnl|UG|Ago#S58188975	GO:0007435	integrin alpha-ps2
gnl|UG|Ago#S58188975	ago-miR-C1	-30.7 kcal/mol	0.009504	gnl|UG|Ago#S58188975	GO:0007414	integrin alpha-ps2
gnl|UG|Ago#S58098246	ago-miR-C1	-33.5 kcal/mol	0.005689	gnl|UG|Ago#S58098246	GO:0004697	ribosomal protein s6 kinase beta-1-like
gnl|UG|Ago#S58098246	ago-miR-C1	-33.5 kcal/mol	0.005689	gnl|UG|Ago#S58098246	GO:0043232	ribosomal protein s6 kinase beta-1-like
gnl|UG|Ago#S58098246	ago-miR-C1	-33.5 kcal/mol	0.005689	gnl|UG|Ago#S58098246	GO:0006468	ribosomal protein s6 kinase beta-1-like
gnl|UG|Ago#S58098246	ago-miR-C1	-33.5 kcal/mol	0.005689	gnl|UG|Ago#S58098246	GO:0005524	ribosomal protein s6 kinase beta-1-like
gnl|UG|Ago#S58098246	ago-miR-C1	-33.5 kcal/mol	0.005689	gnl|UG|Ago#S58098246	GO:0007165	ribosomal protein s6 kinase beta-1-like
gnl|UG|Ago#S58098246	ago-miR-C1	-33.5 kcal/mol	0.005689	gnl|UG|Ago#S58098246	GO:0032991	ribosomal protein s6 kinase beta-1-like
gnl|UG|Ago#S58146002	ago-miR-C1	-32.7 kcal/mol	0.006753
gnl|UG|Ago#S57993499	ago-miR-C1	-32.7 kcal/mol	0.006684
gnl|UG|Ago#S58071673	ago-miR-C1	-34.5 kcal/mol	0.004581
gnl|UG|Ago#S58124884	ago-miR-C1	-34.5 kcal/mol	0.004877
gnl|UG|Ago#S58084513	ago-miR-C1	-34.5 kcal/mol	0.004441
gnl|UG|Ago#S58099520	ago-miR-C1	-34.5 kcal/mol	0.004407
gnl|UG|Ago#S58139668	ago-miR-C1	-34.5 kcal/mol	0.004087
gnl|UG|Ago#S58090897	ago-miR-C1	-34.5 kcal/mol	0.003997
gnl|UG|Ago#S58032287	ago-miR-C1	-35.5 kcal/mol	0.001779	gnl|UG|Ago#S58032287	GO:0005634	extramacrochaetae protein
gnl|UG|Ago#S58032287	ago-miR-C1	-35.5 kcal/mol	0.001779	gnl|UG|Ago#S58032287	GO:0030528	extramacrochaetae protein
gnl|UG|Ago#S58087329	ago-miR-C1	-33.5 kcal/mol	0.003733
gnl|UG|Ago#S58165705	ago-miR-C1	-31.6 kcal/mol	0.008475
gnl|UG|Ago#S58126740	ago-miR-C1	-31.6 kcal/mol	0.008045
gnl|UG|Ago#S58110242	ago-miR-C1	-32.2 kcal/mol	0.006772	gnl|UG|Ago#S58110242	GO:0000022	60s ribosomal protein l23
gnl|UG|Ago#S58110242	ago-miR-C1	-32.2 kcal/mol	0.006772	gnl|UG|Ago#S58110242	GO:0003735	60s ribosomal protein l23
gnl|UG|Ago#S58110242	ago-miR-C1	-32.2 kcal/mol	0.006772	gnl|UG|Ago#S58110242	GO:0005515	60s ribosomal protein l23
gnl|UG|Ago#S58110242	ago-miR-C1	-32.2 kcal/mol	0.006772	gnl|UG|Ago#S58110242	GO:0022625	60s ribosomal protein l23
gnl|UG|Ago#S58110242	ago-miR-C1	-32.2 kcal/mol	0.006772	gnl|UG|Ago#S58110242	GO:0006412	60s ribosomal protein l23
gnl|UG|Ago#S57998276	ago-miR-C1	-30.3 kcal/mol	0.00745
gnl|UG|Ago#S58007159	ago-miR-C1	-30.3 kcal/mol	0.007193
gnl|UG|Ago#S58002618	ago-miR-C1	-30.3 kcal/mol	0.006101
gnl|UG|Ago#S58104147	ago-miR-C1	-30.3 kcal/mol	0.006053
gnl|UG|Ago#S58008654	ago-miR-C1	-30.3 kcal/mol	0.006006
gnl|UG|Ago#S58089176	ago-miR-C1	-30.3 kcal/mol	0.00591
gnl|UG|Ago#S58115467	ago-miR-C1	-30.3 kcal/mol	0.00591
gnl|UG|Ago#S58091372	ago-miR-C1	-30.3 kcal/mol	0.005581
gnl|UG|Ago#S58124899	ago-miR-C1	-30.3 kcal/mol	0.005442
gnl|UG|Ago#S57993700	ago-miR-C1	-30.3 kcal/mol	0.005305
gnl|UG|Ago#S58009671	ago-miR-C1	-30.3 kcal/mol	0.005259
gnl|UG|Ago#S58084325	ago-miR-C1	-30.3 kcal/mol	0.005214
gnl|UG|Ago#S58132446	ago-miR-C1	-30.3 kcal/mol	0.005078
gnl|UG|Ago#S58138768	ago-miR-C1	-30.3 kcal/mol	0.004944
gnl|UG|Ago#S58116110	ago-miR-C1	-30.3 kcal/mol	0.0049
gnl|UG|Ago#S58003921	ago-miR-C1	-30.3 kcal/mol	0.003803
gnl|UG|Ago#S58085072	ago-miR-C1	-32.2 kcal/mol	0.00824
gnl|UG|Ago#S58139662	ago-miR-C1	-32.2 kcal/mol	0.004906
gnl|UG|Ago#S58110913	ago-miR-C1	-32.2 kcal/mol	0.002875
gnl|UG|Ago#S58136018	ago-miR-C1	-32.2 kcal/mol	0.002756
gnl|UG|Ago#S58119055	ago-miR-C1	-32.2 kcal/mol	0.003057
gnl|UG|Ago#S58080967	ago-miR-C1	-34.2 kcal/mol	0.006593	gnl|UG|Ago#S58080967	GO:0003676	probable atp-dependent rna helicase ddx27-like
gnl|UG|Ago#S58080967	ago-miR-C1	-34.2 kcal/mol	0.006593	gnl|UG|Ago#S58080967	GO:0005524	probable atp-dependent rna helicase ddx27-like
gnl|UG|Ago#S58080967	ago-miR-C1	-34.2 kcal/mol	0.006593	gnl|UG|Ago#S58080967	GO:0004004	probable atp-dependent rna helicase ddx27-like
gnl|UG|Ago#S58080967	ago-miR-C1	-34.2 kcal/mol	0.006593	gnl|UG|Ago#S58080967	GO:0042254	probable atp-dependent rna helicase ddx27-like
gnl|UG|Ago#S58239062	ago-miR-C1	-34.2 kcal/mol	0.00361	gnl|UG|Ago#S58239062	GO:0003676	probable atp-dependent rna helicase ddx27-like
gnl|UG|Ago#S58239062	ago-miR-C1	-34.2 kcal/mol	0.00361	gnl|UG|Ago#S58239062	GO:0005524	probable atp-dependent rna helicase ddx27-like
gnl|UG|Ago#S58239062	ago-miR-C1	-34.2 kcal/mol	0.00361	gnl|UG|Ago#S58239062	GO:0004004	probable atp-dependent rna helicase ddx27-like
gnl|UG|Ago#S58239062	ago-miR-C1	-34.2 kcal/mol	0.00361	gnl|UG|Ago#S58239062	GO:0042254	probable atp-dependent rna helicase ddx27-like
gnl|UG|Ago#S58171759	ago-miR-C1	-34.2 kcal/mol	0.003563	gnl|UG|Ago#S58171759	GO:0003676	probable atp-dependent rna helicase ddx27-like
gnl|UG|Ago#S58171759	ago-miR-C1	-34.2 kcal/mol	0.003563	gnl|UG|Ago#S58171759	GO:0005524	probable atp-dependent rna helicase ddx27-like
gnl|UG|Ago#S58171759	ago-miR-C1	-34.2 kcal/mol	0.003563	gnl|UG|Ago#S58171759	GO:0004004	probable atp-dependent rna helicase ddx27-like
gnl|UG|Ago#S58171759	ago-miR-C1	-34.2 kcal/mol	0.003563	gnl|UG|Ago#S58171759	GO:0042254	probable atp-dependent rna helicase ddx27-like
gnl|UG|Ago#S58187929	ago-miR-C1	-29.5 kcal/mol	0.007988
gnl|UG|Ago#S58139807	ago-miR-C1	-29.7 kcal/mol	0.006348
gnl|UG|Ago#S58183969	ago-miR-C1	-31.5 kcal/mol	0.006513
gnl|UG|Ago#S58002480	ago-miR-C1	-31.5 kcal/mol	0.009386	gnl|UG|Ago#S58002480	GO:0003676	decaprenyl-diphosphate synthase subunit 1-like
gnl|UG|Ago#S58002480	ago-miR-C1	-31.5 kcal/mol	0.009386	gnl|UG|Ago#S58002480	GO:0033554	decaprenyl-diphosphate synthase subunit 1-like
gnl|UG|Ago#S58002480	ago-miR-C1	-31.5 kcal/mol	0.009386	gnl|UG|Ago#S58002480	GO:0008299	decaprenyl-diphosphate synthase subunit 1-like
gnl|UG|Ago#S58002480	ago-miR-C1	-31.5 kcal/mol	0.009386	gnl|UG|Ago#S58002480	GO:0014019	decaprenyl-diphosphate synthase subunit 1-like
gnl|UG|Ago#S58002480	ago-miR-C1	-31.5 kcal/mol	0.009386	gnl|UG|Ago#S58002480	GO:0000010	decaprenyl-diphosphate synthase subunit 1-like
gnl|UG|Ago#S58002480	ago-miR-C1	-31.5 kcal/mol	0.009386	gnl|UG|Ago#S58002480	GO:0043066	decaprenyl-diphosphate synthase subunit 1-like
gnl|UG|Ago#S58140211	ago-miR-C1	-33.0 kcal/mol	0.009961	gnl|UG|Ago#S58140211	GO:0005576	cuticular protein analogous to peritrophins 3-a1
gnl|UG|Ago#S58140211	ago-miR-C1	-33.0 kcal/mol	0.009961	gnl|UG|Ago#S58140211	GO:0008061	cuticular protein analogous to peritrophins 3-a1
gnl|UG|Ago#S58140211	ago-miR-C1	-33.0 kcal/mol	0.009961	gnl|UG|Ago#S58140211	GO:0006030	cuticular protein analogous to peritrophins 3-a1
gnl|UG|Ago#S58091357	ago-miR-C1	-33.0 kcal/mol	0.009605	gnl|UG|Ago#S58091357	GO:0005576	cuticular protein analogous to peritrophins 3-a1
gnl|UG|Ago#S58091357	ago-miR-C1	-33.0 kcal/mol	0.009605	gnl|UG|Ago#S58091357	GO:0008061	cuticular protein analogous to peritrophins 3-a1
gnl|UG|Ago#S58091357	ago-miR-C1	-33.0 kcal/mol	0.009605	gnl|UG|Ago#S58091357	GO:0006030	cuticular protein analogous to peritrophins 3-a1
gnl|UG|Ago#S58079298	ago-miR-C1	-33.0 kcal/mol	0.009558	gnl|UG|Ago#S58079298	GO:0005576	cuticular protein analogous to peritrophins 3-a1
gnl|UG|Ago#S58079298	ago-miR-C1	-33.0 kcal/mol	0.009558	gnl|UG|Ago#S58079298	GO:0008061	cuticular protein analogous to peritrophins 3-a1
gnl|UG|Ago#S58079298	ago-miR-C1	-33.0 kcal/mol	0.009558	gnl|UG|Ago#S58079298	GO:0006030	cuticular protein analogous to peritrophins 3-a1
gnl|UG|Ago#S58092055	ago-miR-C1	-33.0 kcal/mol	0.007864	gnl|UG|Ago#S58092055	GO:0005576	cuticular protein analogous to peritrophins 3-a1
gnl|UG|Ago#S58092055	ago-miR-C1	-33.0 kcal/mol	0.007864	gnl|UG|Ago#S58092055	GO:0008061	cuticular protein analogous to peritrophins 3-a1
gnl|UG|Ago#S58092055	ago-miR-C1	-33.0 kcal/mol	0.007864	gnl|UG|Ago#S58092055	GO:0006030	cuticular protein analogous to peritrophins 3-a1
gnl|UG|Ago#S58178922	ago-miR-C1	-33.0 kcal/mol	0.007687	gnl|UG|Ago#S58178922	GO:0005576	cuticular protein analogous to peritrophins 3-a1
gnl|UG|Ago#S58178922	ago-miR-C1	-33.0 kcal/mol	0.007687	gnl|UG|Ago#S58178922	GO:0008061	cuticular protein analogous to peritrophins 3-a1
gnl|UG|Ago#S58178922	ago-miR-C1	-33.0 kcal/mol	0.007687	gnl|UG|Ago#S58178922	GO:0006030	cuticular protein analogous to peritrophins 3-a1
gnl|UG|Ago#S57993895	ago-miR-C1	-33.0 kcal/mol	0.006567	gnl|UG|Ago#S57993895	GO:0005576	cuticular protein analogous to peritrophins 3-a1
gnl|UG|Ago#S57993895	ago-miR-C1	-33.0 kcal/mol	0.006567	gnl|UG|Ago#S57993895	GO:0008061	cuticular protein analogous to peritrophins 3-a1
gnl|UG|Ago#S57993895	ago-miR-C1	-33.0 kcal/mol	0.006567	gnl|UG|Ago#S57993895	GO:0006030	cuticular protein analogous to peritrophins 3-a1
gnl|UG|Ago#S58126456	ago-miR-C1	-33.0 kcal/mol	0.005605	gnl|UG|Ago#S58126456	GO:0005576	cuticular protein analogous to peritrophins 3-a1
gnl|UG|Ago#S58126456	ago-miR-C1	-33.0 kcal/mol	0.005605	gnl|UG|Ago#S58126456	GO:0008061	cuticular protein analogous to peritrophins 3-a1
gnl|UG|Ago#S58126456	ago-miR-C1	-33.0 kcal/mol	0.005605	gnl|UG|Ago#S58126456	GO:0006030	cuticular protein analogous to peritrophins 3-a1
gnl|UG|Ago#S58113233	ago-miR-C1	-33.0 kcal/mol	0.003669	gnl|UG|Ago#S58113233	GO:0005576	cuticular protein analogous to peritrophins 3-a1
gnl|UG|Ago#S58113233	ago-miR-C1	-33.0 kcal/mol	0.003669	gnl|UG|Ago#S58113233	GO:0008061	cuticular protein analogous to peritrophins 3-a1
gnl|UG|Ago#S58113233	ago-miR-C1	-33.0 kcal/mol	0.003669	gnl|UG|Ago#S58113233	GO:0006030	cuticular protein analogous to peritrophins 3-a1
gnl|UG|Ago#S58243653	ago-miR-C1	-32.4 kcal/mol	0.003932
gnl|UG|Ago#S58108258	ago-miR-C1	-32.2 kcal/mol	0.008977
gnl|UG|Ago#S58081159	ago-miR-C1	-31.9 kcal/mol	0.008435
gnl|UG|Ago#S58085790	ago-miR-C1	-31.9 kcal/mol	0.003557
gnl|UG|Ago#S58091692	ago-miR-C1	-29.4 kcal/mol	0.004161
gnl|UG|Ago#S58050752	ago-miR-C1	-29.0 kcal/mol	0.006338	gnl|UG|Ago#S58050752	GO:0006633	fatty acid
gnl|UG|Ago#S58050752	ago-miR-C1	-29.0 kcal/mol	0.006338	gnl|UG|Ago#S58050752	GO:0016021	fatty acid
gnl|UG|Ago#S58050752	ago-miR-C1	-29.0 kcal/mol	0.006338	gnl|UG|Ago#S58050752	GO:0017105	fatty acid
gnl|UG|Ago#S58050752	ago-miR-C1	-29.0 kcal/mol	0.006338	gnl|UG|Ago#S58050752	GO:0055114	fatty acid
gnl|UG|Ago#S58135937	ago-miR-C1	-31.7 kcal/mol	0.007472
gnl|UG|Ago#S58076456	ago-miR-C1	-31.7 kcal/mol	0.006313
gnl|UG|Ago#S58010275	ago-miR-C1	-31.7 kcal/mol	0.003971	gnl|UG|Ago#S58010275	GO:0055114	cyt-b5-pb
gnl|UG|Ago#S58010275	ago-miR-C1	-31.7 kcal/mol	0.003971	gnl|UG|Ago#S58010275	GO:0005739	cyt-b5-pb
gnl|UG|Ago#S58010275	ago-miR-C1	-31.7 kcal/mol	0.003971	gnl|UG|Ago#S58010275	GO:0009055	cyt-b5-pb
gnl|UG|Ago#S58010275	ago-miR-C1	-31.7 kcal/mol	0.003971	gnl|UG|Ago#S58010275	GO:0005792	cyt-b5-pb
gnl|UG|Ago#S58010275	ago-miR-C1	-31.7 kcal/mol	0.003971	gnl|UG|Ago#S58010275	GO:0044425	cyt-b5-pb
gnl|UG|Ago#S58010275	ago-miR-C1	-31.7 kcal/mol	0.003971	gnl|UG|Ago#S58010275	GO:0020037	cyt-b5-pb
gnl|UG|Ago#S58010275	ago-miR-C1	-31.7 kcal/mol	0.003971	gnl|UG|Ago#S58010275	GO:0005811	cyt-b5-pb
gnl|UG|Ago#S58010275	ago-miR-C1	-31.7 kcal/mol	0.003971	gnl|UG|Ago#S58010275	GO:0044237	cyt-b5-pb
gnl|UG|Ago#S58010275	ago-miR-C1	-31.7 kcal/mol	0.003971	gnl|UG|Ago#S58010275	GO:0005783	cyt-b5-pb
gnl|UG|Ago#S58230332	ago-miR-C1	-35.5 kcal/mol	0.001785	gnl|UG|Ago#S58230332	GO:0008045	forked end
gnl|UG|Ago#S57994125	ago-miR-C1	-35.5 kcal/mol	0.00162	gnl|UG|Ago#S57994125	GO:0008045	forked end
gnl|UG|Ago#S58011291	ago-miR-C1	-35.5 kcal/mol	0.001341	gnl|UG|Ago#S58011291	GO:0008045	forked end
gnl|UG|Ago#S58117224	ago-miR-C1	-32.5 kcal/mol	0.001822
gnl|UG|Ago#S58090989	ago-miR-C1	-34.1 kcal/mol	0.006657	gnl|UG|Ago#S58090989	GO:0003824	glutathione s-transferase
gnl|UG|Ago#S58003037	ago-miR-C1	-34.1 kcal/mol	0.006567	gnl|UG|Ago#S58003037	GO:0003824	glutathione s-transferase
gnl|UG|Ago#S58093145	ago-miR-C1	-34.1 kcal/mol	0.005996	gnl|UG|Ago#S58093145	GO:0003824	glutathione s-transferase
gnl|UG|Ago#S58140274	ago-miR-C1	-34.1 kcal/mol	0.005982	gnl|UG|Ago#S58140274	GO:0003824	glutathione s-transferase
gnl|UG|Ago#S58140380	ago-miR-C1	-34.1 kcal/mol	0.005924	gnl|UG|Ago#S58140380	GO:0003824	glutathione s-transferase
gnl|UG|Ago#S58087529	ago-miR-C1	-34.1 kcal/mol	0.005597	gnl|UG|Ago#S58087529	GO:0003824	glutathione s-transferase
gnl|UG|Ago#S58011545	ago-miR-C1	-34.1 kcal/mol	0.005123	gnl|UG|Ago#S58011545	GO:0003824	glutathione s-transferase
gnl|UG|Ago#S58112921	ago-miR-C1	-34.1 kcal/mol	0.004412	gnl|UG|Ago#S58112921	GO:0003824	glutathione s-transferase
gnl|UG|Ago#S58095585	ago-miR-C1	-34.1 kcal/mol	0.00436	gnl|UG|Ago#S58095585	GO:0003824	glutathione s-transferase
gnl|UG|Ago#S58126170	ago-miR-C1	-34.1 kcal/mol	0.004089	gnl|UG|Ago#S58126170	GO:0003824	glutathione s-transferase
gnl|UG|Ago#S58117931	ago-miR-C1	-34.1 kcal/mol	0.004076	gnl|UG|Ago#S58117931	GO:0003824	glutathione s-transferase
gnl|UG|Ago#S58128509	ago-miR-C1	-34.1 kcal/mol	0.003775	gnl|UG|Ago#S58128509	GO:0003824	glutathione s-transferase
gnl|UG|Ago#S57994221	ago-miR-C1	-34.1 kcal/mol	0.003627	gnl|UG|Ago#S57994221	GO:0003824	glutathione s-transferase
gnl|UG|Ago#S58124604	ago-miR-C1	-34.1 kcal/mol	0.003302	gnl|UG|Ago#S58124604	GO:0003824	glutathione s-transferase
gnl|UG|Ago#S58116557	ago-miR-C1	-32.0 kcal/mol	0.00758	gnl|UG|Ago#S58116557	GO:0003824	glutathione s-transferase
gnl|UG|Ago#S58211945	ago-miR-C1	-31.6 kcal/mol	0.008052
gnl|UG|Ago#S58189566	ago-miR-C1	-31.3 kcal/mol	0.008158
gnl|UG|Ago#S58252680	ago-miR-C1	-32.9 kcal/mol	0.007537
gnl|UG|Ago#S58233646	ago-miR-C1	-32.9 kcal/mol	0.007
gnl|UG|Ago#S58081392	ago-miR-C1	-32.1 kcal/mol	0.009015	gnl|UG|Ago#S58081392	GO:0008152	phosphoglycolate phosphatase
gnl|UG|Ago#S58081392	ago-miR-C1	-32.1 kcal/mol	0.009015	gnl|UG|Ago#S58081392	GO:0016791	phosphoglycolate phosphatase
gnl|UG|Ago#S57994475	ago-miR-C1	-32.2 kcal/mol	0.008356	gnl|UG|Ago#S57994475	GO:0005978	glycogen synthase
gnl|UG|Ago#S57994475	ago-miR-C1	-32.2 kcal/mol	0.008356	gnl|UG|Ago#S57994475	GO:0004373	glycogen synthase
gnl|UG|Ago#S58084029	ago-miR-C1	-33.5 kcal/mol	0.006334
gnl|UG|Ago#S57994481	ago-miR-C1	-33.3 kcal/mol	0.006756
gnl|UG|Ago#S58080075	ago-miR-C1	-32.4 kcal/mol	0.009067
gnl|UG|Ago#S58108813	ago-miR-C1	-33.6 kcal/mol	0.004688
gnl|UG|Ago#S58181157	ago-miR-C1	-33.0 kcal/mol	0.003498	gnl|UG|Ago#S58181157	GO:0005388	plasma membrane calcium-transporting atpase 3
gnl|UG|Ago#S58181157	ago-miR-C1	-33.0 kcal/mol	0.003498	gnl|UG|Ago#S58181157	GO:0070588	plasma membrane calcium-transporting atpase 3
gnl|UG|Ago#S58181157	ago-miR-C1	-33.0 kcal/mol	0.003498	gnl|UG|Ago#S58181157	GO:0016021	plasma membrane calcium-transporting atpase 3
gnl|UG|Ago#S58181157	ago-miR-C1	-33.0 kcal/mol	0.003498	gnl|UG|Ago#S58181157	GO:0006874	plasma membrane calcium-transporting atpase 3
gnl|UG|Ago#S58181157	ago-miR-C1	-33.0 kcal/mol	0.003498	gnl|UG|Ago#S58181157	GO:0006754	plasma membrane calcium-transporting atpase 3
gnl|UG|Ago#S58181157	ago-miR-C1	-33.0 kcal/mol	0.003498	gnl|UG|Ago#S58181157	GO:0005524	plasma membrane calcium-transporting atpase 3
gnl|UG|Ago#S58181157	ago-miR-C1	-33.0 kcal/mol	0.003498	gnl|UG|Ago#S58181157	GO:0005886	plasma membrane calcium-transporting atpase 3
gnl|UG|Ago#S58136279	ago-miR-C1	-33.3 kcal/mol	0.009289
gnl|UG|Ago#S58083415	ago-miR-C1	-33.3 kcal/mol	0.007066
gnl|UG|Ago#S58005177	ago-miR-C1	-33.3 kcal/mol	0.005559
gnl|UG|Ago#S58122790	ago-miR-C1	-33.3 kcal/mol	0.005505
gnl|UG|Ago#S58093133	ago-miR-C1	-36.6 kcal/mol	0.001831
gnl|UG|Ago#S58101235	ago-miR-C1	-36.6 kcal/mol	0.001705
gnl|UG|Ago#S58092648	ago-miR-C1	-36.6 kcal/mol	0.001647
gnl|UG|Ago#S58100022	ago-miR-C1	-36.6 kcal/mol	0.001591
gnl|UG|Ago#S58134438	ago-miR-C1	-36.6 kcal/mol	0.001446
gnl|UG|Ago#S58079734	ago-miR-C1	-36.6 kcal/mol	0.001376
gnl|UG|Ago#S58114884	ago-miR-C1	-36.6 kcal/mol	0.000925
gnl|UG|Ago#S58108682	ago-miR-C1	-36.6 kcal/mol	0.000565
gnl|UG|Ago#S58081865	ago-miR-C1	-36.6 kcal/mol	0.00056
gnl|UG|Ago#S58102491	ago-miR-C1	-36.6 kcal/mol	0.000463
gnl|UG|Ago#S58075983	ago-miR-C1	-36.6 kcal/mol	0.00034
gnl|UG|Ago#S58136029	ago-miR-C1	-35.7 kcal/mol	0.000268
gnl|UG|Ago#S58197979	ago-miR-C1	-36.1 kcal/mol	0.001518
gnl|UG|Ago#S58052597	ago-miR-C1	-30.1 kcal/mol	0.007872	gnl|UG|Ago#S58052597	GO:0046872	ribosomal protein s29
gnl|UG|Ago#S58052597	ago-miR-C1	-30.1 kcal/mol	0.007872	gnl|UG|Ago#S58052597	GO:0003735	ribosomal protein s29
gnl|UG|Ago#S58052597	ago-miR-C1	-30.1 kcal/mol	0.007872	gnl|UG|Ago#S58052597	GO:0022627	ribosomal protein s29
gnl|UG|Ago#S58052597	ago-miR-C1	-30.1 kcal/mol	0.007872	gnl|UG|Ago#S58052597	GO:0006412	ribosomal protein s29
gnl|UG|Ago#S58052597	ago-miR-C1	-30.1 kcal/mol	0.007872	gnl|UG|Ago#S58052597	GO:0048666	ribosomal protein s29
gnl|UG|Ago#S57997353	ago-miR-C1	-34.2 kcal/mol	0.005997	gnl|UG|Ago#S57997353	GO:0005875	mitochondrial processing peptidase beta subunit
gnl|UG|Ago#S57997353	ago-miR-C1	-34.2 kcal/mol	0.005997	gnl|UG|Ago#S57997353	GO:0008121	mitochondrial processing peptidase beta subunit
gnl|UG|Ago#S57997353	ago-miR-C1	-34.2 kcal/mol	0.005997	gnl|UG|Ago#S57997353	GO:0008270	mitochondrial processing peptidase beta subunit
gnl|UG|Ago#S57997353	ago-miR-C1	-34.2 kcal/mol	0.005997	gnl|UG|Ago#S57997353	GO:0005750	mitochondrial processing peptidase beta subunit
gnl|UG|Ago#S57997353	ago-miR-C1	-34.2 kcal/mol	0.005997	gnl|UG|Ago#S57997353	GO:0031122	mitochondrial processing peptidase beta subunit
gnl|UG|Ago#S57997353	ago-miR-C1	-34.2 kcal/mol	0.005997	gnl|UG|Ago#S57997353	GO:0004222	mitochondrial processing peptidase beta subunit
gnl|UG|Ago#S57997353	ago-miR-C1	-34.2 kcal/mol	0.005997	gnl|UG|Ago#S57997353	GO:0006508	mitochondrial processing peptidase beta subunit
gnl|UG|Ago#S57997353	ago-miR-C1	-34.2 kcal/mol	0.005997	gnl|UG|Ago#S57997353	GO:0006122	mitochondrial processing peptidase beta subunit
gnl|UG|Ago#S57997353	ago-miR-C1	-34.2 kcal/mol	0.005997	gnl|UG|Ago#S57997353	GO:0016485	mitochondrial processing peptidase beta subunit
gnl|UG|Ago#S57997353	ago-miR-C1	-34.2 kcal/mol	0.005997	gnl|UG|Ago#S57997353	GO:0017087	mitochondrial processing peptidase beta subunit
gnl|UG|Ago#S57997353	ago-miR-C1	-34.2 kcal/mol	0.005997	gnl|UG|Ago#S57997353	GO:0005811	mitochondrial processing peptidase beta subunit
gnl|UG|Ago#S58103133	ago-miR-C1	-34.2 kcal/mol	0.005885	gnl|UG|Ago#S58103133	GO:0005875	mitochondrial processing peptidase beta subunit
gnl|UG|Ago#S58103133	ago-miR-C1	-34.2 kcal/mol	0.005885	gnl|UG|Ago#S58103133	GO:0008121	mitochondrial processing peptidase beta subunit
gnl|UG|Ago#S58103133	ago-miR-C1	-34.2 kcal/mol	0.005885	gnl|UG|Ago#S58103133	GO:0008270	mitochondrial processing peptidase beta subunit
gnl|UG|Ago#S58103133	ago-miR-C1	-34.2 kcal/mol	0.005885	gnl|UG|Ago#S58103133	GO:0005750	mitochondrial processing peptidase beta subunit
gnl|UG|Ago#S58103133	ago-miR-C1	-34.2 kcal/mol	0.005885	gnl|UG|Ago#S58103133	GO:0031122	mitochondrial processing peptidase beta subunit
gnl|UG|Ago#S58103133	ago-miR-C1	-34.2 kcal/mol	0.005885	gnl|UG|Ago#S58103133	GO:0004222	mitochondrial processing peptidase beta subunit
gnl|UG|Ago#S58103133	ago-miR-C1	-34.2 kcal/mol	0.005885	gnl|UG|Ago#S58103133	GO:0006508	mitochondrial processing peptidase beta subunit
gnl|UG|Ago#S58103133	ago-miR-C1	-34.2 kcal/mol	0.005885	gnl|UG|Ago#S58103133	GO:0006122	mitochondrial processing peptidase beta subunit
gnl|UG|Ago#S58103133	ago-miR-C1	-34.2 kcal/mol	0.005885	gnl|UG|Ago#S58103133	GO:0016485	mitochondrial processing peptidase beta subunit
gnl|UG|Ago#S58103133	ago-miR-C1	-34.2 kcal/mol	0.005885	gnl|UG|Ago#S58103133	GO:0017087	mitochondrial processing peptidase beta subunit
gnl|UG|Ago#S58103133	ago-miR-C1	-34.2 kcal/mol	0.005885	gnl|UG|Ago#S58103133	GO:0005811	mitochondrial processing peptidase beta subunit
gnl|UG|Ago#S57998183	ago-miR-C1	-34.2 kcal/mol	0.005568	gnl|UG|Ago#S57998183	GO:0005875	mitochondrial processing peptidase beta subunit
gnl|UG|Ago#S57998183	ago-miR-C1	-34.2 kcal/mol	0.005568	gnl|UG|Ago#S57998183	GO:0008121	mitochondrial processing peptidase beta subunit
gnl|UG|Ago#S57998183	ago-miR-C1	-34.2 kcal/mol	0.005568	gnl|UG|Ago#S57998183	GO:0008270	mitochondrial processing peptidase beta subunit
gnl|UG|Ago#S57998183	ago-miR-C1	-34.2 kcal/mol	0.005568	gnl|UG|Ago#S57998183	GO:0005750	mitochondrial processing peptidase beta subunit
gnl|UG|Ago#S57998183	ago-miR-C1	-34.2 kcal/mol	0.005568	gnl|UG|Ago#S57998183	GO:0031122	mitochondrial processing peptidase beta subunit
gnl|UG|Ago#S57998183	ago-miR-C1	-34.2 kcal/mol	0.005568	gnl|UG|Ago#S57998183	GO:0004222	mitochondrial processing peptidase beta subunit
gnl|UG|Ago#S57998183	ago-miR-C1	-34.2 kcal/mol	0.005568	gnl|UG|Ago#S57998183	GO:0006508	mitochondrial processing peptidase beta subunit
gnl|UG|Ago#S57998183	ago-miR-C1	-34.2 kcal/mol	0.005568	gnl|UG|Ago#S57998183	GO:0006122	mitochondrial processing peptidase beta subunit
gnl|UG|Ago#S57998183	ago-miR-C1	-34.2 kcal/mol	0.005568	gnl|UG|Ago#S57998183	GO:0016485	mitochondrial processing peptidase beta subunit
gnl|UG|Ago#S57998183	ago-miR-C1	-34.2 kcal/mol	0.005568	gnl|UG|Ago#S57998183	GO:0017087	mitochondrial processing peptidase beta subunit
gnl|UG|Ago#S57998183	ago-miR-C1	-34.2 kcal/mol	0.005568	gnl|UG|Ago#S57998183	GO:0005811	mitochondrial processing peptidase beta subunit
gnl|UG|Ago#S57996371	ago-miR-C1	-34.2 kcal/mol	0.005043	gnl|UG|Ago#S57996371	GO:0005875	mitochondrial processing peptidase beta subunit
gnl|UG|Ago#S57996371	ago-miR-C1	-34.2 kcal/mol	0.005043	gnl|UG|Ago#S57996371	GO:0008121	mitochondrial processing peptidase beta subunit
gnl|UG|Ago#S57996371	ago-miR-C1	-34.2 kcal/mol	0.005043	gnl|UG|Ago#S57996371	GO:0008270	mitochondrial processing peptidase beta subunit
gnl|UG|Ago#S57996371	ago-miR-C1	-34.2 kcal/mol	0.005043	gnl|UG|Ago#S57996371	GO:0005750	mitochondrial processing peptidase beta subunit
gnl|UG|Ago#S57996371	ago-miR-C1	-34.2 kcal/mol	0.005043	gnl|UG|Ago#S57996371	GO:0031122	mitochondrial processing peptidase beta subunit
gnl|UG|Ago#S57996371	ago-miR-C1	-34.2 kcal/mol	0.005043	gnl|UG|Ago#S57996371	GO:0004222	mitochondrial processing peptidase beta subunit
gnl|UG|Ago#S57996371	ago-miR-C1	-34.2 kcal/mol	0.005043	gnl|UG|Ago#S57996371	GO:0006508	mitochondrial processing peptidase beta subunit
gnl|UG|Ago#S57996371	ago-miR-C1	-34.2 kcal/mol	0.005043	gnl|UG|Ago#S57996371	GO:0006122	mitochondrial processing peptidase beta subunit
gnl|UG|Ago#S57996371	ago-miR-C1	-34.2 kcal/mol	0.005043	gnl|UG|Ago#S57996371	GO:0016485	mitochondrial processing peptidase beta subunit
gnl|UG|Ago#S57996371	ago-miR-C1	-34.2 kcal/mol	0.005043	gnl|UG|Ago#S57996371	GO:0017087	mitochondrial processing peptidase beta subunit
gnl|UG|Ago#S57996371	ago-miR-C1	-34.2 kcal/mol	0.005043	gnl|UG|Ago#S57996371	GO:0005811	mitochondrial processing peptidase beta subunit
gnl|UG|Ago#S58105445	ago-miR-C1	-34.2 kcal/mol	0.002793	gnl|UG|Ago#S58105445	GO:0005875	mitochondrial processing peptidase beta subunit
gnl|UG|Ago#S58105445	ago-miR-C1	-34.2 kcal/mol	0.002793	gnl|UG|Ago#S58105445	GO:0008121	mitochondrial processing peptidase beta subunit
gnl|UG|Ago#S58105445	ago-miR-C1	-34.2 kcal/mol	0.002793	gnl|UG|Ago#S58105445	GO:0008270	mitochondrial processing peptidase beta subunit
gnl|UG|Ago#S58105445	ago-miR-C1	-34.2 kcal/mol	0.002793	gnl|UG|Ago#S58105445	GO:0005750	mitochondrial processing peptidase beta subunit
gnl|UG|Ago#S58105445	ago-miR-C1	-34.2 kcal/mol	0.002793	gnl|UG|Ago#S58105445	GO:0031122	mitochondrial processing peptidase beta subunit
gnl|UG|Ago#S58105445	ago-miR-C1	-34.2 kcal/mol	0.002793	gnl|UG|Ago#S58105445	GO:0004222	mitochondrial processing peptidase beta subunit
gnl|UG|Ago#S58105445	ago-miR-C1	-34.2 kcal/mol	0.002793	gnl|UG|Ago#S58105445	GO:0006508	mitochondrial processing peptidase beta subunit
gnl|UG|Ago#S58105445	ago-miR-C1	-34.2 kcal/mol	0.002793	gnl|UG|Ago#S58105445	GO:0006122	mitochondrial processing peptidase beta subunit
gnl|UG|Ago#S58105445	ago-miR-C1	-34.2 kcal/mol	0.002793	gnl|UG|Ago#S58105445	GO:0016485	mitochondrial processing peptidase beta subunit
gnl|UG|Ago#S58105445	ago-miR-C1	-34.2 kcal/mol	0.002793	gnl|UG|Ago#S58105445	GO:0017087	mitochondrial processing peptidase beta subunit
gnl|UG|Ago#S58105445	ago-miR-C1	-34.2 kcal/mol	0.002793	gnl|UG|Ago#S58105445	GO:0005811	mitochondrial processing peptidase beta subunit
gnl|UG|Ago#S58170056	ago-miR-C1	-34.2 kcal/mol	0.002403	gnl|UG|Ago#S58170056	GO:0005875	mitochondrial processing peptidase beta subunit
gnl|UG|Ago#S58170056	ago-miR-C1	-34.2 kcal/mol	0.002403	gnl|UG|Ago#S58170056	GO:0008121	mitochondrial processing peptidase beta subunit
gnl|UG|Ago#S58170056	ago-miR-C1	-34.2 kcal/mol	0.002403	gnl|UG|Ago#S58170056	GO:0008270	mitochondrial processing peptidase beta subunit
gnl|UG|Ago#S58170056	ago-miR-C1	-34.2 kcal/mol	0.002403	gnl|UG|Ago#S58170056	GO:0005750	mitochondrial processing peptidase beta subunit
gnl|UG|Ago#S58170056	ago-miR-C1	-34.2 kcal/mol	0.002403	gnl|UG|Ago#S58170056	GO:0031122	mitochondrial processing peptidase beta subunit
gnl|UG|Ago#S58170056	ago-miR-C1	-34.2 kcal/mol	0.002403	gnl|UG|Ago#S58170056	GO:0004222	mitochondrial processing peptidase beta subunit
gnl|UG|Ago#S58170056	ago-miR-C1	-34.2 kcal/mol	0.002403	gnl|UG|Ago#S58170056	GO:0006508	mitochondrial processing peptidase beta subunit
gnl|UG|Ago#S58170056	ago-miR-C1	-34.2 kcal/mol	0.002403	gnl|UG|Ago#S58170056	GO:0006122	mitochondrial processing peptidase beta subunit
gnl|UG|Ago#S58170056	ago-miR-C1	-34.2 kcal/mol	0.002403	gnl|UG|Ago#S58170056	GO:0016485	mitochondrial processing peptidase beta subunit
gnl|UG|Ago#S58170056	ago-miR-C1	-34.2 kcal/mol	0.002403	gnl|UG|Ago#S58170056	GO:0017087	mitochondrial processing peptidase beta subunit
gnl|UG|Ago#S58170056	ago-miR-C1	-34.2 kcal/mol	0.002403	gnl|UG|Ago#S58170056	GO:0005811	mitochondrial processing peptidase beta subunit
gnl|UG|Ago#S58050504	ago-miR-C1	-36.6 kcal/mol	0.001643
gnl|UG|Ago#S58074525	ago-miR-C1	-36.6 kcal/mol	0.001565
gnl|UG|Ago#S58043795	ago-miR-C1	-36.6 kcal/mol	0.001561
gnl|UG|Ago#S58074667	ago-miR-C1	-36.6 kcal/mol	0.001556
gnl|UG|Ago#S58030405	ago-miR-C1	-36.1 kcal/mol	0.001989
gnl|UG|Ago#S58067620	ago-miR-C1	-36.6 kcal/mol	0.001535
gnl|UG|Ago#S58017124	ago-miR-C1	-36.6 kcal/mol	0.001513
gnl|UG|Ago#S58051779	ago-miR-C1	-36.1 kcal/mol	0.001892
gnl|UG|Ago#S58060260	ago-miR-C1	-36.6 kcal/mol	0.001429
gnl|UG|Ago#S58024932	ago-miR-C1	-36.1 kcal/mol	0.001834
gnl|UG|Ago#S58041768	ago-miR-C1	-36.1 kcal/mol	0.001818
gnl|UG|Ago#S58073018	ago-miR-C1	-36.6 kcal/mol	0.001388
gnl|UG|Ago#S58060302	ago-miR-C1	-36.6 kcal/mol	0.001371
gnl|UG|Ago#S58048133	ago-miR-C1	-36.6 kcal/mol	0.001351
gnl|UG|Ago#S58026949	ago-miR-C1	-36.1 kcal/mol	0.001719
gnl|UG|Ago#S58055371	ago-miR-C1	-36.1 kcal/mol	0.001607
gnl|UG|Ago#S58184673	ago-miR-C1	-33.3 kcal/mol	0.006393
gnl|UG|Ago#S58034692	ago-miR-C1	-36.1 kcal/mol	0.001522
gnl|UG|Ago#S58071321	ago-miR-C1	-36.1 kcal/mol	0.001415
gnl|UG|Ago#S58062148	ago-miR-C1	-36.1 kcal/mol	0.001377
gnl|UG|Ago#S58068921	ago-miR-C1	-36.1 kcal/mol	0.001274
gnl|UG|Ago#S58039146	ago-miR-C1	-36.1 kcal/mol	0.001265
gnl|UG|Ago#S58036287	ago-miR-C1	-36.1 kcal/mol	0.001197
gnl|UG|Ago#S58151530	ago-miR-C1	-36.1 kcal/mol	0.000883
gnl|UG|Ago#S58040882	ago-miR-C1	-36.1 kcal/mol	0.000816
gnl|UG|Ago#S58082541	ago-miR-C1	-32.7 kcal/mol	0.004832
gnl|UG|Ago#S57994848	ago-miR-C1	-31.6 kcal/mol	0.00743
gnl|UG|Ago#S58126471	ago-miR-C1	-31.6 kcal/mol	0.004912
gnl|UG|Ago#S58185668	ago-miR-C1	-36.1 kcal/mol	0.000556
gnl|UG|Ago#S57994863	ago-miR-C1	-33.8 kcal/mol	0.006831
gnl|UG|Ago#S58113661	ago-miR-C1	-33.8 kcal/mol	0.004619
gnl|UG|Ago#S58051872	ago-miR-C1	-35.1 kcal/mol	0.003445	gnl|UG|Ago#S58051872	GO:0003729	protein couch potato-like
gnl|UG|Ago#S58051872	ago-miR-C1	-35.1 kcal/mol	0.003445	gnl|UG|Ago#S58051872	GO:0007268	protein couch potato-like
gnl|UG|Ago#S58051872	ago-miR-C1	-35.1 kcal/mol	0.003445	gnl|UG|Ago#S58051872	GO:0007422	protein couch potato-like
gnl|UG|Ago#S58051872	ago-miR-C1	-35.1 kcal/mol	0.003445	gnl|UG|Ago#S58051872	GO:0005634	protein couch potato-like
gnl|UG|Ago#S58051872	ago-miR-C1	-35.1 kcal/mol	0.003445	gnl|UG|Ago#S58051872	GO:0042048	protein couch potato-like
gnl|UG|Ago#S58085435	ago-miR-C1	-34.3 kcal/mol	0.002213	gnl|UG|Ago#S58085435	GO:0004766	spermidine synthase-like
gnl|UG|Ago#S58085435	ago-miR-C1	-34.3 kcal/mol	0.002213	gnl|UG|Ago#S58085435	GO:0008295	spermidine synthase-like
gnl|UG|Ago#S58037330	ago-miR-C1	-31.6 kcal/mol	0.008192	gnl|UG|Ago#S58037330	GO:0004766	spermidine synthase-like
gnl|UG|Ago#S58037330	ago-miR-C1	-31.6 kcal/mol	0.008192	gnl|UG|Ago#S58037330	GO:0008295	spermidine synthase-like
gnl|UG|Ago#S58037219	ago-miR-C1	-31.6 kcal/mol	0.00392	gnl|UG|Ago#S58037219	GO:0004766	spermidine synthase
gnl|UG|Ago#S58037219	ago-miR-C1	-31.6 kcal/mol	0.00392	gnl|UG|Ago#S58037219	GO:0008295	spermidine synthase
gnl|UG|Ago#S58018251	ago-miR-C1	-31.6 kcal/mol	0.002895	gnl|UG|Ago#S58018251	GO:0004766	spermidine synthase
gnl|UG|Ago#S58018251	ago-miR-C1	-31.6 kcal/mol	0.002895	gnl|UG|Ago#S58018251	GO:0008295	spermidine synthase
gnl|UG|Ago#S58052063	ago-miR-C1	-31.6 kcal/mol	0.002319	gnl|UG|Ago#S58052063	GO:0004766	spermidine synthase
gnl|UG|Ago#S58052063	ago-miR-C1	-31.6 kcal/mol	0.002319	gnl|UG|Ago#S58052063	GO:0008295	spermidine synthase
gnl|UG|Ago#S58132966	ago-miR-C1	-34.8 kcal/mol	0.004096	gnl|UG|Ago#S58132966	GO:0008586	dorsal-ventral patterning protein sog
gnl|UG|Ago#S58132966	ago-miR-C1	-34.8 kcal/mol	0.004096	gnl|UG|Ago#S58132966	GO:0030509	dorsal-ventral patterning protein sog
gnl|UG|Ago#S58132966	ago-miR-C1	-34.8 kcal/mol	0.004096	gnl|UG|Ago#S58132966	GO:0017015	dorsal-ventral patterning protein sog
gnl|UG|Ago#S58132966	ago-miR-C1	-34.8 kcal/mol	0.004096	gnl|UG|Ago#S58132966	GO:0035271	dorsal-ventral patterning protein sog
gnl|UG|Ago#S58132966	ago-miR-C1	-34.8 kcal/mol	0.004096	gnl|UG|Ago#S58132966	GO:0008293	dorsal-ventral patterning protein sog
gnl|UG|Ago#S58132966	ago-miR-C1	-34.8 kcal/mol	0.004096	gnl|UG|Ago#S58132966	GO:0010646	dorsal-ventral patterning protein sog
gnl|UG|Ago#S58132966	ago-miR-C1	-34.8 kcal/mol	0.004096	gnl|UG|Ago#S58132966	GO:0007362	dorsal-ventral patterning protein sog
gnl|UG|Ago#S58132966	ago-miR-C1	-34.8 kcal/mol	0.004096	gnl|UG|Ago#S58132966	GO:0007313	dorsal-ventral patterning protein sog
gnl|UG|Ago#S58228637	ago-miR-C1	-31.5 kcal/mol	0.003668	gnl|UG|Ago#S58228637	GO:0007411	heterogeneous nuclear ribonucleoprotein 27c
gnl|UG|Ago#S58228637	ago-miR-C1	-31.5 kcal/mol	0.003668	gnl|UG|Ago#S58228637	GO:0048027	heterogeneous nuclear ribonucleoprotein 27c
gnl|UG|Ago#S58228637	ago-miR-C1	-31.5 kcal/mol	0.003668	gnl|UG|Ago#S58228637	GO:0005654	heterogeneous nuclear ribonucleoprotein 27c
gnl|UG|Ago#S58228637	ago-miR-C1	-31.5 kcal/mol	0.003668	gnl|UG|Ago#S58228637	GO:0005515	heterogeneous nuclear ribonucleoprotein 27c
gnl|UG|Ago#S58228637	ago-miR-C1	-31.5 kcal/mol	0.003668	gnl|UG|Ago#S58228637	GO:0048024	heterogeneous nuclear ribonucleoprotein 27c
gnl|UG|Ago#S58228637	ago-miR-C1	-31.5 kcal/mol	0.003668	gnl|UG|Ago#S58228637	GO:0000166	heterogeneous nuclear ribonucleoprotein 27c
gnl|UG|Ago#S58228637	ago-miR-C1	-31.5 kcal/mol	0.003668	gnl|UG|Ago#S58228637	GO:0003730	heterogeneous nuclear ribonucleoprotein 27c
gnl|UG|Ago#S58228637	ago-miR-C1	-31.5 kcal/mol	0.003668	gnl|UG|Ago#S58228637	GO:0007317	heterogeneous nuclear ribonucleoprotein 27c
gnl|UG|Ago#S58228637	ago-miR-C1	-31.5 kcal/mol	0.003668	gnl|UG|Ago#S58228637	GO:0003697	heterogeneous nuclear ribonucleoprotein 27c
gnl|UG|Ago#S58228637	ago-miR-C1	-31.5 kcal/mol	0.003668	gnl|UG|Ago#S58228637	GO:0045727	heterogeneous nuclear ribonucleoprotein 27c
gnl|UG|Ago#S58228637	ago-miR-C1	-31.5 kcal/mol	0.003668	gnl|UG|Ago#S58228637	GO:0005730	heterogeneous nuclear ribonucleoprotein 27c
gnl|UG|Ago#S58228637	ago-miR-C1	-31.5 kcal/mol	0.003668	gnl|UG|Ago#S58228637	GO:0043234	heterogeneous nuclear ribonucleoprotein 27c
gnl|UG|Ago#S58228637	ago-miR-C1	-31.5 kcal/mol	0.003668	gnl|UG|Ago#S58228637	GO:0007319	heterogeneous nuclear ribonucleoprotein 27c
gnl|UG|Ago#S58228637	ago-miR-C1	-31.5 kcal/mol	0.003668	gnl|UG|Ago#S58228637	GO:0007298	heterogeneous nuclear ribonucleoprotein 27c
gnl|UG|Ago#S58228637	ago-miR-C1	-31.5 kcal/mol	0.003668	gnl|UG|Ago#S58228637	GO:0030529	heterogeneous nuclear ribonucleoprotein 27c
gnl|UG|Ago#S57995019	ago-miR-C1	-33.8 kcal/mol	0.004146
gnl|UG|Ago#S58137849	ago-miR-C1	-29.6 kcal/mol	0.009661
gnl|UG|Ago#S58169951	ago-miR-C1	-32.4 kcal/mol	0.005272	gnl|UG|Ago#S58169951	GO:0003723	protein held out wings-like
gnl|UG|Ago#S57995221	ago-miR-C1	-35.9 kcal/mol	0.001531
gnl|UG|Ago#S58129297	ago-miR-C1	-32.2 kcal/mol	0.008769
gnl|UG|Ago#S58012688	ago-miR-C1	-34.2 kcal/mol	0.007161
gnl|UG|Ago#S58088467	ago-miR-C1	-34.2 kcal/mol	0.00625
gnl|UG|Ago#S57996440	ago-miR-C1	-34.2 kcal/mol	0.005445
gnl|UG|Ago#S58089605	ago-miR-C1	-34.2 kcal/mol	0.005404
gnl|UG|Ago#S58134262	ago-miR-C1	-34.2 kcal/mol	0.001894
gnl|UG|Ago#S57995321	ago-miR-C1	-35.2 kcal/mol	0.002719	gnl|UG|Ago#S57995321	GO:0004437	skeletal muscle kidney enriched inositol 5-phosphatase
gnl|UG|Ago#S57995321	ago-miR-C1	-35.2 kcal/mol	0.002719	gnl|UG|Ago#S57995321	GO:0044424	skeletal muscle kidney enriched inositol 5-phosphatase
gnl|UG|Ago#S58127763	ago-miR-C1	-35.2 kcal/mol	0.002355	gnl|UG|Ago#S58127763	GO:0004437	skeletal muscle kidney enriched inositol 5-phosphatase
gnl|UG|Ago#S58127763	ago-miR-C1	-35.2 kcal/mol	0.002355	gnl|UG|Ago#S58127763	GO:0044424	skeletal muscle kidney enriched inositol 5-phosphatase
gnl|UG|Ago#S58086973	ago-miR-C1	-32.3 kcal/mol	0.009601	gnl|UG|Ago#S58086973	GO:0005737	multifunctional chaperone
gnl|UG|Ago#S58086973	ago-miR-C1	-32.3 kcal/mol	0.009601	gnl|UG|Ago#S58086973	GO:0019904	multifunctional chaperone
gnl|UG|Ago#S58110319	ago-miR-C1	-33.3 kcal/mol	0.008206
gnl|UG|Ago#S57995428	ago-miR-C1	-33.3 kcal/mol	0.007861
gnl|UG|Ago#S58111099	ago-miR-C1	-33.3 kcal/mol	0.00756
gnl|UG|Ago#S58082609	ago-miR-C1	-33.3 kcal/mol	0.00754
gnl|UG|Ago#S58099631	ago-miR-C1	-33.3 kcal/mol	0.00746
gnl|UG|Ago#S58102277	ago-miR-C1	-33.3 kcal/mol	0.006794
gnl|UG|Ago#S57995381	ago-miR-C1	-33.3 kcal/mol	0.006469
gnl|UG|Ago#S58176417	ago-miR-C1	-33.3 kcal/mol	0.005219
gnl|UG|Ago#S58098729	ago-miR-C1	-33.3 kcal/mol	0.004817
gnl|UG|Ago#S58187802	ago-miR-C1	-33.3 kcal/mol	0.002725
gnl|UG|Ago#S58123423	ago-miR-C1	-30.9 kcal/mol	0.008669
gnl|UG|Ago#S58107346	ago-miR-C1	-33.3 kcal/mol	0.00207
gnl|UG|Ago#S58119423	ago-miR-C1	-35.1 kcal/mol	0.003088	gnl|UG|Ago#S58119423	GO:0005488	probable ribonuclease zc3h12c-like isoform 1
gnl|UG|Ago#S58139659	ago-miR-C1	-33.3 kcal/mol	0.00754	gnl|UG|Ago#S58139659	GO:0005488	probable ribonuclease zc3h12c-like isoform 1
gnl|UG|Ago#S57995384	ago-miR-C1	-35.1 kcal/mol	0.002902	gnl|UG|Ago#S57995384	GO:0005488	probable ribonuclease zc3h12c-like isoform 1
gnl|UG|Ago#S58076423	ago-miR-C1	-35.1 kcal/mol	0.002811	gnl|UG|Ago#S58076423	GO:0005488	probable ribonuclease zc3h12c-like isoform 1
gnl|UG|Ago#S58049973	ago-miR-C1	-34.5 kcal/mol	0.004746	gnl|UG|Ago#S58049973	GO:0005488	zinc finger protein 266-like
gnl|UG|Ago#S58132601	ago-miR-C1	-33.3 kcal/mol	0.007302
gnl|UG|Ago#S58120514	ago-miR-C1	-33.3 kcal/mol	0.00587
gnl|UG|Ago#S57995425	ago-miR-C1	-39.9 kcal/mol	0.000339	gnl|UG|Ago#S57995425	GO:0007265	isoform f
gnl|UG|Ago#S57995425	ago-miR-C1	-39.9 kcal/mol	0.000339	gnl|UG|Ago#S57995425	GO:0005099	isoform f
gnl|UG|Ago#S58198997	ago-miR-C1	-39.9 kcal/mol	0.000148	gnl|UG|Ago#S58198997	GO:0007265	isoform f
gnl|UG|Ago#S58198997	ago-miR-C1	-39.9 kcal/mol	0.000148	gnl|UG|Ago#S58198997	GO:0005099	isoform f
gnl|UG|Ago#S58067941	ago-miR-C1	-34.7 kcal/mol	0.004611
gnl|UG|Ago#S58040399	ago-miR-C1	-34.7 kcal/mol	0.003829
gnl|UG|Ago#S58064498	ago-miR-C1	-34.7 kcal/mol	0.003788
gnl|UG|Ago#S58070182	ago-miR-C1	-34.7 kcal/mol	0.003634
gnl|UG|Ago#S58028824	ago-miR-C1	-34.7 kcal/mol	0.003422
gnl|UG|Ago#S58036894	ago-miR-C1	-34.7 kcal/mol	0.003195
gnl|UG|Ago#S58067800	ago-miR-C1	-34.7 kcal/mol	0.003146
gnl|UG|Ago#S58050141	ago-miR-C1	-34.7 kcal/mol	0.003107
gnl|UG|Ago#S58020082	ago-miR-C1	-34.7 kcal/mol	0.00303
gnl|UG|Ago#S58025749	ago-miR-C1	-34.7 kcal/mol	0.002813
gnl|UG|Ago#S58070636	ago-miR-C1	-34.7 kcal/mol	0.002154
gnl|UG|Ago#S58248079	ago-miR-C1	-34.7 kcal/mol	0.002095
gnl|UG|Ago#S58029159	ago-miR-C1	-34.7 kcal/mol	0.002028
gnl|UG|Ago#S58125164	ago-miR-C1	-31.8 kcal/mol	0.008019
gnl|UG|Ago#S58019697	ago-miR-C1	-34.7 kcal/mol	0.00157
gnl|UG|Ago#S58045995	ago-miR-C1	-34.5 kcal/mol	0.001737
gnl|UG|Ago#S58017488	ago-miR-C1	-34.7 kcal/mol	0.00143
gnl|UG|Ago#S58032842	ago-miR-C1	-34.7 kcal/mol	0.001423
gnl|UG|Ago#S58104813	ago-miR-C1	-28.0 kcal/mol	0.006
gnl|UG|Ago#S58104304	ago-miR-C1	-28.0 kcal/mol	0.00504
gnl|UG|Ago#S58054462	ago-miR-C1	-29.2 kcal/mol	0.004261
gnl|UG|Ago#S58063019	ago-miR-C1	-41.3 kcal/mol	0.000161	gnl|UG|Ago#S58063019	GO:0006810	open rectifier k
gnl|UG|Ago#S58063019	ago-miR-C1	-41.3 kcal/mol	0.000161	gnl|UG|Ago#S58063019	GO:0005216	open rectifier k
gnl|UG|Ago#S57995566	ago-miR-C1	-32.7 kcal/mol	0.005755
gnl|UG|Ago#S57995607	ago-miR-C1	-32.7 kcal/mol	0.009513	gnl|UG|Ago#S57995607	GO:0000062	acyl- -binding domain-containing protein 6
gnl|UG|Ago#S58086904	ago-miR-C1	-32.7 kcal/mol	0.009333	gnl|UG|Ago#S58086904	GO:0000062	acyl- -binding domain-containing protein 6
gnl|UG|Ago#S58076892	ago-miR-C1	-32.7 kcal/mol	0.007512	gnl|UG|Ago#S58076892	GO:0000062	acyl- -binding domain-containing protein 6
gnl|UG|Ago#S58100593	ago-miR-C1	-32.7 kcal/mol	0.003623	gnl|UG|Ago#S58100593	GO:0000062	acyl- -binding domain-containing protein 6
gnl|UG|Ago#S58122658	ago-miR-C1	-32.7 kcal/mol	0.00387	gnl|UG|Ago#S58122658	GO:0000062	acyl- -binding domain-containing protein 6
gnl|UG|Ago#S58110103	ago-miR-C1	-33.0 kcal/mol	0.009794	gnl|UG|Ago#S58110103	GO:0005214	cuticular protein isoform d
gnl|UG|Ago#S57996561	ago-miR-C1	-33.0 kcal/mol	0.008357	gnl|UG|Ago#S57996561	GO:0005214	cuticular protein isoform d
gnl|UG|Ago#S57995678	ago-miR-C1	-33.0 kcal/mol	0.007908	gnl|UG|Ago#S57995678	GO:0005214	cuticular protein isoform d
gnl|UG|Ago#S58207837	ago-miR-C1	-33.0 kcal/mol	0.007467	gnl|UG|Ago#S58207837	GO:0005214	cuticular protein isoform d
gnl|UG|Ago#S58056429	ago-miR-C1	-33.2 kcal/mol	0.006945
gnl|UG|Ago#S58019772	ago-miR-C1	-33.2 kcal/mol	0.006825
gnl|UG|Ago#S58213913	ago-miR-C1	-33.2 kcal/mol	0.005328
gnl|UG|Ago#S58144011	ago-miR-C1	-33.2 kcal/mol	0.005199
gnl|UG|Ago#S58176508	ago-miR-C1	-33.2 kcal/mol	0.004874
gnl|UG|Ago#S58251958	ago-miR-C1	-33.2 kcal/mol	0.004679
gnl|UG|Ago#S58224895	ago-miR-C1	-30.8 kcal/mol	0.008913
gnl|UG|Ago#S58192765	ago-miR-C1	-33.2 kcal/mol	0.002107
gnl|UG|Ago#S57995749	ago-miR-C1	-33.6 kcal/mol	0.007241	gnl|UG|Ago#S57995749	GO:0004725	map kinase phosphatase
gnl|UG|Ago#S57995749	ago-miR-C1	-33.6 kcal/mol	0.007241	gnl|UG|Ago#S57995749	GO:0008138	map kinase phosphatase
gnl|UG|Ago#S57995749	ago-miR-C1	-33.6 kcal/mol	0.007241	gnl|UG|Ago#S57995749	GO:0035335	map kinase phosphatase
gnl|UG|Ago#S58112287	ago-miR-C1	-33.6 kcal/mol	0.006123	gnl|UG|Ago#S58112287	GO:0004725	map kinase phosphatase
gnl|UG|Ago#S58112287	ago-miR-C1	-33.6 kcal/mol	0.006123	gnl|UG|Ago#S58112287	GO:0008138	map kinase phosphatase
gnl|UG|Ago#S58112287	ago-miR-C1	-33.6 kcal/mol	0.006123	gnl|UG|Ago#S58112287	GO:0035335	map kinase phosphatase
gnl|UG|Ago#S58162724	ago-miR-C1	-33.6 kcal/mol	0.005276	gnl|UG|Ago#S58162724	GO:0004725	map kinase phosphatase
gnl|UG|Ago#S58162724	ago-miR-C1	-33.6 kcal/mol	0.005276	gnl|UG|Ago#S58162724	GO:0008138	map kinase phosphatase
gnl|UG|Ago#S58162724	ago-miR-C1	-33.6 kcal/mol	0.005276	gnl|UG|Ago#S58162724	GO:0035335	map kinase phosphatase
gnl|UG|Ago#S58017334	ago-miR-C1	-31.6 kcal/mol	0.007091	gnl|UG|Ago#S58017334	GO:0005576	cuticular protein analogous to peritrophins 3-a2
gnl|UG|Ago#S58017334	ago-miR-C1	-31.6 kcal/mol	0.007091	gnl|UG|Ago#S58017334	GO:0008061	cuticular protein analogous to peritrophins 3-a2
gnl|UG|Ago#S58017334	ago-miR-C1	-31.6 kcal/mol	0.007091	gnl|UG|Ago#S58017334	GO:0006030	cuticular protein analogous to peritrophins 3-a2
gnl|UG|Ago#S58126342	ago-miR-C1	-32.9 kcal/mol	0.009851	gnl|UG|Ago#S58126342	GO:0000022	eukaryotic translation initiation factor
gnl|UG|Ago#S58126342	ago-miR-C1	-32.9 kcal/mol	0.009851	gnl|UG|Ago#S58126342	GO:0005737	eukaryotic translation initiation factor
gnl|UG|Ago#S58126342	ago-miR-C1	-32.9 kcal/mol	0.009851	gnl|UG|Ago#S58126342	GO:0006413	eukaryotic translation initiation factor
gnl|UG|Ago#S58126342	ago-miR-C1	-32.9 kcal/mol	0.009851	gnl|UG|Ago#S58126342	GO:0007067	eukaryotic translation initiation factor
gnl|UG|Ago#S58126342	ago-miR-C1	-32.9 kcal/mol	0.009851	gnl|UG|Ago#S58126342	GO:0003743	eukaryotic translation initiation factor
gnl|UG|Ago#S58126342	ago-miR-C1	-32.9 kcal/mol	0.009851	gnl|UG|Ago#S58126342	GO:0000166	eukaryotic translation initiation factor
gnl|UG|Ago#S58107244	ago-miR-C1	-32.9 kcal/mol	0.009704	gnl|UG|Ago#S58107244	GO:0000022	eukaryotic translation initiation factor
gnl|UG|Ago#S58107244	ago-miR-C1	-32.9 kcal/mol	0.009704	gnl|UG|Ago#S58107244	GO:0005737	eukaryotic translation initiation factor
gnl|UG|Ago#S58107244	ago-miR-C1	-32.9 kcal/mol	0.009704	gnl|UG|Ago#S58107244	GO:0006413	eukaryotic translation initiation factor
gnl|UG|Ago#S58107244	ago-miR-C1	-32.9 kcal/mol	0.009704	gnl|UG|Ago#S58107244	GO:0007067	eukaryotic translation initiation factor
gnl|UG|Ago#S58107244	ago-miR-C1	-32.9 kcal/mol	0.009704	gnl|UG|Ago#S58107244	GO:0003743	eukaryotic translation initiation factor
gnl|UG|Ago#S58107244	ago-miR-C1	-32.9 kcal/mol	0.009704	gnl|UG|Ago#S58107244	GO:0000166	eukaryotic translation initiation factor
gnl|UG|Ago#S58100004	ago-miR-C1	-32.9 kcal/mol	0.009534	gnl|UG|Ago#S58100004	GO:0000022	eukaryotic translation initiation factor
gnl|UG|Ago#S58100004	ago-miR-C1	-32.9 kcal/mol	0.009534	gnl|UG|Ago#S58100004	GO:0005737	eukaryotic translation initiation factor
gnl|UG|Ago#S58100004	ago-miR-C1	-32.9 kcal/mol	0.009534	gnl|UG|Ago#S58100004	GO:0006413	eukaryotic translation initiation factor
gnl|UG|Ago#S58100004	ago-miR-C1	-32.9 kcal/mol	0.009534	gnl|UG|Ago#S58100004	GO:0007067	eukaryotic translation initiation factor
gnl|UG|Ago#S58100004	ago-miR-C1	-32.9 kcal/mol	0.009534	gnl|UG|Ago#S58100004	GO:0003743	eukaryotic translation initiation factor
gnl|UG|Ago#S58100004	ago-miR-C1	-32.9 kcal/mol	0.009534	gnl|UG|Ago#S58100004	GO:0000166	eukaryotic translation initiation factor
gnl|UG|Ago#S58139553	ago-miR-C1	-32.9 kcal/mol	0.008792	gnl|UG|Ago#S58139553	GO:0000022	eukaryotic translation initiation factor
gnl|UG|Ago#S58139553	ago-miR-C1	-32.9 kcal/mol	0.008792	gnl|UG|Ago#S58139553	GO:0005737	eukaryotic translation initiation factor
gnl|UG|Ago#S58139553	ago-miR-C1	-32.9 kcal/mol	0.008792	gnl|UG|Ago#S58139553	GO:0006413	eukaryotic translation initiation factor
gnl|UG|Ago#S58139553	ago-miR-C1	-32.9 kcal/mol	0.008792	gnl|UG|Ago#S58139553	GO:0007067	eukaryotic translation initiation factor
gnl|UG|Ago#S58139553	ago-miR-C1	-32.9 kcal/mol	0.008792	gnl|UG|Ago#S58139553	GO:0003743	eukaryotic translation initiation factor
gnl|UG|Ago#S58139553	ago-miR-C1	-32.9 kcal/mol	0.008792	gnl|UG|Ago#S58139553	GO:0000166	eukaryotic translation initiation factor
gnl|UG|Ago#S58139105	ago-miR-C1	-32.9 kcal/mol	0.008651	gnl|UG|Ago#S58139105	GO:0000022	eukaryotic translation initiation factor
gnl|UG|Ago#S58139105	ago-miR-C1	-32.9 kcal/mol	0.008651	gnl|UG|Ago#S58139105	GO:0005737	eukaryotic translation initiation factor
gnl|UG|Ago#S58139105	ago-miR-C1	-32.9 kcal/mol	0.008651	gnl|UG|Ago#S58139105	GO:0006413	eukaryotic translation initiation factor
gnl|UG|Ago#S58139105	ago-miR-C1	-32.9 kcal/mol	0.008651	gnl|UG|Ago#S58139105	GO:0007067	eukaryotic translation initiation factor
gnl|UG|Ago#S58139105	ago-miR-C1	-32.9 kcal/mol	0.008651	gnl|UG|Ago#S58139105	GO:0003743	eukaryotic translation initiation factor
gnl|UG|Ago#S58139105	ago-miR-C1	-32.9 kcal/mol	0.008651	gnl|UG|Ago#S58139105	GO:0000166	eukaryotic translation initiation factor
gnl|UG|Ago#S58129589	ago-miR-C1	-32.9 kcal/mol	0.008346	gnl|UG|Ago#S58129589	GO:0000022	eukaryotic translation initiation factor
gnl|UG|Ago#S58129589	ago-miR-C1	-32.9 kcal/mol	0.008346	gnl|UG|Ago#S58129589	GO:0005737	eukaryotic translation initiation factor
gnl|UG|Ago#S58129589	ago-miR-C1	-32.9 kcal/mol	0.008346	gnl|UG|Ago#S58129589	GO:0006413	eukaryotic translation initiation factor
gnl|UG|Ago#S58129589	ago-miR-C1	-32.9 kcal/mol	0.008346	gnl|UG|Ago#S58129589	GO:0007067	eukaryotic translation initiation factor
gnl|UG|Ago#S58129589	ago-miR-C1	-32.9 kcal/mol	0.008346	gnl|UG|Ago#S58129589	GO:0003743	eukaryotic translation initiation factor
gnl|UG|Ago#S58129589	ago-miR-C1	-32.9 kcal/mol	0.008346	gnl|UG|Ago#S58129589	GO:0000166	eukaryotic translation initiation factor
gnl|UG|Ago#S58122886	ago-miR-C1	-32.9 kcal/mol	0.006123	gnl|UG|Ago#S58122886	GO:0000022	eukaryotic translation initiation factor
gnl|UG|Ago#S58122886	ago-miR-C1	-32.9 kcal/mol	0.006123	gnl|UG|Ago#S58122886	GO:0005737	eukaryotic translation initiation factor
gnl|UG|Ago#S58122886	ago-miR-C1	-32.9 kcal/mol	0.006123	gnl|UG|Ago#S58122886	GO:0006413	eukaryotic translation initiation factor
gnl|UG|Ago#S58122886	ago-miR-C1	-32.9 kcal/mol	0.006123	gnl|UG|Ago#S58122886	GO:0007067	eukaryotic translation initiation factor
gnl|UG|Ago#S58122886	ago-miR-C1	-32.9 kcal/mol	0.006123	gnl|UG|Ago#S58122886	GO:0003743	eukaryotic translation initiation factor
gnl|UG|Ago#S58122886	ago-miR-C1	-32.9 kcal/mol	0.006123	gnl|UG|Ago#S58122886	GO:0000166	eukaryotic translation initiation factor
gnl|UG|Ago#S58215405	ago-miR-C1	-32.9 kcal/mol	0.005976	gnl|UG|Ago#S58215405	GO:0000022	eukaryotic translation initiation factor
gnl|UG|Ago#S58215405	ago-miR-C1	-32.9 kcal/mol	0.005976	gnl|UG|Ago#S58215405	GO:0005737	eukaryotic translation initiation factor
gnl|UG|Ago#S58215405	ago-miR-C1	-32.9 kcal/mol	0.005976	gnl|UG|Ago#S58215405	GO:0006413	eukaryotic translation initiation factor
gnl|UG|Ago#S58215405	ago-miR-C1	-32.9 kcal/mol	0.005976	gnl|UG|Ago#S58215405	GO:0007067	eukaryotic translation initiation factor
gnl|UG|Ago#S58215405	ago-miR-C1	-32.9 kcal/mol	0.005976	gnl|UG|Ago#S58215405	GO:0003743	eukaryotic translation initiation factor
gnl|UG|Ago#S58215405	ago-miR-C1	-32.9 kcal/mol	0.005976	gnl|UG|Ago#S58215405	GO:0000166	eukaryotic translation initiation factor
gnl|UG|Ago#S58106946	ago-miR-C1	-32.9 kcal/mol	0.005727	gnl|UG|Ago#S58106946	GO:0000022	eukaryotic translation initiation factor
gnl|UG|Ago#S58106946	ago-miR-C1	-32.9 kcal/mol	0.005727	gnl|UG|Ago#S58106946	GO:0005737	eukaryotic translation initiation factor
gnl|UG|Ago#S58106946	ago-miR-C1	-32.9 kcal/mol	0.005727	gnl|UG|Ago#S58106946	GO:0006413	eukaryotic translation initiation factor
gnl|UG|Ago#S58106946	ago-miR-C1	-32.9 kcal/mol	0.005727	gnl|UG|Ago#S58106946	GO:0007067	eukaryotic translation initiation factor
gnl|UG|Ago#S58106946	ago-miR-C1	-32.9 kcal/mol	0.005727	gnl|UG|Ago#S58106946	GO:0003743	eukaryotic translation initiation factor
gnl|UG|Ago#S58106946	ago-miR-C1	-32.9 kcal/mol	0.005727	gnl|UG|Ago#S58106946	GO:0000166	eukaryotic translation initiation factor
gnl|UG|Ago#S57995905	ago-miR-C1	-37.0 kcal/mol	0.001346
gnl|UG|Ago#S58110726	ago-miR-C1	-32.3 kcal/mol	0.006715
gnl|UG|Ago#S58020240	ago-miR-C1	-33.5 kcal/mol	0.004644	gnl|UG|Ago#S58020240	GO:0016491	serine 3-dehydrogenase
gnl|UG|Ago#S58020240	ago-miR-C1	-33.5 kcal/mol	0.004644	gnl|UG|Ago#S58020240	GO:0055114	serine 3-dehydrogenase
gnl|UG|Ago#S58020240	ago-miR-C1	-33.5 kcal/mol	0.004644	gnl|UG|Ago#S58020240	GO:0005488	serine 3-dehydrogenase
gnl|UG|Ago#S58152535	ago-miR-C1	-32.3 kcal/mol	0.008357
gnl|UG|Ago#S58214964	ago-miR-C1	-30.2 kcal/mol	0.006915
gnl|UG|Ago#S58063749	ago-miR-C1	-35.5 kcal/mol	0.002343	gnl|UG|Ago#S58063749	GO:0003700	glutamate decarboxylase
gnl|UG|Ago#S58063749	ago-miR-C1	-35.5 kcal/mol	0.002343	gnl|UG|Ago#S58063749	GO:0004091	glutamate decarboxylase
gnl|UG|Ago#S58063749	ago-miR-C1	-35.5 kcal/mol	0.002343	gnl|UG|Ago#S58063749	GO:0007479	glutamate decarboxylase
gnl|UG|Ago#S58063749	ago-miR-C1	-35.5 kcal/mol	0.002343	gnl|UG|Ago#S58063749	GO:0003735	glutamate decarboxylase
gnl|UG|Ago#S58063749	ago-miR-C1	-35.5 kcal/mol	0.002343	gnl|UG|Ago#S58063749	GO:0000398	glutamate decarboxylase
gnl|UG|Ago#S58063749	ago-miR-C1	-35.5 kcal/mol	0.002343	gnl|UG|Ago#S58063749	GO:0035286	glutamate decarboxylase
gnl|UG|Ago#S58063749	ago-miR-C1	-35.5 kcal/mol	0.002343	gnl|UG|Ago#S58063749	GO:0008406	glutamate decarboxylase
gnl|UG|Ago#S58063749	ago-miR-C1	-35.5 kcal/mol	0.002343	gnl|UG|Ago#S58063749	GO:0031290	glutamate decarboxylase
gnl|UG|Ago#S58063749	ago-miR-C1	-35.5 kcal/mol	0.002343	gnl|UG|Ago#S58063749	GO:0007412	glutamate decarboxylase
gnl|UG|Ago#S58063749	ago-miR-C1	-35.5 kcal/mol	0.002343	gnl|UG|Ago#S58063749	GO:0050774	glutamate decarboxylase
gnl|UG|Ago#S58063749	ago-miR-C1	-35.5 kcal/mol	0.002343	gnl|UG|Ago#S58063749	GO:0004872	glutamate decarboxylase
gnl|UG|Ago#S58063749	ago-miR-C1	-35.5 kcal/mol	0.002343	gnl|UG|Ago#S58063749	GO:0006414	glutamate decarboxylase
gnl|UG|Ago#S58063749	ago-miR-C1	-35.5 kcal/mol	0.002343	gnl|UG|Ago#S58063749	GO:0007156	glutamate decarboxylase
gnl|UG|Ago#S58063749	ago-miR-C1	-35.5 kcal/mol	0.002343	gnl|UG|Ago#S58063749	GO:0046872	glutamate decarboxylase
gnl|UG|Ago#S58063749	ago-miR-C1	-35.5 kcal/mol	0.002343	gnl|UG|Ago#S58063749	GO:0045467	glutamate decarboxylase
gnl|UG|Ago#S58063749	ago-miR-C1	-35.5 kcal/mol	0.002343	gnl|UG|Ago#S58063749	GO:0019483	glutamate decarboxylase
gnl|UG|Ago#S58063749	ago-miR-C1	-35.5 kcal/mol	0.002343	gnl|UG|Ago#S58063749	GO:0008013	glutamate decarboxylase
gnl|UG|Ago#S58063749	ago-miR-C1	-35.5 kcal/mol	0.002343	gnl|UG|Ago#S58063749	GO:0000022	glutamate decarboxylase
gnl|UG|Ago#S58063749	ago-miR-C1	-35.5 kcal/mol	0.002343	gnl|UG|Ago#S58063749	GO:0006413	glutamate decarboxylase
gnl|UG|Ago#S58063749	ago-miR-C1	-35.5 kcal/mol	0.002343	gnl|UG|Ago#S58063749	GO:0006212	glutamate decarboxylase
gnl|UG|Ago#S58063749	ago-miR-C1	-35.5 kcal/mol	0.002343	gnl|UG|Ago#S58063749	GO:0048676	glutamate decarboxylase
gnl|UG|Ago#S58063749	ago-miR-C1	-35.5 kcal/mol	0.002343	gnl|UG|Ago#S58063749	GO:0050839	glutamate decarboxylase
gnl|UG|Ago#S58063749	ago-miR-C1	-35.5 kcal/mol	0.002343	gnl|UG|Ago#S58063749	GO:0008052	glutamate decarboxylase
gnl|UG|Ago#S58063749	ago-miR-C1	-35.5 kcal/mol	0.002343	gnl|UG|Ago#S58063749	GO:0003746	glutamate decarboxylase
gnl|UG|Ago#S58063749	ago-miR-C1	-35.5 kcal/mol	0.002343	gnl|UG|Ago#S58063749	GO:0048841	glutamate decarboxylase
gnl|UG|Ago#S58063749	ago-miR-C1	-35.5 kcal/mol	0.002343	gnl|UG|Ago#S58063749	GO:0071011	glutamate decarboxylase
gnl|UG|Ago#S58063749	ago-miR-C1	-35.5 kcal/mol	0.002343	gnl|UG|Ago#S58063749	GO:0005887	glutamate decarboxylase
gnl|UG|Ago#S58063749	ago-miR-C1	-35.5 kcal/mol	0.002343	gnl|UG|Ago#S58063749	GO:0016339	glutamate decarboxylase
gnl|UG|Ago#S58063749	ago-miR-C1	-35.5 kcal/mol	0.002343	gnl|UG|Ago#S58063749	GO:0005911	glutamate decarboxylase
gnl|UG|Ago#S58063749	ago-miR-C1	-35.5 kcal/mol	0.002343	gnl|UG|Ago#S58063749	GO:0005811	glutamate decarboxylase
gnl|UG|Ago#S58063749	ago-miR-C1	-35.5 kcal/mol	0.002343	gnl|UG|Ago#S58063749	GO:0004351	glutamate decarboxylase
gnl|UG|Ago#S58063749	ago-miR-C1	-35.5 kcal/mol	0.002343	gnl|UG|Ago#S58063749	GO:0001737	glutamate decarboxylase
gnl|UG|Ago#S58063749	ago-miR-C1	-35.5 kcal/mol	0.002343	gnl|UG|Ago#S58063749	GO:0005739	glutamate decarboxylase
gnl|UG|Ago#S58063749	ago-miR-C1	-35.5 kcal/mol	0.002343	gnl|UG|Ago#S58063749	GO:0071013	glutamate decarboxylase
gnl|UG|Ago#S58063749	ago-miR-C1	-35.5 kcal/mol	0.002343	gnl|UG|Ago#S58063749	GO:0003677	glutamate decarboxylase
gnl|UG|Ago#S58063749	ago-miR-C1	-35.5 kcal/mol	0.002343	gnl|UG|Ago#S58063749	GO:0007281	glutamate decarboxylase
gnl|UG|Ago#S58063749	ago-miR-C1	-35.5 kcal/mol	0.002343	gnl|UG|Ago#S58063749	GO:0030170	glutamate decarboxylase
gnl|UG|Ago#S58063749	ago-miR-C1	-35.5 kcal/mol	0.002343	gnl|UG|Ago#S58063749	GO:0030532	glutamate decarboxylase
gnl|UG|Ago#S58063749	ago-miR-C1	-35.5 kcal/mol	0.002343	gnl|UG|Ago#S58063749	GO:0015030	glutamate decarboxylase
gnl|UG|Ago#S58063749	ago-miR-C1	-35.5 kcal/mol	0.002343	gnl|UG|Ago#S58063749	GO:0045495	glutamate decarboxylase
gnl|UG|Ago#S58063749	ago-miR-C1	-35.5 kcal/mol	0.002343	gnl|UG|Ago#S58063749	GO:0007632	glutamate decarboxylase
gnl|UG|Ago#S58063749	ago-miR-C1	-35.5 kcal/mol	0.002343	gnl|UG|Ago#S58063749	GO:0008407	glutamate decarboxylase
gnl|UG|Ago#S58063749	ago-miR-C1	-35.5 kcal/mol	0.002343	gnl|UG|Ago#S58063749	GO:0008336	glutamate decarboxylase
gnl|UG|Ago#S58063749	ago-miR-C1	-35.5 kcal/mol	0.002343	gnl|UG|Ago#S58063749	GO:0016318	glutamate decarboxylase
gnl|UG|Ago#S58063749	ago-miR-C1	-35.5 kcal/mol	0.002343	gnl|UG|Ago#S58063749	GO:0007413	glutamate decarboxylase
gnl|UG|Ago#S58063749	ago-miR-C1	-35.5 kcal/mol	0.002343	gnl|UG|Ago#S58063749	GO:0004068	glutamate decarboxylase
gnl|UG|Ago#S58063749	ago-miR-C1	-35.5 kcal/mol	0.002343	gnl|UG|Ago#S58063749	GO:0022627	glutamate decarboxylase
gnl|UG|Ago#S58063749	ago-miR-C1	-35.5 kcal/mol	0.002343	gnl|UG|Ago#S58063749	GO:0007455	glutamate decarboxylase
gnl|UG|Ago#S58063749	ago-miR-C1	-35.5 kcal/mol	0.002343	gnl|UG|Ago#S58063749	GO:0045463	glutamate decarboxylase
gnl|UG|Ago#S58063749	ago-miR-C1	-35.5 kcal/mol	0.002343	gnl|UG|Ago#S58063749	GO:0048066	glutamate decarboxylase
gnl|UG|Ago#S58063749	ago-miR-C1	-35.5 kcal/mol	0.002343	gnl|UG|Ago#S58063749	GO:0006355	glutamate decarboxylase
gnl|UG|Ago#S58063749	ago-miR-C1	-35.5 kcal/mol	0.002343	gnl|UG|Ago#S58063749	GO:0008057	glutamate decarboxylase
gnl|UG|Ago#S58106518	ago-miR-C1	-35.2 kcal/mol	0.003639	gnl|UG|Ago#S58106518	GO:0042690	gata transcription factor
gnl|UG|Ago#S58106518	ago-miR-C1	-35.2 kcal/mol	0.003639	gnl|UG|Ago#S58106518	GO:0031016	gata transcription factor
gnl|UG|Ago#S58106518	ago-miR-C1	-35.2 kcal/mol	0.003639	gnl|UG|Ago#S58106518	GO:0005515	gata transcription factor
gnl|UG|Ago#S58106518	ago-miR-C1	-35.2 kcal/mol	0.003639	gnl|UG|Ago#S58106518	GO:0007390	gata transcription factor
gnl|UG|Ago#S58106518	ago-miR-C1	-35.2 kcal/mol	0.003639	gnl|UG|Ago#S58106518	GO:0008270	gata transcription factor
gnl|UG|Ago#S58106518	ago-miR-C1	-35.2 kcal/mol	0.003639	gnl|UG|Ago#S58106518	GO:0008354	gata transcription factor
gnl|UG|Ago#S58106518	ago-miR-C1	-35.2 kcal/mol	0.003639	gnl|UG|Ago#S58106518	GO:0048618	gata transcription factor
gnl|UG|Ago#S58106518	ago-miR-C1	-35.2 kcal/mol	0.003639	gnl|UG|Ago#S58106518	GO:0030878	gata transcription factor
gnl|UG|Ago#S58106518	ago-miR-C1	-35.2 kcal/mol	0.003639	gnl|UG|Ago#S58106518	GO:0046665	gata transcription factor
gnl|UG|Ago#S58106518	ago-miR-C1	-35.2 kcal/mol	0.003639	gnl|UG|Ago#S58106518	GO:0035162	gata transcription factor
gnl|UG|Ago#S58106518	ago-miR-C1	-35.2 kcal/mol	0.003639	gnl|UG|Ago#S58106518	GO:0060975	gata transcription factor
gnl|UG|Ago#S58106518	ago-miR-C1	-35.2 kcal/mol	0.003639	gnl|UG|Ago#S58106518	GO:0007494	gata transcription factor
gnl|UG|Ago#S58106518	ago-miR-C1	-35.2 kcal/mol	0.003639	gnl|UG|Ago#S58106518	GO:0006911	gata transcription factor
gnl|UG|Ago#S58106518	ago-miR-C1	-35.2 kcal/mol	0.003639	gnl|UG|Ago#S58106518	GO:0035050	gata transcription factor
gnl|UG|Ago#S58106518	ago-miR-C1	-35.2 kcal/mol	0.003639	gnl|UG|Ago#S58106518	GO:0035167	gata transcription factor
gnl|UG|Ago#S58106518	ago-miR-C1	-35.2 kcal/mol	0.003639	gnl|UG|Ago#S58106518	GO:0007391	gata transcription factor
gnl|UG|Ago#S58106518	ago-miR-C1	-35.2 kcal/mol	0.003639	gnl|UG|Ago#S58106518	GO:0007516	gata transcription factor
gnl|UG|Ago#S58106518	ago-miR-C1	-35.2 kcal/mol	0.003639	gnl|UG|Ago#S58106518	GO:0008258	gata transcription factor
gnl|UG|Ago#S58106518	ago-miR-C1	-35.2 kcal/mol	0.003639	gnl|UG|Ago#S58106518	GO:0043565	gata transcription factor
gnl|UG|Ago#S58106518	ago-miR-C1	-35.2 kcal/mol	0.003639	gnl|UG|Ago#S58106518	GO:0030099	gata transcription factor
gnl|UG|Ago#S58106518	ago-miR-C1	-35.2 kcal/mol	0.003639	gnl|UG|Ago#S58106518	GO:0001709	gata transcription factor
gnl|UG|Ago#S58106518	ago-miR-C1	-35.2 kcal/mol	0.003639	gnl|UG|Ago#S58106518	GO:0048538	gata transcription factor
gnl|UG|Ago#S58106518	ago-miR-C1	-35.2 kcal/mol	0.003639	gnl|UG|Ago#S58106518	GO:0003700	gata transcription factor
gnl|UG|Ago#S58106518	ago-miR-C1	-35.2 kcal/mol	0.003639	gnl|UG|Ago#S58106518	GO:0045944	gata transcription factor
gnl|UG|Ago#S58106518	ago-miR-C1	-35.2 kcal/mol	0.003639	gnl|UG|Ago#S58106518	GO:0001710	gata transcription factor
gnl|UG|Ago#S58106518	ago-miR-C1	-35.2 kcal/mol	0.003639	gnl|UG|Ago#S58106518	GO:0001889	gata transcription factor
gnl|UG|Ago#S58106518	ago-miR-C1	-35.2 kcal/mol	0.003639	gnl|UG|Ago#S58106518	GO:0001706	gata transcription factor
gnl|UG|Ago#S58106518	ago-miR-C1	-35.2 kcal/mol	0.003639	gnl|UG|Ago#S58106518	GO:0006952	gata transcription factor
gnl|UG|Ago#S58106518	ago-miR-C1	-35.2 kcal/mol	0.003639	gnl|UG|Ago#S58106518	GO:0007503	gata transcription factor
gnl|UG|Ago#S58106518	ago-miR-C1	-35.2 kcal/mol	0.003639	gnl|UG|Ago#S58106518	GO:0005634	gata transcription factor
gnl|UG|Ago#S58106518	ago-miR-C1	-35.2 kcal/mol	0.003639	gnl|UG|Ago#S58106518	GO:0007435	gata transcription factor
gnl|UG|Ago#S58121830	ago-miR-C1	-33.8 kcal/mol	0.002977	gnl|UG|Ago#S58121830	GO:0042690	gata transcription factor
gnl|UG|Ago#S58121830	ago-miR-C1	-33.8 kcal/mol	0.002977	gnl|UG|Ago#S58121830	GO:0031016	gata transcription factor
gnl|UG|Ago#S58121830	ago-miR-C1	-33.8 kcal/mol	0.002977	gnl|UG|Ago#S58121830	GO:0005515	gata transcription factor
gnl|UG|Ago#S58121830	ago-miR-C1	-33.8 kcal/mol	0.002977	gnl|UG|Ago#S58121830	GO:0007390	gata transcription factor
gnl|UG|Ago#S58121830	ago-miR-C1	-33.8 kcal/mol	0.002977	gnl|UG|Ago#S58121830	GO:0008270	gata transcription factor
gnl|UG|Ago#S58121830	ago-miR-C1	-33.8 kcal/mol	0.002977	gnl|UG|Ago#S58121830	GO:0008354	gata transcription factor
gnl|UG|Ago#S58121830	ago-miR-C1	-33.8 kcal/mol	0.002977	gnl|UG|Ago#S58121830	GO:0048618	gata transcription factor
gnl|UG|Ago#S58121830	ago-miR-C1	-33.8 kcal/mol	0.002977	gnl|UG|Ago#S58121830	GO:0030878	gata transcription factor
gnl|UG|Ago#S58121830	ago-miR-C1	-33.8 kcal/mol	0.002977	gnl|UG|Ago#S58121830	GO:0046665	gata transcription factor
gnl|UG|Ago#S58121830	ago-miR-C1	-33.8 kcal/mol	0.002977	gnl|UG|Ago#S58121830	GO:0035162	gata transcription factor
gnl|UG|Ago#S58121830	ago-miR-C1	-33.8 kcal/mol	0.002977	gnl|UG|Ago#S58121830	GO:0060975	gata transcription factor
gnl|UG|Ago#S58121830	ago-miR-C1	-33.8 kcal/mol	0.002977	gnl|UG|Ago#S58121830	GO:0007494	gata transcription factor
gnl|UG|Ago#S58121830	ago-miR-C1	-33.8 kcal/mol	0.002977	gnl|UG|Ago#S58121830	GO:0006911	gata transcription factor
gnl|UG|Ago#S58121830	ago-miR-C1	-33.8 kcal/mol	0.002977	gnl|UG|Ago#S58121830	GO:0035050	gata transcription factor
gnl|UG|Ago#S58121830	ago-miR-C1	-33.8 kcal/mol	0.002977	gnl|UG|Ago#S58121830	GO:0035167	gata transcription factor
gnl|UG|Ago#S58121830	ago-miR-C1	-33.8 kcal/mol	0.002977	gnl|UG|Ago#S58121830	GO:0007391	gata transcription factor
gnl|UG|Ago#S58121830	ago-miR-C1	-33.8 kcal/mol	0.002977	gnl|UG|Ago#S58121830	GO:0007516	gata transcription factor
gnl|UG|Ago#S58121830	ago-miR-C1	-33.8 kcal/mol	0.002977	gnl|UG|Ago#S58121830	GO:0008258	gata transcription factor
gnl|UG|Ago#S58121830	ago-miR-C1	-33.8 kcal/mol	0.002977	gnl|UG|Ago#S58121830	GO:0043565	gata transcription factor
gnl|UG|Ago#S58121830	ago-miR-C1	-33.8 kcal/mol	0.002977	gnl|UG|Ago#S58121830	GO:0030099	gata transcription factor
gnl|UG|Ago#S58121830	ago-miR-C1	-33.8 kcal/mol	0.002977	gnl|UG|Ago#S58121830	GO:0001709	gata transcription factor
gnl|UG|Ago#S58121830	ago-miR-C1	-33.8 kcal/mol	0.002977	gnl|UG|Ago#S58121830	GO:0048538	gata transcription factor
gnl|UG|Ago#S58121830	ago-miR-C1	-33.8 kcal/mol	0.002977	gnl|UG|Ago#S58121830	GO:0003700	gata transcription factor
gnl|UG|Ago#S58121830	ago-miR-C1	-33.8 kcal/mol	0.002977	gnl|UG|Ago#S58121830	GO:0045944	gata transcription factor
gnl|UG|Ago#S58121830	ago-miR-C1	-33.8 kcal/mol	0.002977	gnl|UG|Ago#S58121830	GO:0001710	gata transcription factor
gnl|UG|Ago#S58121830	ago-miR-C1	-33.8 kcal/mol	0.002977	gnl|UG|Ago#S58121830	GO:0001889	gata transcription factor
gnl|UG|Ago#S58121830	ago-miR-C1	-33.8 kcal/mol	0.002977	gnl|UG|Ago#S58121830	GO:0001706	gata transcription factor
gnl|UG|Ago#S58121830	ago-miR-C1	-33.8 kcal/mol	0.002977	gnl|UG|Ago#S58121830	GO:0006952	gata transcription factor
gnl|UG|Ago#S58121830	ago-miR-C1	-33.8 kcal/mol	0.002977	gnl|UG|Ago#S58121830	GO:0007503	gata transcription factor
gnl|UG|Ago#S58121830	ago-miR-C1	-33.8 kcal/mol	0.002977	gnl|UG|Ago#S58121830	GO:0005634	gata transcription factor
gnl|UG|Ago#S58121830	ago-miR-C1	-33.8 kcal/mol	0.002977	gnl|UG|Ago#S58121830	GO:0007435	gata transcription factor
gnl|UG|Ago#S58070762	ago-miR-C1	-35.2 kcal/mol	0.001707	gnl|UG|Ago#S58070762	GO:0042690	gata transcription factor
gnl|UG|Ago#S58070762	ago-miR-C1	-35.2 kcal/mol	0.001707	gnl|UG|Ago#S58070762	GO:0031016	gata transcription factor
gnl|UG|Ago#S58070762	ago-miR-C1	-35.2 kcal/mol	0.001707	gnl|UG|Ago#S58070762	GO:0005515	gata transcription factor
gnl|UG|Ago#S58070762	ago-miR-C1	-35.2 kcal/mol	0.001707	gnl|UG|Ago#S58070762	GO:0007390	gata transcription factor
gnl|UG|Ago#S58070762	ago-miR-C1	-35.2 kcal/mol	0.001707	gnl|UG|Ago#S58070762	GO:0008270	gata transcription factor
gnl|UG|Ago#S58070762	ago-miR-C1	-35.2 kcal/mol	0.001707	gnl|UG|Ago#S58070762	GO:0008354	gata transcription factor
gnl|UG|Ago#S58070762	ago-miR-C1	-35.2 kcal/mol	0.001707	gnl|UG|Ago#S58070762	GO:0048618	gata transcription factor
gnl|UG|Ago#S58070762	ago-miR-C1	-35.2 kcal/mol	0.001707	gnl|UG|Ago#S58070762	GO:0030878	gata transcription factor
gnl|UG|Ago#S58070762	ago-miR-C1	-35.2 kcal/mol	0.001707	gnl|UG|Ago#S58070762	GO:0046665	gata transcription factor
gnl|UG|Ago#S58070762	ago-miR-C1	-35.2 kcal/mol	0.001707	gnl|UG|Ago#S58070762	GO:0035162	gata transcription factor
gnl|UG|Ago#S58070762	ago-miR-C1	-35.2 kcal/mol	0.001707	gnl|UG|Ago#S58070762	GO:0060975	gata transcription factor
gnl|UG|Ago#S58070762	ago-miR-C1	-35.2 kcal/mol	0.001707	gnl|UG|Ago#S58070762	GO:0007494	gata transcription factor
gnl|UG|Ago#S58070762	ago-miR-C1	-35.2 kcal/mol	0.001707	gnl|UG|Ago#S58070762	GO:0006911	gata transcription factor
gnl|UG|Ago#S58070762	ago-miR-C1	-35.2 kcal/mol	0.001707	gnl|UG|Ago#S58070762	GO:0035050	gata transcription factor
gnl|UG|Ago#S58070762	ago-miR-C1	-35.2 kcal/mol	0.001707	gnl|UG|Ago#S58070762	GO:0035167	gata transcription factor
gnl|UG|Ago#S58070762	ago-miR-C1	-35.2 kcal/mol	0.001707	gnl|UG|Ago#S58070762	GO:0007391	gata transcription factor
gnl|UG|Ago#S58070762	ago-miR-C1	-35.2 kcal/mol	0.001707	gnl|UG|Ago#S58070762	GO:0007516	gata transcription factor
gnl|UG|Ago#S58070762	ago-miR-C1	-35.2 kcal/mol	0.001707	gnl|UG|Ago#S58070762	GO:0008258	gata transcription factor
gnl|UG|Ago#S58070762	ago-miR-C1	-35.2 kcal/mol	0.001707	gnl|UG|Ago#S58070762	GO:0043565	gata transcription factor
gnl|UG|Ago#S58070762	ago-miR-C1	-35.2 kcal/mol	0.001707	gnl|UG|Ago#S58070762	GO:0030099	gata transcription factor
gnl|UG|Ago#S58070762	ago-miR-C1	-35.2 kcal/mol	0.001707	gnl|UG|Ago#S58070762	GO:0001709	gata transcription factor
gnl|UG|Ago#S58070762	ago-miR-C1	-35.2 kcal/mol	0.001707	gnl|UG|Ago#S58070762	GO:0048538	gata transcription factor
gnl|UG|Ago#S58070762	ago-miR-C1	-35.2 kcal/mol	0.001707	gnl|UG|Ago#S58070762	GO:0003700	gata transcription factor
gnl|UG|Ago#S58070762	ago-miR-C1	-35.2 kcal/mol	0.001707	gnl|UG|Ago#S58070762	GO:0045944	gata transcription factor
gnl|UG|Ago#S58070762	ago-miR-C1	-35.2 kcal/mol	0.001707	gnl|UG|Ago#S58070762	GO:0001710	gata transcription factor
gnl|UG|Ago#S58070762	ago-miR-C1	-35.2 kcal/mol	0.001707	gnl|UG|Ago#S58070762	GO:0001889	gata transcription factor
gnl|UG|Ago#S58070762	ago-miR-C1	-35.2 kcal/mol	0.001707	gnl|UG|Ago#S58070762	GO:0001706	gata transcription factor
gnl|UG|Ago#S58070762	ago-miR-C1	-35.2 kcal/mol	0.001707	gnl|UG|Ago#S58070762	GO:0006952	gata transcription factor
gnl|UG|Ago#S58070762	ago-miR-C1	-35.2 kcal/mol	0.001707	gnl|UG|Ago#S58070762	GO:0007503	gata transcription factor
gnl|UG|Ago#S58070762	ago-miR-C1	-35.2 kcal/mol	0.001707	gnl|UG|Ago#S58070762	GO:0005634	gata transcription factor
gnl|UG|Ago#S58070762	ago-miR-C1	-35.2 kcal/mol	0.001707	gnl|UG|Ago#S58070762	GO:0007435	gata transcription factor
gnl|UG|Ago#S58080610	ago-miR-C1	-33.4 kcal/mol	0.006257	gnl|UG|Ago#S58080610	GO:0007411	cdc42-like protein
gnl|UG|Ago#S58080610	ago-miR-C1	-33.4 kcal/mol	0.006257	gnl|UG|Ago#S58080610	GO:0046664	cdc42-like protein
gnl|UG|Ago#S58080610	ago-miR-C1	-33.4 kcal/mol	0.006257	gnl|UG|Ago#S58080610	GO:0008360	cdc42-like protein
gnl|UG|Ago#S58080610	ago-miR-C1	-33.4 kcal/mol	0.006257	gnl|UG|Ago#S58080610	GO:0005515	cdc42-like protein
gnl|UG|Ago#S58080610	ago-miR-C1	-33.4 kcal/mol	0.006257	gnl|UG|Ago#S58080610	GO:0045200	cdc42-like protein
gnl|UG|Ago#S58080610	ago-miR-C1	-33.4 kcal/mol	0.006257	gnl|UG|Ago#S58080610	GO:0007179	cdc42-like protein
gnl|UG|Ago#S58080610	ago-miR-C1	-33.4 kcal/mol	0.006257	gnl|UG|Ago#S58080610	GO:0030426	cdc42-like protein
gnl|UG|Ago#S58080610	ago-miR-C1	-33.4 kcal/mol	0.006257	gnl|UG|Ago#S58080610	GO:0007349	cdc42-like protein
gnl|UG|Ago#S58080610	ago-miR-C1	-33.4 kcal/mol	0.006257	gnl|UG|Ago#S58080610	GO:0046843	cdc42-like protein
gnl|UG|Ago#S58080610	ago-miR-C1	-33.4 kcal/mol	0.006257	gnl|UG|Ago#S58080610	GO:0048813	cdc42-like protein
gnl|UG|Ago#S58080610	ago-miR-C1	-33.4 kcal/mol	0.006257	gnl|UG|Ago#S58080610	GO:0016028	cdc42-like protein
gnl|UG|Ago#S58080610	ago-miR-C1	-33.4 kcal/mol	0.006257	gnl|UG|Ago#S58080610	GO:0005525	cdc42-like protein
gnl|UG|Ago#S58080610	ago-miR-C1	-33.4 kcal/mol	0.006257	gnl|UG|Ago#S58080610	GO:0051301	cdc42-like protein
gnl|UG|Ago#S58080610	ago-miR-C1	-33.4 kcal/mol	0.006257	gnl|UG|Ago#S58080610	GO:0030041	cdc42-like protein
gnl|UG|Ago#S58080610	ago-miR-C1	-33.4 kcal/mol	0.006257	gnl|UG|Ago#S58080610	GO:0004767	cdc42-like protein
gnl|UG|Ago#S58080610	ago-miR-C1	-33.4 kcal/mol	0.006257	gnl|UG|Ago#S58080610	GO:0006911	cdc42-like protein
gnl|UG|Ago#S58080610	ago-miR-C1	-33.4 kcal/mol	0.006257	gnl|UG|Ago#S58080610	GO:0005737	cdc42-like protein
gnl|UG|Ago#S58080610	ago-miR-C1	-33.4 kcal/mol	0.006257	gnl|UG|Ago#S58080610	GO:0045185	cdc42-like protein
gnl|UG|Ago#S58080610	ago-miR-C1	-33.4 kcal/mol	0.006257	gnl|UG|Ago#S58080610	GO:0035099	cdc42-like protein
gnl|UG|Ago#S58080610	ago-miR-C1	-33.4 kcal/mol	0.006257	gnl|UG|Ago#S58080610	GO:0007254	cdc42-like protein
gnl|UG|Ago#S58080610	ago-miR-C1	-33.4 kcal/mol	0.006257	gnl|UG|Ago#S58080610	GO:0042060	cdc42-like protein
gnl|UG|Ago#S58080610	ago-miR-C1	-33.4 kcal/mol	0.006257	gnl|UG|Ago#S58080610	GO:0007264	cdc42-like protein
gnl|UG|Ago#S58080610	ago-miR-C1	-33.4 kcal/mol	0.006257	gnl|UG|Ago#S58080610	GO:0007396	cdc42-like protein
gnl|UG|Ago#S58080610	ago-miR-C1	-33.4 kcal/mol	0.006257	gnl|UG|Ago#S58080610	GO:0030031	cdc42-like protein
gnl|UG|Ago#S58080610	ago-miR-C1	-33.4 kcal/mol	0.006257	gnl|UG|Ago#S58080610	GO:0030424	cdc42-like protein
gnl|UG|Ago#S58080610	ago-miR-C1	-33.4 kcal/mol	0.006257	gnl|UG|Ago#S58080610	GO:0045860	cdc42-like protein
gnl|UG|Ago#S58080610	ago-miR-C1	-33.4 kcal/mol	0.006257	gnl|UG|Ago#S58080610	GO:0035318	cdc42-like protein
gnl|UG|Ago#S58080610	ago-miR-C1	-33.4 kcal/mol	0.006257	gnl|UG|Ago#S58080610	GO:0030011	cdc42-like protein
gnl|UG|Ago#S58080610	ago-miR-C1	-33.4 kcal/mol	0.006257	gnl|UG|Ago#S58080610	GO:0005912	cdc42-like protein
gnl|UG|Ago#S58080610	ago-miR-C1	-33.4 kcal/mol	0.006257	gnl|UG|Ago#S58080610	GO:0007274	cdc42-like protein
gnl|UG|Ago#S58080610	ago-miR-C1	-33.4 kcal/mol	0.006257	gnl|UG|Ago#S58080610	GO:0003924	cdc42-like protein
gnl|UG|Ago#S58080610	ago-miR-C1	-33.4 kcal/mol	0.006257	gnl|UG|Ago#S58080610	GO:0030866	cdc42-like protein
gnl|UG|Ago#S58080610	ago-miR-C1	-33.4 kcal/mol	0.006257	gnl|UG|Ago#S58080610	GO:0005634	cdc42-like protein
gnl|UG|Ago#S58080610	ago-miR-C1	-33.4 kcal/mol	0.006257	gnl|UG|Ago#S58080610	GO:0050770	cdc42-like protein
gnl|UG|Ago#S58115565	ago-miR-C1	-34.1 kcal/mol	0.006346
gnl|UG|Ago#S58124532	ago-miR-C1	-33.8 kcal/mol	0.007264
gnl|UG|Ago#S58096634	ago-miR-C1	-34.4 kcal/mol	0.003312
gnl|UG|Ago#S58027336	ago-miR-C1	-34.4 kcal/mol	0.002848
[truncated: 455,950+ more rows]
